# Supplementary material for: Molecular mapping of a novel lesion mimic gene (lm4) associated with enhanced resistance to stripe rust in bread wheat
Source: BMC Genom Data. 2021 Jan 25;22:1. doi: 10.1186/s12863-021-00963-6 (PMC7853307; doi:10.1186/s12863-021-00963-6)
Supplement: Supplementary file 1 — Additional file 1. [file 12863_2021_963_MOESM1_ESM.xlsx]

## Sheet: Genotype raw data
d1t1 type ri self
198	252	0
*c24		2	-1	2	2	2	2	1	1	2	1	2	2	1	2	2	1	1	1	2	2	2	2	2	2	2	1	2	2	2	1	1	1	1	1	2	1	1	2	1	2	2	2	2	1	1	2	2	2
*x3027		1	1	1	2	2	2	1	1	2	1	2	2	1	2	2	1	1	1	2	1	2	1	1	2	2	1	2	2	2	1	2	1	1	1	1	1	1	2	2	1	2	2	2	1	2	2	2	2
*c469		1	1	-1	2	2	2	1	1	2	1	2	2	1	2	2	1	1	1	2	1	2	1	1	2	2	1	2	2	2	1	2	1	1	1	1	1	1	2	1	2	2	2	2	1	2	2	2	2
*c120		1	1	1	2	2	2	1	1	2	1	2	2	1	2	2	1	1	1	2	1	2	1	-1	2	2	1	2	2	2	-1	2	1	1	1	1	1	1	2	1	2	2	2	2	1	2	2	2	2
*c449		-1	-1	-1	1	1	1	2	2	2	1	2	2	1	2	2	1	1	1	2	1	2	1	-1	2	2	1	2	2	2	1	2	1	1	1	1	1	1	2	1	2	2	2	2	1	2	2	2	2
*f652-12		1	1	1	2	2	2	1	1	2	1	-1	2	1	2	-1	1	1	1	2	1	2	1	-1	2	2	1	2	2	2	2	2	1	1	1	1	1	1	2	1	2	2	2	-1	1	2	2	-1	-1
*c93		1	1	1	2	2	2	1	1	2	2	2	2	1	2	2	1	1	1	2	1	2	1	1	2	2	1	2	2	2	1	2	2	1	1	1	1	1	2	1	2	1	2	2	1	2	2	2	2
*s135		2	2	2	-1	2	-1	1	1	2	1	2	2	-1	-1	-1	1	2	2	2	1	2	2	1	1	-1	-1	1	1	1	2	2	2	2	1	2	2	-1	-1	2	2	2	1	1	1	2	2	1	1
*f48-13		2	2	1	1	1	1	2	2	1	2	1	1	1	1	2	1	2	1	1	1	1	1	1	1	1	1	2	2	2	1	1	1	1	2	1	1	1	1	1	1	1	1	1	2	1	2	2	1
*f48-14		2	2	2	2	1	1	1	1	1	1	1	1	1	1	1	1	1	1	1	1	1	1	1	1	1	1	1	1	2	1	2	2	1	1	1	2	1	1	1	1	1	1	1	2	1	2	2	1
*c406		1	1	1	2	2	2	2	2	1	1	1	1	1	1	1	1	1	1	1	1	1	2	1	1	1	1	1	1	1	2	2	2	1	1	1	1	1	1	1	1	1	1	1	1	1	1	1	1
*c128		2	2	2	1	1	1	1	1	1	1	1	1	1	1	1	1	1	1	1	1	1	2	2	1	1	2	1	1	1	2	2	2	1	1	1	2	2	1	1	1	1	1	1	1	1	1	1	1
*21057		2	2	2	1	1	1	1	1	1	1	1	1	1	1	1	1	1	1	1	1	1	2	2	1	1	2	1	1	1	2	2	2	1	1	1	2	2	1	1	1	1	1	1	1	1	1	1	1
*2187		2	2	2	1	1	1	1	1	1	1	1	1	1	1	1	1	1	1	1	1	1	2	2	1	1	2	1	1	1	2	2	2	1	1	1	2	2	1	1	1	1	1	1	1	1	1	1	1
*c4192		2	2	2	1	1	1	1	1	1	1	1	1	1	1	1	1	1	1	1	1	1	2	2	1	1	2	1	2	1	2	2	2	1	2	1	2	2	1	1	1	1	1	1	1	1	1	2	1
*f592-12		2	2	2	1	1	1	1	1	1	1	1	1	1	1	1	1	1	1	1	1	1	2	2	1	1	2	1	1	1	2	2	2	1	1	1	2	2	1	1	1	1	1	1	1	1	1	1	1
*s273		2	2	2	1	1	1	1	1	1	1	1	1	1	1	1	1	1	1	1	1	1	2	2	1	1	2	1	1	1	2	2	2	1	1	1	2	2	1	1	1	1	1	1	1	1	1	1	1
*s11		2	2	2	1	1	1	1	1	1	1	1	1	1	1	1	1	1	1	1	1	1	2	1	1	1	2	1	1	1	2	2	2	1	1	1	-1	2	1	1	1	1	1	1	2	1	-1	-1	1
*f21-12		2	2	2	1	1	1	1	1	1	1	1	1	1	1	1	1	1	1	1	1	1	2	2	1	1	2	1	1	1	2	2	2	1	2	-1	2	2	1	1	1	1	1	1	1	1	1	1	1
*2181		2	2	2	1	1	1	1	1	1	1	1	1	1	1	1	1	1	1	1	1	1	2	2	1	1	2	1	2	1	2	2	2	1	2	1	2	2	1	1	1	1	1	1	1	1	1	2	1
*s24		2	2	2	1	1	1	1	1	1	1	1	1	-1	1	1	1	1	1	1	1	1	2	2	1	1	1	1	2	1	2	2	2	1	2	1	2	2	1	1	1	1	1	1	1	1	1	2	1
*c69c		2	2	2	2	1	1	1	1	-1	-1	1	1	1	1	1	1	1	1	1	1	1	2	2	1	1	2	1	2	1	2	2	2	1	2	1	2	2	1	1	1	1	1	1	2	1	1	2	1
*261		2	2	2	2	1	1	1	1	1	1	1	1	1	1	1	1	1	1	1	1	1	2	2	1	1	2	1	2	2	1	2	2	1	2	1	2	2	1	1	1	1	1	1	2	1	2	2	2
*c134		2	2	2	2	1	1	2	2	1	1	1	1	1	1	-1	1	1	1	1	1	1	2	2	1	1	2	2	2	2	2	2	2	1	2	1	2	2	1	1	1	1	1	1	2	2	2	2	2
*s1912		2	2	2	2	1	1	1	1	1	1	1	1	1	1	1	1	1	1	1	1	1	1	1	2	2	2	1	1	2	1	1	1	1	2	1	2	2	1	1	1	1	1	1	2	1	2	-1	1
*c206		2	2	2	2	1	1	2	2	1	2	1	1	1	1	1	1	1	1	1	1	1	1	1	2	2	2	1	2	1	1	2	2	1	2	1	2	2	1	1	1	1	1	1	1	1	2	2	2
*s274		2	2	2	2	1	1	1	1	1	1	1	1	1	1	1	1	1	1	-1	1	1	1	1	2	2	2	1	2	1	1	2	2	1	2	1	2	2	1	1	1	1	1	1	1	1	2	2	2
*s153		2	2	2	2	1	1	-1	1	1	1	1	1	1	1	1	-1	1	1	1	1	1	1	1	2	2	2	1	2	1	1	2	2	1	2	1	2	2	1	1	1	1	1	1	1	1	2	2	-1
*281		2	2	2	2	1	1	2	2	1	1	1	1	1	1	1	1	1	1	1	1	1	1	1	2	2	2	2	2	2	2	2	2	1	2	1	2	2	1	1	1	1	1	1	1	1	2	2	2
*2188		2	2	2	2	1	1	2	2	1	2	1	1	1	1	1	1	1	1	1	1	1	1	1	2	2	2	1	2	1	1	2	2	1	2	1	2	2	1	1	1	1	1	1	1	1	1	2	2
*s268		2	2	2	2	1	1	2	2	1	2	1	1	1	1	1	1	1	1	1	1	1	1	-1	-1	2	2	1	2	-1	1	2	2	1	2	-1	-1	2	1	1	1	1	1	1	1	1	2	-1	-1
*c44		1	2	2	2	1	1	1	1	1	2	2	2	1	1	1	1	1	1	1	1	1	1	1	1	1	1	1	2	1	2	2	2	2	1	2	2	2	1	1	1	1	1	1	1	1	1	2	1
*cwm170		1	1	1	1	1	1	1	1	1	2	1	1	1	2	2	2	2	2	2	2	2	2	-1	2	-1	1	1	2	1	2	2	2	2	2	2	2	1	2	2	1	1	1	1	2	2	2	2	2
*cwm6		1	1	1	1	2	2	1	1	1	2	1	1	1	2	2	2	2	2	2	2	2	1	1	2	2	1	1	2	1	1	1	1	2	2	2	2	2	2	2	1	1	2	2	1	2	-1	2	2
*cwm5		1	1	1	1	2	2	1	1	1	2	1	1	1	2	2	2	2	2	2	2	2	1	1	2	2	-1	1	2	-1	1	1	1	2	2	2	2	2	-1	2	-1	1	2	2	1	-1	1	2	-1
*c432		1	1	1	1	2	2	1	1	1	2	1	1	1	-1	1	2	2	2	2	2	2	-1	1	2	2	1	2	2	1	1	1	1	2	2	2	2	2	2	2	1	1	2	2	1	2	1	2	2
*c336		1	1	1	1	2	2	2	2	1	1	1	1	1	1	1	2	2	2	2	2	2	1	1	2	2	1	1	2	1	1	1	1	2	2	2	2	2	1	2	1	1	2	2	2	2	1	2	-1
*f652-11		1	1	1	1	1	1	2	2	2	1	-1	1	1	1	-1	2	2	1	2	2	2	1	-1	-1	2	-1	2	2	2	2	1	1	2	2	-1	2	2	2	-1	1	1	1	-1	2	2	2	-1	-1
*f592-11		1	1	1	1	1	1	2	2	2	1	1	1	1	1	1	2	2	1	2	2	2	1	1	2	2	2	2	2	2	1	1	1	2	2	2	2	2	2	-1	1	1	1	1	2	2	2	2	2
*c216		1	1	1	1	1	1	2	2	-1	-1	1	1	1	1	1	2	2	1	2	2	2	1	1	2	2	2	2	2	2	-1	-1	-1	2	2	2	2	2	2	1	1	1	1	-1	-1	2	2	2	2
*f48-11		1	1	1	1	1	1	2	2	2	1	2	1	1	2	2	2	2	1	2	2	2	1	2	2	2	2	2	2	2	1	1	1	2	2	2	1	2	2	2	2	1	1	1	2	2	2	2	2
*f48-12		1	1	1	1	1	1	2	2	2	2	1	1	1	2	2	2	2	1	1	2	2	1	1	1	2	1	2	2	2	1	1	1	2	2	1	1	1	1	1	2	1	1	1	2	1	2	2	1
*266		1	1	1	2	1	1	2	2	2	1	1	1	1	2	2	1	1	1	2	2	2	1	1	2	2	1	2	1	2	1	1	1	1	1	2	1	1	1	1	2	1	2	2	2	2	2	1	2
*xd126		1	1	1	2	1	1	2	2	2	2	1	1	2	2	2	1	1	1	2	2	2	2	2	2	2	2	1	1	1	1	1	1	1	1	2	1	1	1	1	2	1	2	2	2	2	-1	1	1
*f621-12		1	1	1	1	1	1	2	2	1	2	1	1	2	1	1	2	2	1	1	1	2	1	1	1	1	2	1	2	1	1	2	1	1	1	2	2	2	1	1	1	2	2	2	2	2	2	2	2
*c177		2	2	2	2	1	1	2	2	1	1	2	-1	1	1	1	1	1	2	1	1	1	2	2	2	2	2	1	2	1	1	2	2	1	1	1	2	2	2	2	1	2	2	2	1	2	1	2	2
*s711		1	1	1	2	1	-1	2	2	2	1	1	2	2	1	1	2	2	2	1	1	1	1	1	2	1	2	1	1	1	1	1	2	1	1	1	2	1	1	1	1	2	2	2	1	1	1	1	1
*c474		1	1	1	2	1	1	2	2	2	1	1	2	2	1	1	2	2	2	1	1	1	1	1	2	1	2	1	1	1	1	1	2	1	1	1	2	2	1	1	1	1	2	2	1	1	1	1	1
*s425		1	1	1	2	1	1	2	2	2	1	2	2	2	1	1	-1	-1	2	1	1	1	1	1	2	1	2	1	1	1	1	1	2	1	1	1	2	2	-1	1	1	1	2	2	1	1	1	1	1
*s122		1	1	1	1	1	1	2	2	2	1	2	2	-1	1	1	2	2	2	1	1	1	1	1	2	1	2	1	1	1	1	1	2	1	1	1	2	2	1	1	1	1	2	2	1	1	-1	1	1
*s95		1	1	1	2	1	1	2	2	-1	-1	-1	-1	1	1	1	2	2	2	1	1	1	1	1	2	1	2	1	1	-1	-1	1	1	1	1	1	2	2	1	1	1	1	2	2	1	-1	1	1	1
*c401		1	1	1	2	1	1	2	2	2	1	1	2	2	1	1	2	2	2	1	1	1	1	1	2	1	2	1	1	1	1	1	2	1	1	1	2	2	1	1	1	2	2	2	1	1	1	1	1
*2353		1	1	1	2	1	1	2	2	2	1	1	2	2	1	1	2	2	2	1	1	1	1	1	2	1	2	1	1	1	1	1	2	1	1	1	2	2	1	1	1	2	2	2	1	1	1	1	1
*s558		1	1	1	2	1	1	2	2	2	1	1	2	2	1	1	2	2	2	1	1	1	1	1	-1	1	2	1	1	1	1	1	2	1	1	1	2	2	1	1	1	2	2	2	1	-1	1	1	1
*s473		1	1	1	2	1	1	1	1	1	1	1	2	2	1	1	2	2	1	1	1	1	1	-1	-1	1	2	1	1	1	1	1	2	-1	1	-1	2	2	1	1	1	2	2	2	1	-1	2	-1	-1
*c455		1	1	1	2	1	1	2	2	2	-1	2	2	2	1	1	2	2	2	1	1	1	2	2	2	1	2	1	1	1	1	1	2	1	1	1	2	2	1	1	1	2	2	2	1	2	1	1	2
*s372		1	1	1	2	1	1	2	2	2	1	1	2	2	1	1	2	2	2	-1	1	1	1	1	2	1	-1	1	1	1	1	1	1	1	1	1	2	2	1	1	1	2	2	2	-1	-1	1	1	1
*c1812		1	1	1	1	2	2	1	1	1	2	-1	2	1	1	1	1	1	1	1	1	1	1	1	1	1	1	2	2	2	2	1	1	2	2	1	2	2	1	1	1	2	2	2	2	1	1	2	2
*x3039		1	1	1	1	1	1	1	1	1	1	1	1	1	1	1	2	1	-1	2	1	1	1	1	1	-1	1	1	1	1	2	1	1	1	1	1	1	1	1	1	1	1	2	2	1	1	2	1	2
*Pm4		1	1	1	1	1	1	1	1	1	1	1	1	2	1	1	1	1	1	1	1	1	1	1	1	1	1	1	1	1	1	1	1	1	1	1	1	1	1	1	1	1	2	2	1	1	2	1	2
*s356		1	1	1	1	2	1	1	1	1	1	2	2	2	2	-1	1	2	2	1	1	1	1	1	1	1	1	1	1	1	-1	1	1	1	1	1	1	1	1	1	1	2	2	2	2	1	1	1	2
*s5261		1	1	1	1	2	2	1	1	1	1	1	1	1	2	2	1	1	1	2	1	1	1	1	1	1	1	1	1	1	2	1	1	1	1	2	1	1	1	1	1	2	2	2	2	1	1	1	1
*s3822		1	1	1	1	1	1	1	1	1	1	1	1	1	1	1	2	1	1	2	1	1	1	1	1	1	1	1	1	1	2	1	1	1	1	-1	-1	1	1	1	1	2	2	2	1	1	1	1	2
*s257		2	2	2	1	1	2	2	2	-1	1	2	2	2	1	2	2	2	2	1	1	2	2	2	1	1	2	1	2	1	1	2	1	1	1	2	1	2	2	1	1	2	2	2	1	1	2	2	1
*cwm13		2	2	2	1	1	2	2	2	2	1	2	2	2	1	2	2	2	2	2	1	2	2	2	1	1	1	1	2	1	-1	2	1	1	1	2	1	1	1	1	-1	2	2	2	1	1	2	2	1
*s712		2	2	2	1	1	-1	2	2	2	1	2	2	2	1	2	2	2	2	2	1	2	2	2	1	1	1	1	2	1	2	2	1	1	1	2	1	1	1	1	1	2	2	2	1	1	2	2	1
*s429		2	2	2	1	2	2	2	2	2	2	2	2	2	2	2	1	1	2	2	2	2	2	2	-1	1	1	1	2	1	2	1	-1	1	1	2	1	1	1	1	1	2	2	2	2	1	2	-1	1
*s410		1	1	1	1	2	2	2	2	-1	2	2	2	2	2	2	1	2	2	-1	2	2	2	1	1	-1	1	1	2	1	-1	1	-1	1	1	-1	-1	1	1	1	1	2	2	2	1	1	-1	2	1
*x3035		-1	-1	-1	1	2	2	2	2	2	2	2	2	2	2	2	-1	2	2	2	-1	2	2	-1	1	1	1	1	2	1	1	1	-1	1	1	-1	1	1	1	1	1	2	2	2	1	1	2	2	1
*s148		1	1	1	1	2	2	2	2	2	2	2	2	-1	2	2	1	2	2	2	2	2	-1	-1	-1	-1	-1	1	2	1	-1	1	-1	1	1	1	1	1	1	1	1	2	2	2	1	2	2	2	1
*255		1	1	1	1	2	2	2	2	2	2	1	1	2	-1	2	1	1	2	2	2	2	1	1	1	1	1	1	2	1	1	1	2	1	1	1	1	-1	1	1	1	2	2	2	1	2	-1	2	1
*c175		2	2	2	1	2	2	2	2	1	2	1	2	2	2	2	1	1	2	2	2	2	1	1	1	1	1	2	2	1	1	2	2	2	-1	1	1	1	1	1	2	2	2	2	2	1	2	2	1
*c441		2	2	2	1	2	2	2	2	1	2	2	2	2	2	2	1	1	2	2	2	2	1	1	1	1	1	1	2	1	1	2	1	2	2	1	1	1	1	1	2	2	2	2	2	-1	2	-1	1
*s120		2	2	2	1	2	2	2	2	1	2	2	2	2	2	2	1	1	2	2	2	2	1	1	1	1	1	1	2	1	1	2	2	2	2	1	1	1	1	1	2	-1	2	2	2	-1	2	1	1
*21042		2	2	2	1	2	2	2	2	1	2	-1	2	2	2	2	1	1	2	2	2	2	1	1	1	1	1	1	2	1	1	2	1	2	2	1	1	2	1	1	2	2	2	2	2	-1	2	2	1
*s388		2	2	2	1	2	2	2	2	1	2	2	2	2	2	2	1	1	2	1	2	2	-1	1	1	1	-1	1	-1	1	1	1	1	2	2	-1	1	-1	1	-1	2	2	2	2	2	-1	-1	2	1
*s55		2	2	2	1	1	-1	1	1	2	2	1	1	2	2	2	2	2	1	1	1	2	1	1	1	1	1	1	1	1	1	2	2	1	1	1	1	1	1	1	2	2	2	2	2	2	1	1	1
*f19		2	2	2	1	1	1	1	1	1	2	1	1	1	2	-1	1	-1	1	2	2	2	2	2	1	1	1	1	1	1	2	2	2	1	1	2	1	1	1	1	2	2	2	2	1	2	1	1	1
*s1911		1	1	1	1	1	1	2	2	2	1	2	2	2	2	2	1	1	2	1	1	1	2	2	1	1	1	1	1	1	2	2	2	1	1	1	1	1	1	1	2	2	2	2	1	1	1	1	1
*s5262		1	1	1	1	1	1	2	2	1	1	1	2	2	1	1	1	1	2	2	2	2	2	1	2	2	1	2	2	2	2	-1	-1	2	2	-1	-1	2	2	2	2	-1	2	2	2	2	2	2	2
*s210		1	1	1	1	2	1	2	2	1	2	1	1	1	1	1	2	2	2	1	1	2	1	1	2	2	2	2	2	2	2	1	1	1	1	1	1	1	1	1	1	2	2	2	2	2	2	2	1
*s455		1	1	1	1	2	1	2	1	1	2	1	1	1	1	1	2	2	2	1	1	2	1	2	2	2	2	1	1	1	1	1	1	1	1	1	2	1	2	1	1	1	1	1	1	2	1	1	1
*c111		1	1	1	1	2	2	2	2	2	2	2	2	2	2	2	2	2	2	2	1	2	1	1	2	2	2	-1	1	1	1	1	1	1	1	2	1	1	2	2	1	2	2	2	1	1	1	1	2
*c112		1	1	1	1	1	1	1	1	2	1	2	2	2	2	2	2	2	2	2	1	-1	1	1	1	1	-1	2	1	2	1	1	1	1	1	2	1	1	2	2	1	2	2	1	1	1	2	1	1
*f2		2	2	2	2	2	2	2	2	1	2	2	2	1	1	1	1	1	1	2	2	2	1	1	1	1	2	1	2	1	1	1	1	1	1	2	1	1	1	2	1	1	2	2	1	2	1	2	1
*s515		-1	2	2	1	2	2	1	1	1	2	2	-1	1	2	2	1	1	1	2	2	2	2	2	1	2	1	2	2	2	2	2	1	2	2	2	1	1	2	2	2	2	2	1	2	2	2	2	2
*c245		2	2	2	2	2	2	2	2	1	2	2	2	1	1	1	1	1	1	2	2	1	1	1	2	2	2	1	2	1	1	1	1	1	1	2	1	1	1	2	1	2	2	2	1	2	1	2	1
*s157		2	2	2	2	2	2	2	2	1	2	2	2	1	1	1	1	1	1	2	2	2	1	1	1	1	2	1	1	1	2	1	-1	1	1	2	1	1	2	2	2	1	2	2	-1	2	1	1	1
*f621-11		2	2	2	2	1	1	2	2	1	2	2	2	2	1	1	1	1	1	2	2	2	2	2	1	1	2	1	2	1	2	2	2	2	1	2	1	1	2	2	2	2	2	2	1	2	1	2	1
*c1811		2	2	2	2	1	1	2	2	1	2	2	2	1	1	1	1	1	1	2	2	2	2	2	1	1	2	1	2	1	2	2	2	2	-1	2	1	1	2	2	2	2	2	2	1	2	2	2	1
*c41		2	2	2	-1	1	1	2	2	-1	-1	2	2	1	1	1	1	1	1	2	2	2	2	2	1	1	2	1	2	1	2	2	2	2	1	2	1	1	2	2	2	2	2	2	1	2	1	2	1
*cwm23		2	2	2	2	1	1	2	2	1	2	2	2	1	1	1	1	1	1	2	2	2	2	2	1	1	2	1	2	1	2	2	2	2	2	2	1	1	2	2	2	2	2	2	1	2	1	2	1
*c170		2	2	2	2	1	1	2	2	1	2	2	2	1	2	1	1	1	1	-1	2	2	2	-1	-1	1	2	1	2	1	2	2	2	2	2	2	1	1	2	2	2	2	2	2	2	2	1	2	2
*c167		2	2	2	1	2	2	1	1	1	2	2	2	1	2	2	1	1	1	2	2	2	2	2	1	1	2	1	2	1	1	2	2	2	2	1	1	1	2	1	2	2	2	2	1	2	2	1	1
*s3821		1	2	2	1	1	1	1	1	1	2	2	2	2	1	1	1	1	1	2	2	2	2	2	2	2	1	1	1	1	1	1	1	2	2	-1	-1	2	2	1	2	1	2	2	1	2	2	1	1
*s311		1	2	2	1	1	1	1	1	1	2	2	2	2	1	2	1	-1	-1	-1	2	2	2	2	2	2	1	1	1	1	1	1	1	2	2	1	2	2	2	1	2	1	2	2	1	2	1	1	1
*s301		2	2	2	1	1	1	2	2	2	2	2	2	2	2	2	1	1	1	-1	2	2	1	2	2	2	1	2	1	2	1	1	-1	1	2	1	1	1	1	1	1	1	2	1	-1	2	1	1	1
*s369		2	2	2	2	2	2	2	2	2	1	1	1	-1	2	2	2	2	1	1	1	1	1	1	1	1	1	2	2	2	2	1	1	2	2	2	1	2	1	1	2	2	2	2	1	2	1	2	2
*s218		2	2	2	2	1	1	2	2	2	1	1	1	2	2	2	2	1	1	1	1	1	1	1	2	2	2	2	2	-1	2	1	1	1	1	2	2	2	1	1	2	2	1	1	1	2	2	2	-1
*2218		2	2	2	2	1	1	2	2	2	1	1	1	2	2	2	2	2	1	1	1	1	1	1	2	2	2	2	2	2	2	1	1	1	1	2	2	2	2	1	2	2	1	1	1	2	2	2	2
*c505		2	2	2	2	1	1	2	2	2	1	1	1	2	2	2	2	2	2	1	1	1	1	1	2	2	1	2	2	2	1	2	2	1	1	2	2	2	1	1	1	2	2	2	2	2	1	1	2
*c3882		2	2	2	2	1	1	2	2	2	1	1	1	2	2	2	2	2	2	2	1	1	1	1	1	2	1	2	2	2	1	2	2	1	1	1	1	1	1	1	1	2	-1	2	2	2	2	2	2
*c343		2	2	2	2	2	2	2	-1	2	1	1	1	1	2	2	2	2	2	2	1	1	2	2	2	2	2	2	2	2	2	2	2	1	1	2	2	2	1	1	1	2	2	1	1	2	1	2	2
*21040		2	2	2	2	2	2	2	2	2	1	1	1	1	2	2	2	2	2	2	1	1	2	2	2	2	1	1	2	1	-1	2	1	1	1	2	2	2	1	1	1	2	2	1	1	2	1	2	2
*s4971		1	1	1	2	2	2	2	2	-1	2	1	1	-1	2	2	1	1	1	-1	1	1	2	2	2	2	1	1	2	1	1	2	1	1	1	2	2	2	2	2	1	2	2	1	1	2	2	2	1
*c169		2	2	2	1	1	2	1	1	1	2	1	1	1	1	1	1	1	2	2	2	2	1	1	1	1	1	2	2	2	1	1	1	2	2	1	2	2	2	2	1	1	2	2	1	2	2	2	1
*c3881		2	2	2	1	1	2	1	1	1	2	1	1	1	1	1	2	1	2	2	2	2	1	1	1	1	1	2	2	2	1	1	1	2	2	1	2	2	2	2	1	1	1	-1	1	2	-1	2	1
*s566		1	1	1	2	2	2	1	1	2	1	1	1	1	1	1	2	2	1	2	2	2	1	1	1	1	1	1	2	1	2	2	2	2	2	2	1	1	1	1	1	1	1	1	2	1	1	2	2
*c231		1	1	1	2	2	2	1	1	2	1	1	1	1	1	1	2	2	1	2	-1	1	1	1	1	1	1	1	2	1	2	2	2	2	2	2	1	1	1	1	1	1	1	1	2	1	1	2	2
*s376		1	1	1	2	2	1	1	1	2	2	1	1	1	1	1	2	2	1	-1	1	1	1	1	1	1	1	1	2	1	2	2	2	2	2	2	2	1	1	1	1	-1	2	2	2	1	1	2	2
*c692		1	1	1	2	2	1	1	1	-1	-1	1	1	1	1	1	2	2	1	2	1	1	1	1	1	1	1	1	2	1	1	2	2	2	2	2	2	2	1	1	1	1	2	2	2	1	1	2	2
*c1		1	1	1	2	2	1	1	1	2	2	1	1	1	1	1	2	2	1	2	1	1	1	1	2	2	1	1	2	1	1	2	2	2	2	2	2	2	1	1	1	1	2	1	2	1	1	2	2
*c3		2	2	2	2	2	1	1	1	2	2	1	1	1	1	1	2	2	1	2	1	1	1	1	2	2	1	1	2	1	1	2	2	2	2	2	1	1	1	1	1	1	2	2	2	-1	-1	2	2
*c418		2	2	2	2	2	1	1	1	2	2	1	1	1	1	1	2	2	1	2	1	1	1	1	2	2	1	1	2	1	1	2	2	2	2	2	1	1	1	1	1	1	2	2	1	1	2	2	2
*2344		2	2	2	2	2	2	1	1	2	2	1	1	1	1	1	2	2	1	2	1	2	1	1	2	2	1	1	2	1	1	2	2	1	1	2	1	1	2	2	1	1	1	1	2	1	1	2	2
*f283		2	2	2	2	2	2	1	1	2	2	1	1	2	1	2	2	2	1	2	2	2	1	1	2	2	1	1	2	1	1	1	2	1	1	2	1	1	2	2	1	1	1	2	2	2	2	2	2
*c291		2	2	2	1	2	2	1	1	2	2	1	1	2	1	1	2	2	1	2	1	2	1	1	2	2	1	1	2	1	1	2	2	1	1	2	1	1	2	2	1	1	1	1	1	1	1	2	2
*c326		2	2	2	1	1	1	2	2	1	2	2	2	2	1	1	2	2	1	2	2	2	1	1	1	1	2	1	2	1	1	2	2	1	1	1	1	1	1	1	1	2	2	2	2	2	2	2	2
*c236		1	1	1	2	2	1	2	2	1	2	1	1	2	1	1	2	2	1	1	1	1	1	1	2	2	2	1	2	1	1	1	1	1	1	2	2	2	1	1	1	1	2	2	2	2	2	2	2
*s114		1	1	1	2	1	1	2	2	1	2	1	1	1	1	1	2	2	1	1	1	1	1	1	2	2	2	1	2	1	1	1	1	1	1	2	2	1	1	1	2	1	2	2	2	2	2	2	2
*s340		1	1	1	1	1	1	2	2	2	2	2	2	2	1	1	2	2	1	-1	-1	2	1	1	2	2	2	1	2	1	-1	1	1	1	1	1	2	2	1	1	2	1	2	2	2	1	2	-1	1
*s582		1	1	1	1	1	1	2	2	2	2	2	2	2	1	1	2	2	1	1	2	2	1	-1	-1	2	2	1	2	1	1	1	1	1	1	-1	2	2	1	1	2	1	2	2	2	1	2	-1	-1
*s181		1	1	1	1	1	-1	2	2	2	2	2	2	2	1	2	2	-1	1	1	2	2	1	1	2	2	-1	1	2	1	-1	1	1	1	1	1	2	2	1	1	2	1	-1	2	2	1	2	2	1
*c492		2	2	2	1	2	2	1	1	1	1	1	1	2	2	2	2	2	1	2	2	2	2	1	2	2	2	1	2	2	1	1	2	2	2	2	1	1	2	2	2	2	1	1	1	1	2	2	2
*f152		1	1	1	2	2	2	1	1	2	1	1	1	-1	1	-1	-1	-1	-1	-1	1	-1	-1	1	1	2	1	2	2	2	1	1	2	1	1	2	1	1	2	2	2	2	1	1	1	1	1	2	2
*c691		2	2	2	2	1	2	2	2	-1	-1	2	2	2	1	1	1	1	2	2	2	2	2	2	2	2	2	1	2	1	2	2	2	2	1	1	2	2	2	2	2	2	2	2	1	2	1	2	1
*f141		2	2	2	2	2	2	2	2	1	1	2	2	1	2	2	2	2	2	2	1	1	1	1	1	1	2	1	2	2	2	1	1	2	1	1	2	2	2	2	1	2	1	1	1	1	2	2	1
*s71c		2	2	2	2	2	-1	2	2	1	1	2	2	1	2	2	2	2	2	2	1	1	1	1	1	1	2	1	2	1	1	1	-1	1	1	1	2	2	2	2	1	2	1	1	1	1	2	2	1
*s161		2	2	2	2	2	2	2	2	1	1	2	2	1	2	2	-1	2	2	2	1	1	1	1	-1	1	2	1	2	1	1	1	1	1	1	1	2	2	2	2	1	2	1	1	1	1	2	2	1
*f792		2	2	2	2	2	2	2	1	2	1	1	1	1	1	1	1	1	2	2	1	-1	1	1	1	1	1	1	2	1	1	1	1	1	1	1	2	2	2	2	1	2	2	2	2	1	1	2	1
*f9		2	2	2	2	2	2	1	1	2	1	2	2	2	2	1	1	1	1	-1	1	-1	-1	2	2	2	1	2	2	2	2	2	2	1	1	-1	2	2	1	1	1	1	2	2	1	2	1	1	2
*s52		2	2	2	1	2	2	-1	2	-1	-1	-1	-1	2	2	1	2	2	1	2	2	2	1	1	2	2	2	2	1	2	1	1	2	2	2	2	1	1	2	2	2	2	1	1	2	2	2	1	1
*s191c		2	2	2	1	2	2	2	2	1	1	1	1	2	1	1	1	1	1	2	2	2	1	1	2	2	2	2	1	2	1	1	2	2	2	2	1	1	2	2	2	2	1	1	2	2	2	1	1
*c533		2	2	2	1	2	2	2	2	1	1	1	1	2	1	1	1	1	1	2	2	2	-1	-1	2	2	2	2	1	2	1	1	2	2	2	2	1	1	2	2	2	2	1	1	2	2	1	1	1
*f70		2	2	2	1	2	2	1	1	1	1	1	1	2	1	1	1	2	1	2	-1	2	1	1	-1	2	-1	2	1	-1	2	1	2	2	2	-1	1	1	2	-1	2	2	1	1	2	-1	2	1	1
*c516		1	1	1	1	2	1	1	1	2	2	2	2	1	1	1	2	2	1	1	2	2	1	1	2	2	1	2	1	2	2	2	2	2	1	1	1	1	2	2	1	1	2	2	1	1	2	2	1
*f712		1	1	1	1	2	1	1	1	2	2	2	2	1	1	1	2	2	1	1	1	1	1	2	1	1	2	2	1	2	2	2	2	2	2	2	1	1	1	1	2	2	1	1	2	2	1	1	2
*f7112		1	1	1	1	2	1	1	1	2	2	2	2	1	1	1	2	2	1	1	1	2	2	2	1	1	2	2	1	2	2	2	2	2	2	2	1	1	1	1	2	2	1	1	2	2	1	1	2
*s397		1	1	2	1	1	1	1	1	2	2	2	2	2	1	1	2	2	1	1	1	1	2	2	1	1	-1	2	1	-1	-1	1	1	1	1	-1	1	1	-1	1	2	2	-1	-1	2	1	-1	1	1
*c348		1	1	1	1	1	1	1	1	2	2	-1	1	1	2	2	1	1	2	2	1	1	2	2	2	2	2	2	1	2	2	1	1	1	1	1	1	1	1	1	1	1	1	1	2	1	1	1	2
*c161		1	1	1	1	1	1	2	2	-1	-1	2	2	2	2	2	1	1	2	2	1	1	2	2	2	2	2	2	1	2	2	1	1	1	1	1	1	1	1	1	2	2	1	1	1	2	1	1	2
*c48		1	1	1	1	2	2	1	1	2	2	2	2	1	1	1	2	2	1	1	1	1	2	2	1	1	2	2	1	2	2	2	2	1	2	2	1	1	1	1	2	2	1	1	2	2	1	1	2
*s350		1	1	1	2	1	1	2	2	1	2	2	2	1	1	1	2	2	2	2	2	2	2	2	2	2	2	1	2	1	1	2	1	-1	1	1	1	1	2	2	2	-1	1	1	2	2	2	2	1
*c4091		2	1	1	2	1	1	2	2	1	2	2	2	1	1	1	2	2	2	2	2	2	2	2	2	2	2	1	2	1	1	2	1	1	1	1	1	1	2	2	2	1	1	1	2	2	2	2	1
*c1041		1	1	1	2	1	1	2	2	1	2	2	2	1	1	1	2	2	2	2	2	2	2	2	2	2	2	1	2	1	1	2	1	1	1	1	1	1	2	2	2	1	1	1	2	2	2	2	1
*278		1	1	1	2	1	1	2	2	1	1	2	2	1	2	2	1	1	2	2	1	1	1	1	1	1	2	1	2	1	2	2	1	1	1	1	1	1	2	2	2	2	1	1	2	2	2	2	2
*s160		1	1	1	2	1	1	2	2	1	1	2	2	1	2	2	1	1	2	2	1	1	1	1	1	1	-1	1	2	1	1	2	1	1	1	1	1	1	2	2	2	2	2	1	2	2	2	2	2
*c497		1	1	1	1	2	2	1	1	1	1	2	2	1	2	2	1	1	1	2	1	1	2	2	1	1	1	2	2	2	2	2	2	1	1	2	2	2	1	1	1	1	1	1	2	2	2	2	2
*270		1	1	1	1	-1	-1	2	2	1	2	1	1	1	2	2	1	1	1	1	1	1	2	2	2	2	2	2	2	2	2	-1	2	2	2	2	2	2	1	1	1	1	2	2	1	2	1	2	1
*s610		2	2	2	2	1	2	2	2	1	1	1	1	-1	-1	-1	-1	-1	-1	-1	-1	-1	-1	-1	-1	2	1	1	2	2	1	1	1	2	2	2	2	2	2	2	1	1	2	1	1	1	1	2	-1
*s495		2	1	1	1	2	2	1	1	2	2	1	-1	2	1	1	1	1	1	1	2	2	1	1	2	2	1	1	1	1	2	2	2	1	1	1	1	1	2	1	2	2	1	1	2	2	2	1	2
*s6		1	1	1	1	2	2	1	1	2	2	2	2	2	1	1	1	1	1	1	2	2	1	1	-1	1	-1	2	1	2	-1	2	-1	-1	2	2	1	1	1	1	-1	-1	1	-1	1	-1	2	1	2
*c413		1	1	1	1	2	2	1	1	2	-1	2	2	2	1	-1	1	1	1	2	2	2	1	-1	1	1	1	2	1	2	2	2	2	1	2	2	1	1	1	1	2	2	1	1	1	1	2	1	2
*f391		1	1	1	1	2	2	1	1	2	2	2	2	2	1	1	1	1	1	1	2	2	1	1	2	2	1	1	1	1	2	2	2	1	2	2	1	1	2	1	2	2	1	1	2	2	2	1	2
*s149		1	1	1	-1	2	-1	-1	-1	2	2	-1	-1	-1	-1	1	1	1	1	1	2	2	2	1	2	1	1	1	2	-1	2	2	1	1	2	2	-1	-1	1	2	2	2	2	2	2	2	1	1	1
*g905		2	2	2	2	2	2	2	2	1	2	2	2	2	2	2	1	2	2	2	2	2	2	2	1	1	1	-1	2	2	2	2	2	1	2	1	2	2	1	1	2	1	1	1	2	2	1	2	2
*c331		2	2	2	2	2	2	2	2	1	2	2	2	2	2	2	1	1	2	2	2	2	2	2	1	1	1	1	2	2	2	1	2	1	1	1	2	2	1	1	2	1	1	1	2	2	1	2	1
*f7111		2	2	2	2	2	2	2	2	1	2	2	2	2	2	2	1	-1	2	2	2	2	2	2	1	1	1	-1	2	2	2	2	2	1	1	1	2	2	1	1	2	1	1	1	2	2	1	2	2
*f711		2	2	2	2	2	2	2	2	1	2	2	2	2	2	2	1	-1	2	2	2	2	2	2	1	1	1	1	2	2	2	2	2	1	1	1	2	2	1	1	2	1	1	1	2	2	1	2	2
*c457		2	2	2	2	2	2	2	2	1	2	2	2	2	2	2	1	1	2	2	2	2	2	2	1	1	1	1	2	2	2	2	2	1	1	1	2	2	1	1	2	1	1	1	2	2	1	2	2
*298		2	2	2	2	2	2	2	2	1	2	2	2	2	2	2	1	2	2	2	2	2	2	2	1	1	1	-1	2	2	2	2	2	1	1	1	2	2	1	1	2	1	1	1	2	2	1	2	2
*x3103		2	2	2	2	2	2	2	2	1	2	2	2	2	2	2	1	2	2	2	2	2	2	2	1	1	1	2	2	2	2	2	2	1	2	1	2	2	1	1	2	1	1	1	2	2	1	2	2
*x3007		1	1	1	1	1	1	1	2	1	2	1	1	1	1	2	1	2	2	2	2	2	2	2	1	1	1	2	2	2	2	2	2	1	1	1	2	2	1	1	2	1	1	1	2	2	1	2	2
*c327		2	2	2	1	2	2	1	1	1	2	1	1	1	1	1	2	2	2	1	2	2	2	2	1	1	1	2	1	2	-1	1	2	2	2	1	2	1	1	1	2	1	2	2	1	2	1	1	2
*s2932		2	2	2	2	2	2	2	2	2	2	1	1	1	1	1	2	2	2	1	2	1	1	1	1	1	2	1	2	1	-1	1	2	-1	1	2	1	1	1	1	-1	-1	1	-1	1	2	-1	2	2
*s415		2	2	2	2	2	2	2	2	2	2	1	1	1	1	-1	2	-1	2	1	-1	1	1	1	1	1	2	1	2	1	2	1	2	2	2	2	1	1	1	1	1	1	2	2	1	2	1	2	2
*s304		2	2	2	2	2	2	-1	2	2	2	1	1	1	-1	1	2	2	2	1	2	1	1	1	1	1	2	1	2	1	-1	1	2	2	2	2	1	1	1	1	1	1	2	2	1	2	1	2	2
*256		2	2	2	2	2	2	2	2	2	2	1	1	1	1	1	2	2	2	1	2	1	2	1	1	1	2	1	2	1	2	1	2	2	2	2	1	1	1	1	1	1	2	2	1	2	1	2	2
*s186		2	2	2	1	2	2	2	2	1	2	1	-1	1	1	1	2	2	2	1	2	1	2	-1	-1	1	1	-1	2	1	2	1	2	1	2	1	2	2	1	1	2	1	2	2	1	2	2	2	2
*s234		2	2	2	2	2	2	1	1	1	2	-1	2	1	1	1	1	1	1	2	1	1	1	1	2	2	-1	1	2	1	2	2	2	1	1	2	1	1	2	2	2	2	2	2	1	2	1	-1	1
*c149		2	2	2	2	2	2	1	1	1	2	2	2	2	2	2	1	1	1	2	1	1	1	1	2	2	1	1	2	1	2	2	2	1	2	2	1	1	1	1	2	1	2	2	1	2	2	2	1
*cwm19		1	1	1	2	1	1	1	1	-1	-1	2	2	2	2	2	1	1	1	1	2	1	1	1	1	1	1	2	2	2	2	2	2	1	1	2	1	1	2	2	2	1	1	1	1	2	1	2	2
*274		-1	2	2	2	1	1	1	1	1	2	2	2	2	2	2	-1	-1	1	1	2	1	1	1	1	1	1	1	2	1	2	2	2	2	2	2	1	1	2	2	2	1	1	1	1	2	1	2	2
*s133		2	2	2	2	2	1	1	1	1	2	2	2	2	2	-1	-1	1	1	-1	2	2	1	-1	1	1	1	1	2	1	2	2	2	2	2	2	1	1	2	1	2	-1	1	1	1	2	1	2	2
*s544		2	2	2	2	2	-1	1	1	1	2	2	2	2	2	2	2	2	1	1	1	1	1	2	2	2	1	1	2	-1	-1	2	2	2	2	2	1	1	2	1	2	2	1	1	1	2	1	2	2
*s67		2	2	2	2	2	1	1	1	1	2	2	2	2	2	2	2	2	1	1	2	2	1	1	1	2	1	1	2	1	2	2	2	2	2	2	1	1	2	1	2	1	1	1	1	2	1	2	2
*s371		2	2	2	2	2	1	1	1	1	2	2	2	-1	2	2	1	1	1	2	2	1	1	-1	-1	1	1	1	2	1	2	2	2	2	2	2	1	1	1	1	1	2	2	1	1	2	1	-1	2
*Vrn2		1	1	1	2	1	1	1	1	2	1	-1	-1	1	1	-1	1	-1	2	1	-1	2	1	1	1	1	1	2	1	2	1	2	2	-1	2	2	1	1	2	2	1	2	1	1	-1	2	2	1	1
*c75		1	1	1	2	1	1	1	1	2	1	2	2	1	1	1	1	1	2	1	1	2	1	1	1	1	1	2	1	2	1	2	2	1	2	2	1	1	2	2	1	2	1	1	1	2	2	1	1
*s408		-1	1	1	2	1	1	1	1	-1	1	2	2	-1	1	1	1	1	2	-1	1	2	1	1	-1	1	1	2	-1	2	-1	2	2	-1	2	2	1	1	2	2	1	2	1	1	1	2	2	1	1
*c235		1	1	1	2	2	2	1	1	1	1	2	2	2	1	1	1	1	2	2	2	2	1	1	2	2	1	2	1	2	1	2	1	-1	2	2	1	1	2	2	1	2	1	1	2	1	2	1	2
*c28		1	1	1	2	2	1	1	1	1	1	2	2	2	1	1	1	1	2	2	2	2	1	1	2	2	1	2	1	2	1	2	2	1	2	2	2	2	2	2	1	2	1	1	1	1	2	1	2
*259		-1	2	2	1	2	1	1	1	1	1	2	2	2	1	1	1	1	2	2	2	2	2	2	2	2	1	2	1	2	1	2	2	1	2	-1	2	2	2	2	1	2	1	1	1	1	2	1	2
*s4972		2	2	2	-1	2	1	2	2	-1	1	1	1	-1	2	2	-1	-1	2	-1	2	2	2	1	2	2	1	2	1	2	1	2	2	1	2	1	2	2	2	2	1	2	1	1	1	1	2	1	2
*f18		1	1	1	1	1	2	1	1	2	1	1	1	1	1	1	2	2	1	2	2	2	-1	1	2	2	2	-1	-1	-1	2	1	-1	1	1	2	1	-1	-1	-1	2	2	2	2	2	-1	1	1	2
*f189		1	1	1	2	1	2	2	2	1	2	-1	-1	2	-1	-1	2	-1	2	-1	2	2	1	1	2	2	2	1	1	1	-1	2	2	1	1	2	2	2	1	1	1	1	2	2	2	1	1	-1	-1
*s205		1	1	1	2	1	2	2	2	1	2	1	2	2	1	1	2	2	2	2	2	2	1	1	2	2	2	1	1	1	1	1	1	1	1	2	1	1	1	1	2	1	2	2	2	1	1	1	2
*f8		1	1	1	1	1	2	1	1	2	1	2	2	2	2	1	2	2	2	2	2	1	2	2	2	-1	1	1	1	1	1	1	2	1	1	2	1	2	2	2	2	2	2	1	2	1	2	2	1
*f812		1	2	2	2	1	2	2	2	2	2	2	-1	2	1	-1	1	2	2	2	-1	2	2	2	2	1	1	1	1	-1	-1	1	-1	-1	2	2	2	2	1	1	1	1	1	-1	1	-1	1	1	1
*s159		1	2	2	2	1	2	2	2	2	2	1	1	2	2	2	2	1	2	1	1	2	1	1	2	2	-1	1	1	1	1	2	2	2	2	2	1	1	1	1	2	1	1	2	2	1	1	1	1
*c318		1	2	2	1	1	2	2	2	2	2	1	1	2	1	2	2	1	2	1	1	2	1	1	2	2	1	1	1	1	-1	2	2	2	2	2	2	2	1	1	2	1	2	2	2	2	1	1	2
*f266		1	1	1	1	1	2	1	1	2	2	1	1	1	2	2	2	2	2	1	1	2	1	1	1	1	1	1	2	1	1	2	1	2	2	2	2	2	1	1	2	2	1	1	2	1	1	-1	1
*xd138		1	1	1	1	1	2	1	1	2	1	1	1	2	2	2	1	1	2	1	1	2	1	1	1	1	1	1	2	1	1	2	1	2	-1	2	2	2	1	1	2	2	1	1	1	1	1	2	1
*xd43		1	1	1	1	1	2	1	1	1	1	1	1	2	2	2	1	1	2	1	1	2	1	1	1	1	1	1	1	1	2	1	1	2	2	2	2	2	2	2	2	2	1	1	2	2	2	1	2
*s174		1	1	1	1	1	2	1	1	1	1	1	1	1	-1	2	1	1	2	1	1	2	1	1	-1	1	2	1	1	1	-1	1	1	2	2	-1	-1	-1	2	2	2	2	1	1	2	2	2	1	2
*c215		1	1	1	1	1	1	1	1	2	1	2	2	-1	1	1	1	1	1	1	2	2	1	1	1	1	1	1	2	1	2	1	1	2	2	1	1	1	1	1	2	2	1	1	1	2	1	2	1
*VrnD		1	1	1	1	1	-1	1	1	2	1	-1	-1	1	1	-1	1	-1	1	2	-1	2	1	1	1	1	1	2	2	1	-1	1	1	2	2	1	1	1	1	1	2	2	1	1	1	2	2	2	1
*s292		1	1	1	1	1	1	1	1	2	1	2	2	1	1	1	1	1	1	1	2	2	1	-1	-1	-1	-1	1	2	1	-1	1	1	2	-1	1	-1	1	1	1	2	2	1	1	1	2	1	2	1
*s269		2	-1	2	2	1	1	2	2	2	1	2	2	1	1	1	1	1	1	-1	2	2	2	2	1	1	2	2	2	2	2	1	1	2	2	2	1	1	1	1	1	2	1	1	1	1	1	2	2
*s334		2	2	2	2	1	2	2	2	2	2	1	1	1	1	1	2	2	2	1	1	1	1	-1	2	1	2	2	1	2	2	2	1	-1	-1	-1	1	1	1	1	2	1	2	2	2	2	1	-1	-1
*f1		1	1	1	2	1	2	2	2	2	2	2	2	1	1	1	2	2	2	2	2	2	2	2	2	2	2	1	1	1	1	2	2	2	2	1	1	1	1	1	2	1	2	2	1	1	1	2	2
*s5181		1	1	1	2	2	-1	2	2	1	2	1	1	1	1	1	2	2	2	2	2	2	2	2	2	2	2	1	1	1	2	2	2	2	2	2	1	1	1	1	2	1	2	2	1	1	1	1	-1
*c201		1	1	1	2	2	2	2	2	1	2	1	1	1	1	1	2	2	2	2	2	1	2	2	2	2	2	2	1	2	2	2	2	1	1	2	2	2	1	1	1	1	1	1	1	1	1	1	1
*s169		1	1	1	1	1	1	-1	-1	1	1	1	1	1	1	1	1	1	2	-1	2	1	1	1	1	2	1	2	1	-1	1	2	2	1	1	-1	2	2	1	1	1	1	1	1	2	1	1	1	1
*s617		1	1	1	-1	1	1	2	2	2	1	1	1	1	1	1	2	2	2	2	2	1	1	-1	1	2	2	1	2	1	2	1	2	-1	1	2	2	2	2	2	2	2	-1	1	2	1	2	-1	1
*s427		1	1	1	1	1	1	2	2	2	1	1	1	1	1	1	2	2	2	2	2	1	1	1	2	-1	2	1	2	1	2	1	2	1	-1	-1	-1	2	2	1	2	2	1	1	2	1	-1	-1	-1
*c4191		1	1	1	2	1	1	2	2	1	1	2	2	2	1	1	1	1	2	1	1	1	2	2	2	2	1	1	1	1	1	1	1	2	1	1	2	2	2	2	1	1	1	1	1	1	1	1	2
*c487		1	1	1	2	1	1	2	2	1	1	2	2	2	1	1	1	1	2	1	1	2	2	2	1	1	2	2	2	1	1	1	1	2	1	1	2	2	2	2	1	1	1	1	2	1	2	1	2
*c427		1	1	1	2	1	1	1	1	1	1	2	2	2	2	2	1	1	2	1	2	2	1	1	1	2	1	2	1	2	1	1	1	2	1	1	2	1	2	2	1	1	1	1	2	2	2	1	1
*s5182		1	1	1	2	1	-1	1	2	1	1	2	2	2	2	2	1	1	2	1	2	2	1	1	1	1	1	2	1	2	-1	1	1	-1	1	1	2	2	2	2	2	1	1	1	2	2	2	1	2
*c494		1	1	1	2	1	1	-1	-1	1	1	2	2	2	2	2	1	1	2	1	2	2	1	1	1	1	1	2	1	2	1	1	1	2	1	1	2	2	2	2	2	1	1	1	2	2	2	1	2
*x3009		1	1	1	2	1	1	1	2	1	1	2	2	2	2	2	1	1	2	1	2	2	1	1	1	1	1	2	1	2	1	1	1	2	1	1	2	2	2	2	2	1	1	1	2	2	2	1	2
*s508		1	-1	1	2	1	1	1	1	1	1	2	2	2	2	2	1	1	2	1	1	1	1	1	1	1	1	2	1	2	1	1	1	2	1	1	2	2	2	2	2	1	1	1	2	2	2	1	2
*c398		1	1	1	2	1	1	2	2	1	1	2	2	2	2	2	1	1	2	1	2	2	1	1	1	1	1	2	1	2	1	1	1	1	1	-1	2	2	2	2	1	1	1	1	2	2	1	-1	-1
*c88		1	2	2	2	1	1	2	2	1	1	2	2	1	2	2	1	1	2	1	2	2	1	1	2	2	1	2	1	2	1	1	1	1	1	1	2	2	2	2	1	1	1	1	2	2	1	1	2
*c341		1	2	2	2	1	1	2	2	1	1	2	2	1	2	2	1	1	2	1	2	2	1	1	2	2	1	2	1	2	1	1	1	1	1	2	2	2	2	2	1	1	1	1	2	2	1	1	2
*c182		1	2	2	2	1	1	2	2	1	1	1	1	1	2	2	1	1	2	1	2	2	1	1	2	2	1	2	1	2	1	1	1	1	1	2	2	2	2	2	1	1	1	1	2	2	2	1	2
*279		2	2	2	2	1	1	2	2	1	1	1	1	2	2	2	1	1	2	-1	2	2	1	1	2	2	1	2	1	2	1	1	1	1	1	2	2	2	2	2	1	1	1	1	2	2	1	1	2
*21008		1	2	2	2	1	1	2	2	1	1	1	1	2	2	2	1	1	2	1	2	2	1	1	2	2	1	2	1	2	2	1	1	1	1	2	2	2	2	2	1	1	1	1	2	2	2	1	2
*s219		2	1	1	2	1	1	2	2	1	1	2	1	2	2	2	1	1	2	1	2	2	2	2	2	2	1	2	2	-1	1	2	1	1	1	2	2	2	2	2	2	1	1	1	2	2	1	1	2
*257		2	2	2	1	2	2	2	2	2	1	1	1	1	2	2	1	1	1	2	-1	2	2	2	2	2	2	1	1	1	-1	1	1	2	2	1	1	1	1	2	1	1	2	2	2	2	2	1	1
*f42		2	2	2	1	1	1	2	2	1	2	2	2	1	2	2	1	1	2	2	2	2	2	2	1	1	1	1	1	1	2	1	1	2	2	1	1	1	1	1	1	1	2	2	2	2	1	1	1
*s469		1	1	1	1	1	-1	-1	1	1	1	2	2	1	2	2	1	1	2	1	2	1	1	1	2	2	2	1	2	1	2	1	1	2	2	1	2	2	1	1	2	1	1	1	2	2	2	2	2
*f75		-1	-1	2	-1	1	1	1	1	1	1	2	2	1	-1	2	-1	1	2	-1	-1	-1	1	1	-1	2	-1	2	2	2	2	1	1	2	2	-1	2	2	1	1	2	1	1	1	1	2	2	1	2
*f49		1	2	2	1	1	1	1	1	2	2	1	1	2	-1	2	1	1	2	2	2	2	1	1	-1	2	2	2	2	1	2	2	1	2	2	-1	1	1	1	1	2	2	1	1	1	1	2	2	1
*x3200		1	2	2	1	1	1	1	1	2	2	1	1	2	2	2	1	1	2	2	2	2	1	1	2	2	2	2	2	1	2	2	1	2	2	1	1	1	1	1	2	2	1	1	1	1	2	2	1
*c113		2	2	2	2	1	2	1	1	1	2	2	2	2	2	2	1	1	1	2	1	1	1	1	2	2	1	1	2	1	2	2	2	2	2	2	1	1	2	1	2	1	1	1	1	2	1	2	2
*249		2	2	2	2	2	2	2	2	1	2	2	2	1	2	2	2	2	1	2	2	2	2	2	2	2	1	1	1	1	-1	1	1	2	2	2	2	2	2	-1	2	2	2	2	1	1	2	1	1
*c530		2	2	2	2	1	1	2	2	1	2	2	2	1	2	2	1	2	1	2	2	2	2	2	2	2	1	1	1	1	2	1	1	2	2	2	2	2	2	1	2	1	2	2	1	1	2	1	1
*2174		2	2	2	2	2	-1	2	2	2	2	2	2	1	2	2	2	2	1	2	2	2	2	2	2	2	1	2	1	2	1	1	1	2	2	2	2	2	2	1	1	2	2	2	1	2	2	1	1
*c83		2	2	2	2	1	1	2	2	2	2	2	2	1	2	2	2	2	1	2	2	2	2	2	2	2	1	2	1	2	1	1	1	2	2	2	2	2	2	1	2	2	2	2	2	2	2	1	1
*s332		1	1	1	2	1	1	2	2	1	2	1	1	1	1	1	1	1	1	-1	-1	1	2	2	2	2	1	2	2	2	1	1	1	2	1	2	2	2	1	1	2	1	1	-1	1	1	2	2	2
*s282		1	1	1	2	1	1	2	2	1	2	1	1	1	1	1	1	1	1	2	1	1	2	2	2	2	1	2	2	2	-1	1	1	2	1	2	2	2	-1	1	2	1	1	1	1	1	2	2	2
*s63		1	1	1	2	1	1	1	1	1	2	1	1	1	1	1	1	1	1	-1	1	1	2	-1	-1	-1	1	-1	-1	-1	-1	1	1	2	1	2	2	2	1	1	2	1	1	1	1	1	2	2	2
*s400		-1	-1	-1	-1	-1	-1	-1	-1	-1	-1	-1	-1	-1	-1	-1	1	1	-1	1	2	2	1	2	1	1	1	-1	2	2	-1	1	1	2	2	2	1	2	-1	2	1	1	2	2	2	1	1	2	2
*s297		1	1	1	2	1	2	2	2	1	1	2	2	1	2	1	1	1	1	1	2	2	1	1	1	1	2	2	1	2	-1	1	1	2	2	2	2	2	2	2	1	1	2	2	2	1	2	1	1
*s644		1	1	1	2	1	2	2	2	1	1	2	2	1	2	2	1	1	1	1	2	2	1	1	1	1	2	2	1	2	1	1	1	2	2	2	2	2	2	2	1	1	2	2	2	1	2	-1	1
*c396		1	1	1	2	1	1	2	2	1	1	2	2	1	2	2	1	1	1	-1	2	2	1	1	1	1	2	2	1	2	2	1	1	2	2	2	2	2	2	2	1	1	2	2	2	1	2	1	1
*c517		1	1	1	-1	-1	1	1	1	1	1	2	2	2	2	2	2	2	-1	2	2	2	1	1	1	1	1	2	1	2	2	2	2	2	2	2	2	2	1	2	1	2	1	1	2	2	1	1	2
*c311		2	2	2	1	1	2	1	1	1	1	2	2	2	2	2	2	2	2	2	2	2	1	1	1	1	1	2	1	2	2	2	2	1	2	2	2	2	2	2	1	2	2	2	2	2	1	1	2
*T1CK3		2	2	2	1	1	1	1	1	1	2	1	1	2	1	1	2	2	2	2	2	2	2	1	1	1	2	2	2	2	2	2	2	1	2	2	2	2	2	2	2	2	2	2	2	2	2	1	2
*c276		2	2	2	1	1	1	1	1	1	2	2	2	2	1	1	2	2	2	2	2	2	1	1	1	1	2	1	1	1	-1	2	2	1	2	1	2	2	2	2	2	2	2	2	2	2	-1	1	2
*250		2	2	2	1	1	1	2	2	1	1	1	1	1	1	1	2	2	2	1	2	2	2	2	2	2	2	1	1	1	1	2	2	1	1	1	1	2	2	2	2	2	2	2	2	2	2	1	2
*s295		-1	-1	-1	1	1	1	2	2	1	1	2	2	2	1	1	2	2	1	1	1	1	1	1	2	2	2	2	2	2	1	2	2	2	2	2	2	2	2	2	1	-1	2	2	-1	1	1	2	2
*f21-11		2	2	2	1	1	1	2	2	1	2	2	2	2	1	1	2	2	1	2	1	1	1	1	1	1	1	1	1	1	1	1	1	2	2	-1	2	2	2	1	2	1	1	1	1	2	1	1	2
*xd99		1	1	1	1	2	2	2	2	1	2	2	2	2	2	2	2	2	2	2	2	2	2	1	2	2	1	1	1	1	1	1	1	1	1	2	2	2	2	2	-1	1	2	2	1	2	-1	1	2
*f26		1	1	1	1	2	2	1	1	1	1	1	1	2	1	1	1	2	2	2	2	1	2	2	2	2	2	2	2	2	1	2	2	2	2	2	2	2	1	1	1	2	2	2	2	1	2	2	2
*s44		1	1	1	2	2	1	-1	1	-1	-1	-1	-1	1	2	1	1	1	1	1	2	-1	-1	-1	-1	2	2	2	2	2	2	2	2	2	2	1	-1	1	1	1	1	2	2	-1	-1	-1	-1	-1	-1
*c506		1	1	1	1	2	2	1	1	2	2	1	1	2	2	2	1	1	1	2	2	2	2	2	2	2	1	2	1	2	1	2	2	2	2	1	1	1	2	2	1	2	2	2	2	1	2	1	2
*f66		1	-1	-1	-1	1	2	2	2	2	2	1	1	1	-1	2	2	2	1	2	2	-1	1	1	-1	1	2	2	-1	2	1	1	1	2	1	1	1	1	2	2	1	1	1	1	2	1	2	2	2
*T1CK2		2	2	2	2	1	1	2	2	2	1	1	1	2	2	1	2	2	2	1	1	1	1	1	1	1	1	2	1	-1	1	2	1	2	-1	-1	-1	-1	-1	1	2	1	-1	-1	1	1	2	1	-1
*T1CK6		-1	2	2	1	2	2	2	2	1	1	1	-1	2	1	-1	-1	1	1	-1	2	-1	1	1	2	2	2	2	1	2	1	1	2	-1	2	-1	1	1	2	2	-1	2	1	1	2	1	2	-1	1
[truncated: 150 more columns]

## Sheet: 660KSNParrays-2D
AX-108743231	T/T	T/T	T/T	T/T	T/T	T/T	T/T	T/T	---	T/T	T/T	T/T	T/T	T/T	T/T	---	T/T	T/T	T/T	T/T	T/T	T/T	19	chr2D	621085689	2d	82.753	2D_BIN-0160
AX-108744592	A/G	A/A	A/G	A/G	A/G	A/G	A/G	A/G	A/G	A/G	A/G	A/G	A/G	A/G	A/G	A/G	A/G	A/G	A/G	G/G	A/G	A/G	19	chr2D	67236399	2d	100.23	2D_BIN-0179
AX-108745823	C/G	C/G	---	C/G	C/G	C/G	C/G	C/G	C/G	C/G	C/G	C/G	C/G	C/G	C/G	C/G	C/G	C/G	C/G	G/G	C/G	C/G	19	chr2D	13909013	2d	7.957	2D_BIN-0018
AX-108750412	T/T	T/G	T/T	T/T	T/T	T/T	T/T	T/T	T/T	T/T	T/T	T/T	T/G	T/T	T/T	T/T	T/T	T/T	T/T	T/T	T/T	T/T	19	chr2D	73135964	2b	54.636	2B_BIN-0094
AX-108751835	A/A	G/G	A/A	A/A	A/A	A/A	A/A	A/A	A/A	A/A	A/A	A/A	A/A	A/A	A/A	A/A	A/A	A/A	A/A	G/G	A/A	A/A	19	chr2D	638148054	2b	111.506	2B_BIN-0265
AX-108755331	C/C	A/C	C/C	C/C	A/C	C/C	C/C	C/C	C/C	C/C	C/C	C/C	C/C	C/C	C/C	C/C	C/C	C/C	C/C	C/C	C/C	C/C	19	chr2D	76794931	#N/A	#N/A	#N/A
AX-108758134	A/G	A/G	A/G	A/G	A/G	A/G	A/G	A/G	A/G	---	A/G	A/G	G/G	A/G	A/G	A/G	A/G	A/G	A/G	A/G	A/G	A/G	19	chr2D	558942769	2d	70.25	2D_BIN-0135
AX-108759657	G/G	C/G	G/G	G/G	G/G	G/G	G/G	G/G	G/G	G/G	G/G	G/G	G/G	G/G	G/G	G/G	G/G	G/G	G/G	C/G	G/G	G/G	19	chr2D	618658116	2d	220.03	2D_BIN-0306
AX-108767381	C/C	C/C	C/C	C/C	C/C	C/C	C/C	C/C	C/C	C/C	C/C	C/C	T/C	C/C	C/C	C/C	C/C	C/C	C/C	T/T	C/C	C/C	19	chr2D	528101770	2d	185.37	2D_BIN-0270
AX-108773892	A/A	A/G	A/A	A/A	A/A	A/A	A/A	A/A	A/A	A/A	A/A	A/A	A/A	A/A	A/A	A/A	A/A	A/A	A/A	A/G	A/A	A/A	19	chr2D	427949692	2a	59.228	2A_BIN-0046
AX-108779917	C/C	C/C	C/C	C/C	C/C	C/C	C/C	C/C	C/C	C/C	C/C	---	C/C	C/C	C/C	---	C/C	C/C	C/C	C/C	C/C	C/C	19	chr2D	556322558	2d	64.566	2D_BIN-0124
AX-108792171	C/C	A/C	C/C	C/C	C/C	---	C/C	C/C	C/C	C/C	C/C	C/C	C/C	C/C	C/C	C/C	C/C	C/C	C/C	C/C	C/C	C/C	19	chr2D	427573222	2d	64.566	2D_BIN-0124
AX-108792404	A/A	A/A	A/A	A/A	A/A	A/A	A/A	A/A	A/A	A/A	A/A	A/A	A/C	A/A	A/A	A/A	A/A	A/A	A/A	C/C	A/A	A/A	19	chr2D	51856245	2d	89.14	2D_BIN-0171
AX-108800811	T/T	T/T	T/T	---	T/T	T/T	T/T	T/T	T/T	T/T	T/T	T/T	T/C	T/T	T/T	T/T	T/T	T/T	T/T	T/T	T/T	T/T	19	chr2D	18232491	2a	11.39	2A_BIN-0013
AX-108801232	T/T	T/C	T/T	T/T	T/T	T/T	T/T	T/T	T/T	T/T	T/T	T/T	T/T	T/T	T/T	T/T	T/T	T/T	T/T	C/C	T/T	T/T	19	chr2D	618129760	2d	220.73	2D_BIN-0307
AX-108801260	A/A	A/G	A/A	A/A	A/A	A/A	A/A	A/A	A/A	A/A	A/A	A/A	A/A	A/A	A/A	A/A	A/A	A/A	A/A	A/G	A/A	A/A	19	chr2D	619141500	2d	220.73	2D_BIN-0307
AX-108817400	C/C	C/C	C/C	C/C	C/C	C/C	C/C	T/C	T/C	C/C	C/C	C/C	C/C	C/C	C/C	C/C	C/C	C/C	C/C	C/C	C/C	C/C	19	chr2D	605519261	#N/A	#N/A	#N/A
AX-108818140	T/T	T/T	T/T	T/T	T/T	T/T	T/T	T/T	T/T	T/T	T/T	T/T	T/G	T/T	T/T	T/T	T/T	T/T	T/T	G/G	T/T	T/T	19	chr2D	68350364	2d	101.64	2D_BIN-0181
AX-108823972	A/A	A/A	A/A	A/A	A/A	A/A	A/A	A/A	A/A	A/A	A/A	A/A	A/G	A/A	A/A	A/A	A/A	A/A	A/A	G/G	A/A	A/A	19	chr2D	70501589	2d	101.64	2D_BIN-0181
AX-108827585	T/T	T/C	T/T	T/T	T/T	T/T	T/T	T/T	T/T	T/T	T/T	T/T	T/T	T/T	T/T	T/T	T/T	T/T	T/T	T/C	T/T	T/T	19	chr2D	638376943	#N/A	#N/A	#N/A
AX-108836166	T/C	C/C	T/C	T/C	T/C	T/C	T/C	T/C	T/C	T/C	T/C	T/C	T/C	T/C	T/C	T/C	T/C	T/C	T/C	C/C	T/C	T/C	19	chr2D	354378945	2a	426.03	2A_BIN-0190
AX-108839983	T/T	T/C	T/T	T/T	T/T	T/T	T/T	T/T	T/T	T/T	T/T	T/T	T/T	T/T	T/T	T/T	T/T	T/T	T/T	T/C	T/T	T/T	19	chr2D	637675764	#N/A	#N/A	#N/A
AX-108844940	T/T	T/C	T/T	T/T	T/T	T/T	T/T	T/T	T/T	T/T	T/T	T/T	T/T	T/T	T/T	T/T	T/T	T/T	T/T	T/C	T/T	T/T	19	chr2D	639053082	#N/A	#N/A	#N/A
AX-108856728	G/G	T/G	G/G	G/G	G/G	G/G	G/G	G/G	G/G	G/G	G/G	G/G	G/G	G/G	G/G	G/G	G/G	G/G	G/G	T/G	G/G	G/G	19	chr2D	427610032	2a	59.228	2A_BIN-0046
AX-108857362	C/C	C/C	C/C	C/C	---	C/C	C/C	C/C	C/C	C/C	C/C	C/C	C/C	C/C	C/C	C/C	C/C	C/C	C/C	A/A	C/C	C/C	19	chr2D	28837064	2d	22.05	2D_BIN-0041
AX-108861854	T/T	T/C	T/T	T/T	T/T	T/T	T/T	T/T	T/T	T/T	T/T	T/T	T/T	T/T	T/T	T/T	T/T	T/T	T/T	T/C	T/T	T/T	19	chr2D	633070204	2d	84.4585	2D_BIN-0162
AX-108862340	A/A	A/A	A/A	A/A	A/A	A/A	A/A	A/A	A/A	A/A	A/A	A/A	A/G	A/A	A/A	A/A	A/A	A/A	A/A	A/G	A/A	A/A	19	chr2D	532565355	2d	65.703	2D_BIN-0126
AX-108867920	T/T	T/C	T/T	T/T	T/T	T/T	T/T	T/T	T/T	T/T	T/T	T/T	T/T	T/T	T/T	T/T	T/T	T/T	T/T	T/C	T/T	T/T	19	chr2D	639077948	#N/A	#N/A	#N/A
AX-108869400	T/T	T/T	T/T	T/T	T/T	T/T	T/T	T/T	T/T	T/T	T/T	T/T	T/C	T/T	T/T	---	T/T	T/T	T/T	T/T	T/T	T/T	19	chr2D	35414157	2d	27.6145	2D_BIN-0046
AX-108879773	G/G	A/G	G/G	G/G	G/G	G/G	G/G	G/G	G/G	G/G	G/G	G/G	G/G	G/G	G/G	G/G	G/G	G/G	G/G	A/G	G/G	G/G	19	chr2D	636193627	2d	84.4585	2D_BIN-0162
AX-108880356	C/C	T/C	C/C	C/C	C/C	C/C	C/C	C/C	C/C	C/C	C/C	C/C	C/C	C/C	C/C	C/C	C/C	C/C	C/C	T/C	C/C	C/C	19	chr2D	609776118	#N/A	#N/A	#N/A
AX-108881169	G/G	A/G	G/G	G/G	G/G	G/G	G/G	G/G	G/G	G/G	G/G	G/G	G/G	G/G	G/G	G/G	G/G	G/G	G/G	A/G	G/G	G/G	19	chr2D	637513261	#N/A	#N/A	#N/A
AX-108894641	T/T	T/C	T/T	T/T	T/T	T/T	T/T	T/T	T/T	T/T	T/T	T/T	T/T	T/T	T/T	T/T	T/T	T/T	T/T	T/C	T/T	T/T	19	chr2D	638369283	#N/A	#N/A	#N/A
AX-108903243	A/G	A/A	A/G	A/G	A/G	A/G	A/G	A/G	A/G	A/G	A/G	A/G	A/G	A/G	A/G	A/G	A/G	A/G	A/G	G/G	A/G	A/G	19	chr2D	49238305	2d	39.552	2D_BIN-0072
AX-108933399	C/C	C/C	T/C	C/C	C/C	C/C	C/C	C/C	C/C	C/C	C/C	C/C	C/C	C/C	C/C	---	C/C	C/C	C/C	C/C	C/C	C/C	19	chr2D	650759552	#N/A	#N/A	#N/A
AX-108946564	T/T	T/C	T/T	T/T	T/T	T/T	T/T	T/T	T/T	T/T	T/T	T/T	T/T	T/T	T/T	T/T	T/T	T/T	T/T	T/C	T/T	T/T	19	chr2D	637512581	#N/A	#N/A	#N/A
AX-108959134	G/G	T/G	G/G	G/G	G/G	G/G	G/G	G/G	G/G	G/G	G/G	G/G	G/G	G/G	G/G	G/G	G/G	G/G	G/G	T/G	G/G	G/G	19	chr2D	640035155	#N/A	#N/A	#N/A
AX-108961053	G/G	A/G	G/G	G/G	G/G	G/G	G/G	G/G	G/G	G/G	G/G	G/G	G/G	G/G	G/G	G/G	G/G	G/G	G/G	A/G	G/G	G/G	19	chr2D	638338407	#N/A	#N/A	#N/A
AX-108968713	G/G	G/G	G/G	G/G	G/G	G/G	G/G	G/G	G/G	G/G	G/G	G/G	A/G	G/G	G/G	G/G	G/G	G/G	G/G	A/A	G/G	G/G	19	chr2D	20812491	2d	42.28	2D_BIN-0079
AX-108986196	T/G	T/G	T/G	T/G	G/G	T/G	T/G	T/G	T/G	T/G	T/G	T/G	T/G	T/G	T/G	---	T/G	T/G	T/G	T/G	T/G	T/G	19	chr2D	2752188	2d	0	2D_BIN-0001
AX-108991251	A/G	G/G	A/G	A/G	A/G	A/G	A/G	A/G	A/G	A/G	A/G	A/G	A/G	A/G	A/G	A/G	A/G	A/G	A/G	G/G	A/G	A/G	19	chr2D	375256492	2a	58.66	2A_BIN-0045
AX-108991701	T/C	T/C	T/C	T/C	T/C	T/C	T/C	T/C	T/C	T/C	T/C	C/C	T/C	T/C	T/C	T/C	T/C	T/C	T/C	C/C	T/C	T/C	19	chr2D	580014268	2a	76.592	2A_BIN-0064
AX-109012616	T/T	C/C	T/T	T/T	T/T	T/T	T/T	T/T	T/T	T/T	T/T	T/T	T/T	T/T	T/T	T/T	T/T	T/T	T/T	C/C	T/T	T/T	19	chr2D	337394460	2a	426.03	2A_BIN-0190
AX-109014326	G/G	T/G	G/G	G/G	G/G	G/G	G/G	G/G	G/G	G/G	G/G	G/G	G/G	G/G	G/G	G/G	G/G	G/G	G/G	T/G	G/G	G/G	19	chr2D	637640363	#N/A	#N/A	#N/A
AX-109021543	T/C	T/C	T/C	T/C	T/C	T/C	T/C	T/C	T/C	T/C	---	C/C	T/C	T/C	T/C	T/C	T/C	T/C	T/C	T/C	T/C	T/C	19	chr2D	81150216	2d	57.746	2D_BIN-0108
AX-109021852	A/A	A/A	A/C	A/A	A/A	A/A	A/A	A/A	A/A	A/A	A/A	A/A	A/C	A/A	A/A	A/A	A/A	A/A	A/A	A/A	A/A	A/A	19	chr2D	286666206	2d	64.566	2D_BIN-0124
AX-109032551	A/A	A/A	A/A	A/A	A/A	A/A	A/A	A/A	A/A	A/A	A/A	A/A	A/G	A/A	A/A	A/A	A/A	A/A	A/A	G/G	A/A	A/A	19	chr2D	73428399	2d	49.787	2D_BIN-0097
AX-109032751	T/T	T/T	T/T	T/T	T/C	T/T	T/T	T/T	T/T	T/T	T/T	T/T	T/T	T/T	T/T	T/T	T/T	T/T	T/T	T/T	---	T/T	19	chr2D	95788118	#N/A	#N/A	#N/A
AX-109054659	G/G	A/G	A/G	G/G	G/G	G/G	G/G	G/G	G/G	G/G	G/G	G/G	G/G	G/G	G/G	G/G	G/G	G/G	G/G	G/G	G/G	G/G	19	chr2D	627848531	2d	84.4585	2D_BIN-0162
AX-109056975	G/G	G/G	G/G	T/G	---	G/G	G/G	G/G	G/G	G/G	G/G	G/G	G/G	G/G	G/G	G/G	G/G	G/G	G/G	G/G	G/G	G/G	19	chr2D	47162664	2d	64.566	2D_BIN-0124
AX-109073999	A/C	A/C	A/C	A/C	A/C	A/C	A/C	A/C	A/C	A/C	A/C	A/C	C/C	A/C	A/C	A/C	A/C	A/C	A/C	A/C	C/C	A/C	19	chr2D	620093223	#N/A	#N/A	#N/A
AX-109103571	T/G	T/G	T/G	T/G	T/G	T/G	T/G	T/G	T/G	T/G	T/G	T/G	T/G	T/G	T/G	---	T/G	T/G	T/G	T/G	T/G	---	19	chr2D	137808011	2d	64.566	2D_BIN-0124
AX-109108131	G/G	T/G	G/G	G/G	G/G	G/G	G/G	G/G	G/G	G/G	---	G/G	G/G	G/G	G/G	G/G	G/G	G/G	G/G	G/G	G/G	G/G	19	chr2D	343566111	2d	64.566	2D_BIN-0124
AX-109125375	G/G	A/G	G/G	G/G	G/G	G/G	G/G	G/G	G/G	G/G	G/G	G/G	G/G	G/G	G/G	G/G	G/G	G/G	G/G	A/G	G/G	G/G	19	chr2D	640035631	2d	64.566	2D_BIN-0124
AX-109156252	C/C	C/C	C/C	C/C	C/C	C/C	---	C/C	C/C	---	C/C	C/C	C/C	C/C	C/C	C/C	C/C	C/C	C/C	C/C	C/C	C/C	19	chr2D	624761267	1d	47.767	1D_BIN-0091
AX-109156291	T/G	---	T/G	T/G	T/G	T/G	T/G	T/G	T/G	T/G	T/G	T/G	T/G	T/G	T/G	T/G	T/G	T/G	---	T/G	T/G	T/G	19	chr2D	365134147	#N/A	#N/A	#N/A
AX-109163923	C/C	C/C	C/C	C/G	C/C	C/C	C/C	C/C	C/C	C/C	C/C	C/C	C/C	C/C	C/C	C/C	C/C	C/C	C/C	G/G	C/C	C/C	19	chr2D	67652630	2d	101.64	2D_BIN-0181
AX-109175163	A/A	A/A	A/A	A/A	A/C	A/C	A/A	A/A	A/A	A/A	A/A	A/A	A/A	A/A	A/A	A/A	A/A	A/A	A/A	A/A	A/A	A/A	19	chr2D	2673578	2d	64.566	2D_BIN-0124
AX-109193561	T/C	T/C	---	T/C	T/C	T/C	T/C	T/C	T/C	T/C	T/C	T/C	T/T	T/C	T/C	T/C	T/C	T/C	T/C	T/C	T/C	T/C	19	chr2D	187410536	#N/A	#N/A	#N/A
AX-109195145	G/G	A/G	G/G	G/G	G/G	G/G	G/G	G/G	G/G	G/G	G/G	G/G	G/G	G/G	G/G	G/G	G/G	G/G	G/G	---	G/G	G/G	19	chr2D	636606407	2d	84.4585	2D_BIN-0162
AX-109204810	G/G	G/G	G/G	G/G	G/G	G/G	G/G	G/G	G/G	G/G	G/G	G/G	G/G	G/G	G/G	G/G	---	G/G	G/G	T/G	G/G	G/G	19	chr2D	448063094	2d	66.271	2D_BIN-0127
AX-109220244	C/C	C/C	---	C/C	C/C	C/C	C/C	C/C	C/C	C/C	C/C	C/C	C/C	C/C	C/C	---	C/C	C/C	C/C	C/C	C/C	C/C	19	chr2D	36446272	2d	31.947	2D_BIN-0053
AX-109258958	T/C	T/C	T/C	T/C	T/C	C/C	T/C	T/C	T/C	T/C	T/C	T/C	T/C	T/C	T/C	T/C	---	T/C	T/C	T/C	T/C	T/C	19	chr2D	234353133	2d	65.1345	2D_BIN-0125
AX-109279306	G/G	G/G	G/G	G/G	G/G	G/G	G/G	G/G	G/G	G/G	G/G	G/G	A/G	G/G	G/G	G/G	G/G	G/G	G/G	A/A	G/G	G/G	19	chr2D	21172307	2d	42.28	2D_BIN-0079
AX-109287863	T/T	T/T	T/T	T/T	T/T	T/T	T/T	T/T	T/T	T/T	T/T	T/T	T/C	T/T	T/T	T/T	T/T	T/T	T/T	C/C	T/T	T/T	19	chr2D	2099395	#N/A	#N/A	#N/A
AX-109299438	C/C	A/C	C/C	C/C	A/C	C/C	C/C	C/C	C/C	C/C	C/C	C/C	C/C	C/C	C/C	C/C	C/C	C/C	C/C	C/C	C/C	C/C	19	chr2D	503578622	2d	65.703	2D_BIN-0126
AX-109300636	A/A	A/A	A/A	A/A	A/A	A/A	A/A	A/A	A/A	A/A	A/A	A/A	A/G	A/A	A/A	A/A	A/A	A/A	A/A	G/G	A/A	A/A	19	chr2D	67114015	2d	101.64	2D_BIN-0181
AX-109303093	C/C	T/T	C/C	C/C	C/C	C/C	C/C	C/C	C/C	C/C	C/C	C/C	C/C	C/C	C/C	C/C	C/C	C/C	C/C	T/T	C/C	C/C	19	chr2D	42416506	2d	33.867	2D_BIN-0058
AX-109303829	G/G	G/G	G/G	G/G	G/G	G/G	G/G	G/G	G/G	G/G	G/G	G/G	A/G	G/G	G/G	G/G	G/G	G/G	G/G	A/A	G/G	G/G	19	chr2D	582014075	2d	220.03	2D_BIN-0306
AX-109303908	C/C	C/C	---	C/C	C/C	C/C	C/C	C/C	C/C	C/C	C/C	C/C	C/C	C/C	C/C	C/C	C/C	C/C	C/C	C/G	C/C	C/C	19	chr2D	18246111	2d	12.505	2D_BIN-0026
AX-109309724	G/G	G/G	G/G	G/G	G/G	G/G	G/G	G/G	G/G	G/G	G/G	G/G	A/G	G/G	G/G	G/G	G/G	G/G	G/G	A/A	G/G	G/G	19	chr2D	69540373	2d	101.64	2D_BIN-0181
AX-109311283	A/A	A/G	A/A	A/A	A/A	A/A	A/A	A/A	A/A	A/A	A/A	A/A	A/A	A/A	A/A	A/A	A/A	A/A	A/A	A/G	A/A	A/A	19	chr2D	609297821	2d	81.616	2D_BIN-0159
AX-109311327	C/C	A/C	C/C	C/C	C/C	C/C	C/C	C/C	C/C	C/C	C/C	C/C	C/C	C/C	C/C	C/C	C/C	C/C	C/C	A/C	C/C	C/C	19	chr2D	638066753	#N/A	#N/A	#N/A
AX-109317953	A/G	A/G	A/G	A/G	A/A	A/G	A/G	A/G	A/G	A/G	A/G	A/G	A/G	A/G	A/G	A/G	A/G	A/G	A/G	G/G	A/G	A/G	19	chr2D	69149818	2d	101.64	2D_BIN-0181
AX-109322497	A/G	G/G	A/G	A/G	A/G	A/G	A/G	A/G	A/G	A/G	A/G	A/G	A/G	A/G	A/G	A/G	A/G	A/G	A/G	G/G	A/G	A/G	19	chr2D	638148612	2b	111.506	2B_BIN-0265
AX-109322852	A/A	A/G	A/A	A/A	A/A	A/A	A/A	A/A	A/A	A/A	A/A	A/A	A/A	A/A	A/A	A/A	A/A	A/A	A/A	A/A	A/A	A/G	19	chr2D	28757616	2d	22.05	2D_BIN-0041
AX-109332233	G/G	A/G	G/G	G/G	G/G	G/G	G/G	G/G	G/G	G/G	G/G	G/G	G/G	G/G	G/G	G/G	G/G	G/G	G/G	A/G	G/G	G/G	19	chr2D	338703221	#N/A	#N/A	#N/A
AX-109342098	A/G	A/A	A/G	A/G	A/G	A/G	A/G	A/G	A/G	A/G	A/G	A/G	A/G	A/G	A/G	A/G	A/G	A/G	A/G	A/A	A/G	A/G	19	chr2D	332331117	2a	426.03	2A_BIN-0190
AX-109347692	C/C	C/C	C/C	C/C	C/C	C/C	C/C	C/C	C/C	C/C	C/C	C/C	T/C	C/C	C/C	C/C	C/C	C/C	C/C	T/T	C/C	C/C	19	chr2D	21009481	2d	42.28	2D_BIN-0079
AX-109357482	C/C	C/C	C/C	C/C	C/C	C/C	A/C	C/C	C/C	C/C	C/C	C/C	C/C	C/C	C/C	C/C	C/C	C/C	C/C	C/C	C/C	A/C	19	chr2D	484860655	2b	60.32	2B_BIN-0112
AX-109360744	G/G	A/G	G/G	G/G	G/G	G/G	G/G	G/G	G/G	G/G	G/G	G/G	G/G	G/G	G/G	G/G	G/G	G/G	G/G	A/G	G/G	G/G	19	chr2D	637800866	#N/A	#N/A	#N/A
AX-109365645	G/G	G/G	G/G	G/G	G/G	G/G	G/G	G/G	G/G	G/G	G/G	G/G	G/G	G/G	---	G/G	G/G	G/G	---	G/G	G/G	G/G	19	chr2D	600975329	2d	79.343	2D_BIN-0154
AX-109367003	G/G	A/G	G/G	G/G	G/G	G/G	G/G	G/G	G/G	G/G	G/G	G/G	G/G	G/G	G/G	G/G	G/G	G/G	G/G	A/G	G/G	G/G	19	chr2D	636540989	2d	84.4585	2D_BIN-0162
AX-109372998	A/A	---	A/A	A/A	A/A	A/A	A/A	A/A	A/A	A/A	A/A	A/A	A/A	A/A	A/A	A/A	A/A	A/A	A/A	A/G	A/A	A/A	19	chr2D	635808937	#N/A	#N/A	#N/A
AX-109380438	C/C	A/C	C/C	C/C	C/C	C/C	C/C	C/C	C/C	C/C	C/C	C/C	C/C	C/C	C/C	C/C	C/C	C/C	C/C	A/C	C/C	C/C	19	chr2D	638063697	#N/A	#N/A	#N/A
AX-109386043	G/G	A/G	G/G	G/G	G/G	G/G	G/G	G/G	G/G	G/G	G/G	G/G	G/G	G/G	G/G	G/G	G/G	G/G	G/G	A/G	G/G	G/G	19	chr2D	638144034	2b	111.506	2B_BIN-0265
AX-109386798	T/T	T/C	T/T	T/T	T/T	T/T	T/T	T/T	T/T	T/T	T/T	T/T	T/T	T/T	T/T	T/T	T/T	T/T	T/T	T/C	T/T	T/T	19	chr2D	638325030	2b	111.506	2B_BIN-0265
AX-109387698	T/T	T/T	---	T/T	T/T	T/T	T/T	T/T	T/T	T/T	T/T	T/T	T/T	T/T	T/T	T/T	T/T	T/T	T/T	T/T	---	T/T	19	chr2D	544188881	2d	67.976	2D_BIN-0131
AX-109393645	T/G	T/G	T/G	T/G	T/G	T/G	T/G	T/G	T/G	T/G	---	T/G	---	T/G	T/G	T/G	T/G	T/G	T/G	T/G	T/G	T/G	19	chr2D	565310323	2d	70.25	2D_BIN-0135
AX-109397041	C/C	C/C	C/C	C/C	---	T/C	C/C	C/C	C/C	C/C	C/C	C/C	C/C	C/C	C/C	C/C	C/C	C/C	C/C	C/C	C/C	C/C	19	chr2D	534510679	2d	67.4075	2D_BIN-0130
AX-109403140	T/T	T/T	T/T	T/C	T/T	---	T/T	T/T	T/T	T/T	T/T	T/T	T/T	T/T	T/T	T/T	T/T	T/T	T/T	T/T	T/T	T/T	19	chr2D	288904523	2d	63.998	2D_BIN-0122
AX-109410970	A/A	A/A	A/A	A/A	A/A	A/A	A/A	A/A	A/A	A/A	A/A	A/A	A/A	A/A	A/A	A/A	A/A	A/G	A/A	G/G	A/A	A/A	19	chr2D	22561489	2d	43.12	2D_BIN-0084
AX-109414059	G/G	C/G	G/G	G/G	G/G	G/G	G/G	G/G	G/G	G/G	G/G	G/G	G/G	G/G	G/G	G/G	G/G	G/G	G/G	C/C	G/G	G/G	19	chr2D	637658403	#N/A	#N/A	#N/A
AX-109453458	A/A	A/A	A/A	A/A	---	A/A	A/A	A/A	A/A	A/A	A/A	A/A	A/G	A/A	A/A	A/A	A/A	A/A	A/A	A/A	A/A	A/A	19	chr2D	245321893	2d	61.7245	2D_BIN-0116
AX-109458290	G/G	G/G	G/G	G/G	A/G	G/G	G/G	G/G	G/G	G/G	G/G	G/G	G/G	G/G	---	G/G	G/G	G/G	G/G	G/G	G/G	G/G	19	chr2D	419788504	2d	63.998	2D_BIN-0122
AX-109459267	C/C	A/C	C/C	C/C	C/C	C/C	C/C	C/C	C/C	C/C	C/C	C/C	C/C	C/C	C/C	C/C	C/C	C/C	C/C	A/C	C/C	C/C	19	chr2D	637673016	#N/A	#N/A	#N/A
AX-109489083	A/A	A/A	A/A	A/A	A/A	A/A	A/A	A/A	A/A	A/A	A/A	A/A	A/A	A/A	A/A	---	A/A	A/A	---	A/A	A/A	A/A	19	chr2D	645939633	#N/A	#N/A	#N/A
AX-109493151	T/T	T/T	T/T	T/T	T/T	T/T	T/T	T/T	T/T	T/T	T/T	T/T	T/C	T/T	T/T	T/T	T/T	T/T	T/T	T/C	T/T	T/T	19	chr2D	213702557	2b	59.184	2B_BIN-0109
AX-109493327	C/C	T/T	C/C	C/C	C/C	C/C	C/C	C/C	C/C	C/C	C/C	C/C	C/C	C/C	C/C	C/C	C/C	C/C	C/C	T/T	C/C	C/C	19	chr2D	43780479	2d	84.85	2D_BIN-0163
AX-109494367	C/C	C/C	C/C	C/C	C/C	C/C	C/C	---	C/C	C/C	C/C	C/C	C/C	C/C	C/C	C/C	---	C/C	C/C	C/C	C/C	C/C	19	chr2D	343555146	2b	86.68	2B_BIN-0179
AX-109502940	C/G	C/C	C/G	C/G	C/G	C/G	C/G	C/G	C/G	C/G	C/G	C/G	C/G	C/G	C/G	C/G	C/G	C/G	C/G	C/C	C/G	C/G	19	chr2D	140549031	2b	86.68	2B_BIN-0179
AX-109515315	T/T	T/T	---	T/T	T/T	---	T/T	T/T	T/T	T/T	T/T	T/T	T/T	T/T	T/T	T/T	T/T	T/T	T/T	T/T	T/T	T/T	19	chr2D	634198480	2d	85.027	2D_BIN-0165
AX-109524081	C/C	T/C	C/C	C/C	C/C	C/C	C/C	C/C	C/C	C/C	C/C	C/C	C/C	C/C	C/C	C/C	C/C	C/C	C/C	T/C	C/C	C/C	19	chr2D	636605757	2d	84.4585	2D_BIN-0162
AX-109525827	C/C	T/C	C/C	C/C	C/C	C/C	C/C	C/C	C/C	C/C	C/C	C/C	C/C	C/C	C/C	C/C	C/C	C/C	C/C	T/C	C/C	C/C	19	chr2D	635595140	#N/A	#N/A	#N/A
AX-109527222	A/G	G/G	A/G	A/G	A/G	A/G	A/G	A/G	A/G	A/G	A/G	A/G	---	A/G	A/G	A/G	A/G	A/G	A/G	A/G	A/G	A/G	19	chr2D	437155724	2a	59.228	2A_BIN-0046
AX-109527934	C/C	C/C	C/C	C/C	C/C	C/C	---	C/C	C/C	C/C	C/C	C/C	---	C/C	C/C	C/C	C/C	C/C	C/C	C/C	C/C	C/C	19	chr2D	430433871	2d	64.566	2D_BIN-0124
AX-109535834	G/G	A/G	G/G	G/G	G/G	G/G	G/G	G/G	G/G	G/G	G/G	G/G	G/G	G/G	G/G	G/G	G/G	G/G	G/G	A/G	G/G	G/G	19	chr2D	608773567	2d	81.616	2D_BIN-0159
AX-109543832	A/A	A/A	A/A	A/A	A/A	A/A	A/A	A/A	A/A	A/A	A/A	A/A	A/A	A/A	A/A	A/A	A/A	A/A	A/A	A/G	---	A/A	19	chr2D	202568389	#N/A	#N/A	#N/A
AX-109544325	A/T	A/T	A/T	A/T	A/T	A/T	A/T	A/T	A/T	A/T	A/T	A/T	A/A	A/T	A/T	A/T	A/T	A/T	---	A/T	A/T	A/T	19	chr2D	646274236	2a	537.27	2A_BIN-0401
AX-109548248	A/A	A/A	A/A	A/C	A/A	A/A	A/A	A/A	A/A	A/A	A/A	A/A	A/C	A/A	A/A	A/A	A/A	A/A	A/A	A/A	A/A	A/A	19	chr2D	553991943	2b	68.278	2B_BIN-0135
AX-109548508	T/C	T/C	T/C	T/C	T/C	T/C	T/C	T/C	---	C/C	T/C	T/C	T/C	T/C	T/C	T/C	T/C	T/C	T/C	T/C	T/C	T/C	19	chr2D	406278720	2d	64.566	2D_BIN-0124
AX-109557295	T/C	T/C	T/C	T/C	T/T	T/C	T/C	T/C	T/C	---	T/C	T/C	T/C	T/C	T/C	T/C	T/C	T/C	T/C	T/C	T/C	T/C	19	chr2D	446606226	2d	64.566	2D_BIN-0124
AX-109558762	G/G	G/G	G/G	G/G	G/G	G/G	G/G	G/G	G/G	G/G	G/G	G/G	G/G	G/G	G/G	A/G	G/G	G/G	G/G	A/A	G/G	G/G	19	chr2D	22858635	2d	42.84	2D_BIN-0081
AX-109559072	G/G	G/G	---	G/G	G/G	---	G/G	G/G	G/G	G/G	G/G	G/G	G/G	G/G	G/G	G/G	G/G	G/G	G/G	G/G	G/G	G/G	19	chr2D	472471727	2b	60.32	2B_BIN-0112
AX-109562101	G/G	G/G	G/G	G/G	G/G	G/G	G/G	G/G	G/G	G/G	---	G/G	---	G/G	G/G	G/G	G/G	G/G	G/G	G/G	G/G	G/G	19	chr2D	375605161	2a	59.228	2A_BIN-0046
AX-109576394	A/A	A/A	A/A	A/A	A/A	A/A	A/A	A/A	A/A	A/A	A/A	A/A	A/G	A/A	A/A	A/A	A/A	A/A	A/A	G/G	A/A	A/A	19	chr2D	20814052	2d	42.28	2D_BIN-0079
AX-109586021	T/T	A/T	T/T	T/T	T/T	T/T	T/T	T/T	T/T	T/T	T/T	T/T	T/T	T/T	T/T	T/T	T/T	T/T	T/T	A/A	T/T	T/T	19	chr2D	636511890	2d	71.387	2D_BIN-0137
AX-109600509	T/T	T/C	T/T	T/T	T/T	T/T	T/T	T/T	T/T	T/T	T/T	T/T	T/T	T/T	T/T	T/T	T/T	T/T	T/T	T/C	T/T	T/T	19	chr2D	638298361	#N/A	#N/A	#N/A
AX-109622555	G/G	G/G	G/G	G/G	G/G	G/G	G/G	G/G	G/G	G/G	G/G	G/G	T/G	G/G	G/G	G/G	G/G	G/G	G/G	T/T	G/G	G/G	19	chr2D	73558531	2d	49.787	2D_BIN-0097
AX-109622863	A/A	A/A	A/A	A/A	A/A	A/A	A/A	A/A	A/A	A/A	A/A	A/A	A/G	A/A	A/A	A/A	A/A	A/A	A/A	A/A	A/A	A/G	19	chr2D	79399716	2d	112.33	2D_BIN-0191
AX-109629097	T/T	T/T	T/T	T/T	T/T	T/T	T/T	T/T	T/T	T/T	---	T/T	T/T	T/T	T/T	T/T	T/T	T/T	T/C	T/T	T/T	T/T	19	chr2D	360398137	2d	64.566	2D_BIN-0124
AX-109644353	C/C	C/C	C/C	C/C	C/C	C/C	C/C	C/C	C/C	C/C	C/C	C/C	T/C	C/C	C/C	C/C	C/C	C/C	C/C	T/T	C/C	C/C	19	chr2D	71257532	2d	100.23	2D_BIN-0179
AX-109674085	T/C	T/C	T/C	T/C	---	T/C	---	T/C	T/C	T/C	T/C	T/C	T/C	T/C	T/C	T/C	T/C	T/C	T/C	T/C	T/C	T/C	19	chr2D	646861354	2d	64.566	2D_BIN-0124
AX-109694270	T/C	T/C	T/C	T/C	T/C	---	T/C	T/C	T/C	T/C	T/C	T/C	---	T/C	T/C	T/C	T/C	T/C	T/C	T/C	T/C	T/C	19	chr2D	516927925	2d	66.271	2D_BIN-0127
AX-109698886	T/T	T/C	T/T	T/T	T/T	T/T	T/T	T/T	T/T	T/T	T/T	T/T	T/T	T/T	T/T	T/T	T/T	T/T	T/T	C/C	T/T	T/T	19	chr2D	609363076	2d	81.616	2D_BIN-0159
AX-109709167	A/A	A/G	A/A	A/A	A/A	A/A	A/A	A/A	A/A	A/A	A/A	A/A	A/A	A/A	A/A	A/A	A/A	A/A	A/A	A/G	A/A	A/A	19	chr2D	638918783	#N/A	#N/A	#N/A
AX-109726263	C/C	C/C	C/C	C/C	C/C	---	C/C	C/C	C/C	C/C	---	C/C	C/C	C/C	C/C	C/C	C/C	C/C	C/C	C/C	C/C	C/C	19	chr2D	259479179	2d	62.8615	2D_BIN-0119
AX-109746793	A/A	A/C	A/A	A/A	A/A	A/A	A/A	A/A	A/A	A/A	A/A	A/A	A/A	A/A	A/A	A/A	A/A	A/A	A/A	A/C	A/A	A/A	19	chr2D	636063416	#N/A	#N/A	#N/A
AX-109751997	T/C	---	T/C	T/C	T/C	T/C	T/C	T/C	---	T/C	T/C	T/C	T/C	T/C	T/C	T/C	T/C	T/C	T/C	T/C	T/C	T/C	19	chr2D	146761136	2d	63.43	2D_BIN-0121
AX-109781847	G/G	G/G	G/G	G/G	---	G/G	G/G	G/G	G/G	G/G	G/G	G/G	G/G	---	G/G	G/G	G/G	G/G	G/G	G/G	G/G	G/G	19	chr2D	12484089	2d	7.957	2D_BIN-0018
AX-109784011	T/T	T/T	T/T	T/T	T/T	T/T	T/T	T/T	T/T	T/T	T/T	T/T	T/T	T/T	T/T	T/T	T/T	T/T	T/T	C/C	---	T/T	19	chr2D	70621408	2d	101.64	2D_BIN-0181
AX-109785758	T/T	T/T	T/T	T/T	T/T	T/T	T/T	T/T	T/T	T/T	T/T	T/T	T/C	T/T	T/T	T/T	T/T	T/T	T/T	C/C	T/T	T/T	19	chr2D	21182177	2d	42.28	2D_BIN-0079
AX-109802292	G/G	---	G/G	G/G	G/G	---	G/G	G/G	G/G	G/G	G/G	G/G	G/G	G/G	G/G	G/G	G/G	G/G	G/G	G/G	G/G	G/G	19	chr2D	194813361	2d	64.566	2D_BIN-0124
AX-109809084	T/C	T/C	T/C	T/C	---	C/C	T/C	T/C	T/C	T/C	T/C	T/C	T/C	T/C	T/C	T/C	T/C	T/C	T/C	T/C	T/C	T/C	19	chr2D	366325667	2d	66.839	2D_BIN-0129
AX-109811571	G/G	---	G/G	G/G	G/G	G/G	G/G	G/G	G/G	G/G	G/G	G/G	G/G	G/G	G/G	G/G	G/G	G/G	G/G	A/G	G/G	G/G	19	chr2D	638867816	#N/A	#N/A	#N/A
AX-109813046	T/T	T/T	T/T	T/T	T/T	T/T	T/T	T/T	T/T	T/T	T/T	T/T	T/C	T/T	T/T	T/T	T/T	T/T	T/T	T/T	T/T	---	19	chr2D	57209015	2d	45.24	2D_BIN-0090
AX-109814687	A/G	---	A/G	A/G	A/G	A/G	G/G	A/G	A/G	A/G	A/G	A/G	A/G	A/G	A/G	A/G	A/G	A/G	A/G	A/G	A/G	A/G	19	chr2D	427574089	2d	64.566	2D_BIN-0124
AX-109814994	C/C	T/C	C/C	C/C	C/C	C/C	C/C	C/C	C/C	C/C	C/C	C/C	C/C	C/C	C/C	C/C	C/C	C/C	C/C	T/C	C/C	C/C	19	chr2D	638145077	2b	111.506	2B_BIN-0265
AX-109816764	A/A	A/A	A/A	A/A	A/A	A/A	A/A	A/A	A/A	---	A/A	A/A	A/A	A/A	A/A	A/A	A/A	A/A	---	A/A	A/A	A/A	19	chr2D	566773453	2d	70.25	2D_BIN-0135
AX-109819873	C/C	C/C	C/C	---	C/C	C/C	C/C	C/C	C/C	C/C	C/C	C/C	C/C	C/C	C/C	C/C	C/C	C/C	C/C	T/C	C/C	C/C	19	chr2D	650881943	#N/A	#N/A	#N/A
AX-109820955	A/A	A/G	A/A	A/A	A/A	A/A	A/A	A/A	A/A	A/A	A/A	A/A	A/A	A/A	A/A	A/A	A/A	A/A	A/A	A/G	A/A	A/A	19	chr2D	640025601	#N/A	#N/A	#N/A
AX-109822660	C/C	C/C	C/C	C/C	C/C	C/C	C/C	C/C	C/C	C/C	C/C	C/C	T/C	C/C	C/C	C/C	C/C	C/C	C/C	T/C	C/C	C/C	19	chr2D	19568206	2d	13.642	2D_BIN-0028
AX-109823932	A/G	A/G	A/G	A/G	A/G	A/G	A/G	A/G	A/G	---	A/G	A/G	A/G	A/G	A/G	A/G	A/G	A/G	A/G	A/A	A/G	A/G	19	chr2D	66763180	2d	101.64	2D_BIN-0181
AX-109834014	G/G	G/G	G/G	G/G	G/G	G/G	---	G/G	G/G	G/G	---	G/G	G/G	G/G	G/G	G/G	G/G	G/G	G/G	G/G	G/G	G/G	19	chr2D	276080415	2d	64.566	2D_BIN-0124
AX-109838062	C/C	C/G	C/C	C/C	C/C	C/C	C/C	C/C	C/C	C/C	C/C	C/C	C/C	C/C	C/C	C/C	C/C	C/C	C/C	C/G	C/C	C/C	19	chr2D	638319948	#N/A	#N/A	#N/A
AX-109839516	C/C	C/G	C/C	C/C	C/C	C/C	C/C	C/C	C/C	C/C	C/C	C/C	C/C	C/C	C/C	C/C	C/C	C/C	C/C	C/G	C/C	C/C	19	chr2D	638036815	#N/A	#N/A	#N/A
AX-109841407	T/T	T/G	T/T	T/T	T/T	T/T	T/T	T/T	T/T	T/T	T/T	T/T	T/T	T/T	T/T	T/T	T/T	T/T	T/T	T/G	T/T	T/T	19	chr2D	638156557	2d	84.4585	2D_BIN-0162
AX-109844715	A/C	A/A	A/C	A/C	A/C	A/C	A/C	A/C	A/C	A/C	A/C	A/C	A/C	A/C	A/C	A/C	A/C	A/C	A/C	A/A	A/C	A/C	19	chr2D	151436803	2b	86.68	2B_BIN-0179
AX-109846257	C/C	---	C/C	C/C	C/C	C/C	C/C	C/C	C/C	C/C	C/C	C/C	C/C	C/C	C/C	C/C	C/C	C/C	C/C	---	C/C	C/C	19	chr2D	637659738	#N/A	#N/A	#N/A
AX-109848569	G/G	---	G/G	G/G	G/G	G/G	G/G	G/G	G/G	G/G	G/G	G/G	G/G	G/G	G/G	G/G	G/G	G/G	G/G	C/G	G/G	G/G	19	chr2D	636613116	2d	84.4585	2D_BIN-0162
AX-109856294	G/G	G/G	G/G	G/G	G/G	G/G	G/G	G/G	G/G	G/G	G/G	G/G	C/G	G/G	G/G	G/G	G/G	G/G	G/G	C/C	G/G	G/G	19	chr2D	20814290	2d	42.28	2D_BIN-0079
AX-109864563	C/C	C/G	C/C	C/C	C/C	C/C	C/C	C/C	C/C	C/C	C/C	C/C	C/C	C/C	C/C	C/C	C/C	C/C	C/C	C/G	C/C	C/C	19	chr2D	639068374	2d	83.89	2D_BIN-0161
AX-109869524	G/G	G/G	G/G	G/G	G/G	G/G	G/G	G/G	G/G	G/G	G/G	G/G	C/G	G/G	G/G	G/G	G/G	G/G	G/G	C/C	G/G	G/G	19	chr2D	64050855	2d	101.64	2D_BIN-0181
AX-109883933	T/T	T/G	T/T	T/T	T/T	T/T	T/T	T/T	T/T	T/T	T/T	T/T	T/T	T/T	T/T	T/T	T/T	T/T	T/T	---	T/T	T/T	19	chr2D	638157013	2d	84.4585	2D_BIN-0162
AX-109886698	A/A	A/A	A/A	A/A	A/A	A/A	A/A	A/A	A/A	A/A	A/A	A/A	A/T	A/A	A/A	A/A	A/A	A/A	A/A	T/T	A/A	A/A	19	chr2D	70459886	2d	101.64	2D_BIN-0181
AX-109896480	T/T	T/T	T/T	T/T	T/T	T/T	T/T	T/T	T/T	T/T	T/T	T/T	T/C	T/T	T/T	T/T	T/T	T/T	T/T	C/C	T/T	T/T	19	chr2D	66059970	2d	101.64	2D_BIN-0181
AX-109900161	G/G	G/G	G/G	G/G	G/G	G/G	G/G	G/G	G/G	G/G	G/G	G/G	A/G	G/G	G/G	G/G	G/G	G/G	G/G	A/A	G/G	G/G	19	chr2D	67793059	2d	101.91	2D_BIN-0182
AX-109904704	T/T	T/T	T/T	T/T	T/T	T/T	T/T	T/T	T/T	---	T/T	T/T	T/T	T/T	T/T	T/T	T/T	T/T	T/T	G/G	T/T	T/T	19	chr2D	70638510	2d	101.64	2D_BIN-0181
AX-109913336	T/C	T/C	T/C	T/C	T/C	T/C	T/C	T/C	---	T/C	T/C	T/C	T/C	C/C	T/C	T/C	T/C	T/C	T/C	T/C	T/C	T/C	19	chr2D	81022493	2d	112.33	2D_BIN-0191
AX-109913470	C/C	C/C	C/C	C/C	C/C	C/C	C/C	C/C	C/C	C/C	C/C	C/C	---	C/C	C/C	C/C	C/C	C/C	C/C	T/T	C/C	C/C	19	chr2D	70027972	2d	101.64	2D_BIN-0181
AX-109917741	A/A	A/A	---	A/A	A/A	A/A	A/A	A/A	A/A	A/A	A/A	A/A	A/A	A/A	A/A	A/A	A/A	A/A	A/A	A/A	---	A/A	19	chr2D	23347970	2d	15.917	2D_BIN-0033
AX-109926772	A/G	A/G	A/G	A/G	A/G	---	A/G	A/G	A/G	A/G	A/G	A/G	A/G	A/G	A/G	A/G	A/G	A/G	A/G	G/G	A/G	A/G	19	chr2D	44889729	2d	64.566	2D_BIN-0124
AX-109928239	T/T	T/C	T/T	T/T	T/T	T/T	T/T	T/T	T/T	T/T	T/T	T/T	T/T	T/T	T/T	T/T	T/T	T/T	T/T	C/C	T/T	T/T	19	chr2D	71691661	2d	100.23	2D_BIN-0179
AX-109930650	A/A	A/A	---	A/A	A/A	A/A	A/A	A/A	---	A/A	A/A	A/A	A/A	A/A	A/A	A/A	A/A	A/A	A/A	A/A	A/A	A/A	19	chr2D	16041525	2d	7.957	2D_BIN-0018
AX-109937546	C/C	C/C	C/C	C/C	C/C	---	C/C	C/C	C/C	C/C	C/C	C/C	C/C	C/C	C/C	C/C	C/C	C/C	C/C	T/T	C/C	C/C	19	chr2D	65244629	2d	101.64	2D_BIN-0181
AX-109938169	A/A	G/G	A/A	A/A	A/A	A/A	A/A	A/A	A/A	A/A	A/A	A/A	A/A	A/A	A/A	A/A	A/A	A/A	A/A	G/G	A/A	A/A	19	chr2D	130821426	2b	86.68	2B_BIN-0179
AX-109940914	T/T	T/T	T/T	T/T	T/T	T/T	---	T/T	T/T	T/T	T/T	T/T	T/T	T/T	T/T	T/T	T/T	T/T	T/T	G/G	T/T	T/T	19	chr2D	368397533	#N/A	#N/A	#N/A
AX-109944185	T/T	C/C	T/T	T/T	T/T	T/T	T/T	T/T	T/T	T/T	T/T	T/T	T/T	T/T	T/T	T/T	T/T	T/T	T/T	C/C	T/T	T/T	19	chr2D	617916768	2d	220.03	2D_BIN-0306
AX-109948370	A/A	A/G	A/A	A/A	A/A	A/A	A/A	A/A	A/A	A/A	A/A	A/A	A/A	A/A	A/A	A/A	A/A	A/A	A/A	A/G	A/A	A/A	19	chr2D	635808719	#N/A	#N/A	#N/A
AX-109955778	G/G	G/G	G/G	G/G	G/G	G/G	---	G/G	G/G	G/G	G/G	G/G	G/G	G/G	G/G	G/G	G/G	G/G	G/G	A/A	G/G	G/G	19	chr2D	67962438	2d	101.64	2D_BIN-0181
AX-109957294	A/A	A/G	A/A	A/A	A/A	A/A	A/A	A/A	A/A	A/A	A/A	A/A	A/A	A/A	A/A	A/A	A/A	A/A	A/A	A/G	A/A	A/A	19	chr2D	637448788	#N/A	#N/A	#N/A
AX-109961757	T/T	T/T	T/T	T/T	T/T	T/T	T/T	T/T	T/T	T/T	T/T	T/T	T/C	T/T	T/T	T/T	T/T	T/T	T/T	C/C	T/T	T/T	19	chr2D	70468875	2d	101.64	2D_BIN-0181
AX-109970131	C/C	---	C/C	C/C	C/C	C/C	C/C	C/C	C/C	C/C	C/C	C/C	C/C	C/C	C/C	C/C	C/C	C/C	C/C	G/G	C/C	C/C	19	chr2D	533085374	2d	188.74	2D_BIN-0275
AX-109974413	C/C	C/C	C/C	C/C	C/C	C/C	C/C	C/C	C/C	C/C	C/C	C/C	C/C	C/C	C/C	---	C/C	C/C	C/C	T/T	C/C	C/C	19	chr2D	19598506	2d	38.31	2D_BIN-0068
AX-109975091	T/T	---	T/T	T/T	T/T	T/T	T/T	T/T	T/T	T/T	T/T	T/T	T/T	T/T	T/T	---	T/T	T/T	T/T	T/T	T/T	T/T	19	chr2D	10157384	4a	61.015	4A_BIN-0056
AX-109979166	T/T	T/C	T/T	T/T	T/T	T/T	T/T	T/T	T/T	T/T	T/T	T/T	T/T	T/T	T/T	T/T	T/T	T/T	T/T	T/C	T/T	T/T	19	chr2D	125924251	2b	56.91	2B_BIN-0102
AX-109984564	A/C	A/C	A/C	A/C	A/C	A/A	A/C	A/C	A/C	A/C	A/C	A/C	A/C	A/C	A/C	A/C	---	A/C	A/C	A/C	A/C	A/C	19	chr2D	217497579	2d	64.566	2D_BIN-0124
AX-109987415	A/G	G/G	A/G	A/G	A/G	A/G	A/G	A/G	A/G	A/G	A/G	A/G	A/G	A/G	A/G	A/G	A/G	A/G	A/G	G/G	A/G	A/G	19	chr2D	425742089	2a	59.228	2A_BIN-0046
AX-109994097	A/G	---	A/G	A/G	A/G	A/G	A/G	A/G	A/G	A/G	A/G	A/G	A/G	A/G	A/G	A/G	A/G	A/G	A/G	G/G	A/G	A/G	19	chr2D	64263294	2d	101.64	2D_BIN-0181
AX-109998818	T/T	T/C	T/T	T/T	T/T	T/T	T/T	T/T	T/T	T/T	T/T	T/T	T/T	T/T	T/T	T/T	T/T	T/T	T/T	T/C	T/T	T/T	19	chr2D	125183110	7a	128.54	7A_BIN-0146
AX-110006156	C/C	T/C	C/C	C/C	C/C	C/C	C/C	C/C	C/C	C/C	C/C	C/C	C/C	C/C	C/C	C/C	C/C	C/C	C/C	T/C	C/C	C/C	19	chr2D	637669413	2d	85.027	2D_BIN-0165
AX-110010808	A/C	A/C	A/C	A/C	A/C	A/C	A/C	A/C	A/C	A/C	A/C	A/C	A/C	A/C	A/C	C/C	A/C	A/C	A/C	A/A	A/C	A/C	19	chr2D	472721475	6b	77.78	6B_BIN-0089
AX-110017380	G/G	C/G	G/G	G/G	G/G	G/G	G/G	G/G	G/G	G/G	G/G	G/G	G/G	G/G	G/G	G/G	G/G	G/G	G/G	C/G	G/G	G/G	19	chr2D	637652642	#N/A	#N/A	#N/A
AX-110031042	C/C	T/C	C/C	C/C	C/C	C/C	C/C	C/C	C/C	C/C	C/C	C/C	C/C	C/C	C/C	C/C	C/C	C/C	C/C	T/C	C/C	C/C	19	chr2D	638149311	2b	111.506	2B_BIN-0265
AX-110053272	C/C	C/G	C/C	C/C	C/C	C/C	C/C	C/C	C/C	C/C	C/C	C/C	C/C	C/C	C/C	C/C	C/C	C/C	C/C	C/G	C/C	C/C	19	chr2D	639097896	#N/A	#N/A	#N/A
AX-110059604	G/G	G/G	G/G	G/G	G/G	G/G	G/G	G/G	G/G	G/G	G/G	G/G	A/G	G/G	G/G	G/G	G/G	G/G	G/G	A/A	G/G	G/G	19	chr2D	21177820	2d	42.28	2D_BIN-0079
AX-110067198	G/G	G/G	G/G	G/G	---	G/G	G/G	G/G	G/G	G/G	G/G	G/G	G/G	G/G	G/G	G/G	G/G	A/G	G/G	G/G	G/G	G/G	19	chr2D	40940626	2d	64.566	2D_BIN-0124
AX-110070367	T/T	T/C	T/T	T/T	T/T	T/T	T/T	T/T	T/T	T/T	T/T	T/T	T/T	T/T	T/T	T/T	T/T	T/T	T/T	T/C	T/T	T/T	19	chr2D	618923388	2a	90.812	2A_BIN-0081
AX-110070793	C/C	T/C	C/C	C/C	C/C	C/C	C/C	C/C	C/C	C/C	C/C	C/C	C/C	C/C	C/C	C/C	C/C	C/C	C/C	T/C	C/C	C/C	19	chr2D	349561009	2a	426.03	2A_BIN-0190
AX-110074195	C/G	C/C	C/G	C/G	C/G	C/G	C/G	C/G	C/G	C/G	C/G	C/G	C/G	C/G	C/G	C/G	C/G	C/G	C/G	C/C	C/G	C/G	19	chr2D	115591386	2b	86.68	2B_BIN-0179
AX-110075544	A/C	A/A	A/C	A/C	A/C	A/C	A/C	A/C	A/C	A/C	A/C	A/C	A/C	A/C	A/C	A/C	A/C	A/C	A/C	A/A	A/C	A/C	19	chr2D	638134169	#N/A	#N/A	#N/A
AX-110080324	T/T	T/C	T/T	T/T	T/T	T/T	T/T	T/T	T/T	T/T	T/T	T/T	T/T	T/T	T/T	T/T	T/T	T/T	T/T	T/C	T/T	T/T	19	chr2D	333503332	2d	65.1345	2D_BIN-0125
AX-110080661	A/C	A/C	A/C	A/C	A/C	A/C	---	A/C	---	A/C	A/C	A/C	A/C	A/C	A/C	A/C	A/C	A/C	A/C	A/C	A/C	A/C	19	chr2D	620445415	2d	82.753	2D_BIN-0160
AX-110083351	G/G	A/G	G/G	G/G	G/G	G/G	G/G	G/G	G/G	G/G	G/G	G/G	G/G	G/G	G/G	G/G	G/G	G/G	G/G	A/A	G/G	G/G	19	chr2D	640041927	2b	151.93	2B_BIN-0314
AX-110097006	C/C	A/C	C/C	C/C	C/C	C/C	C/C	C/C	C/C	C/C	A/C	C/C	C/C	C/C	C/C	C/C	C/C	C/C	C/C	C/C	C/C	C/C	19	chr2D	174248305	2d	64.566	2D_BIN-0124
AX-110097691	G/G	C/C	G/G	G/G	G/G	G/G	G/G	G/G	G/G	G/G	G/G	G/G	G/G	G/G	G/G	G/G	G/G	G/G	G/G	C/C	G/G	G/G	19	chr2D	117109385	2b	56.91	2B_BIN-0102
AX-110105841	C/G	C/G	C/G	C/G	C/G	C/G	C/G	C/G	C/G	C/G	C/G	C/G	---	C/G	C/G	C/C	C/G	C/G	C/G	C/G	C/G	C/G	19	chr2D	648354224	#N/A	#N/A	#N/A
AX-110106027	A/A	A/T	A/A	A/A	A/A	A/A	A/A	A/A	A/A	A/A	A/A	A/A	A/A	A/A	A/A	A/A	A/A	A/A	A/A	A/T	A/A	A/A	19	chr2D	609312864	2b	94.04	2B_BIN-0229
AX-110106721	G/G	G/G	G/G	A/G	G/G	G/G	G/G	G/G	G/G	G/G	G/G	G/G	G/G	G/G	G/G	G/G	G/G	G/G	G/G	---	G/G	G/G	19	chr2D	87790619	2d	64.566	2D_BIN-0124
AX-110139704	A/G	A/G	A/G	A/G	A/G	A/G	A/G	A/G	---	A/G	A/G	A/G	---	A/G	A/G	A/G	A/G	A/G	A/G	A/G	A/G	A/G	19	chr2D	508848698	2d	65.703	2D_BIN-0126
AX-110145779	C/C	C/C	C/C	C/C	C/C	C/C	A/C	C/C	C/C	C/C	C/C	C/C	C/C	C/C	C/C	C/C	---	C/C	C/C	C/C	C/C	C/C	19	chr2D	491265457	2d	67.4075	2D_BIN-0130
AX-110154287	A/A	A/A	---	A/A	A/A	A/A	A/A	A/A	A/A	A/A	A/A	A/A	A/G	A/A	A/A	A/A	A/A	A/A	A/A	A/A	A/A	A/A	19	chr2D	102455988	2d	60.02	2D_BIN-0112
AX-110160311	T/C	T/C	T/C	T/C	T/C	T/C	T/C	T/C	---	T/C	T/C	T/C	T/C	---	T/C	T/C	T/C	T/C	T/C	T/C	T/C	T/C	19	chr2D	508735177	2b	86.68	2B_BIN-0179
AX-110166291	G/G	---	G/G	G/G	---	G/G	G/G	G/G	G/G	G/G	G/G	G/G	G/G	G/G	G/G	G/G	G/G	G/G	G/G	G/G	G/G	G/G	19	chr2D	175807203	2d	64.566	2D_BIN-0124
AX-110168677	G/G	G/G	G/G	G/G	G/G	G/G	G/G	G/G	G/G	G/G	G/G	G/G	G/G	G/G	A/G	G/G	G/G	G/G	G/G	A/A	G/G	G/G	19	chr2D	601047827	2d	79.343	2D_BIN-0154
AX-110171530	G/G	G/G	G/G	G/G	G/G	G/G	---	G/G	G/G	G/G	G/G	G/G	G/G	---	G/G	G/G	G/G	G/G	G/G	G/G	G/G	G/G	19	chr2D	26379412	2d	15.917	2D_BIN-0033
AX-110177818	C/C	C/C	C/C	C/C	C/C	C/C	C/C	C/C	C/C	C/C	C/C	C/C	C/C	C/C	C/C	C/C	---	---	C/C	C/C	C/C	C/C	19	chr2D	118352731	2d	62.293	2D_BIN-0118
AX-110189471	T/C	T/C	T/C	T/C	T/C	T/C	T/C	T/C	T/C	T/C	T/C	T/C	T/C	T/C	---	T/C	T/C	T/C	T/C	---	T/C	T/C	19	chr2D	385954719	2d	64.566	2D_BIN-0124
AX-110221791	A/A	A/A	A/A	A/A	A/G	A/A	A/A	A/A	A/A	A/A	A/A	A/A	---	A/A	A/A	A/A	A/A	A/A	A/A	A/A	A/A	A/A	19	chr2D	424239712	2d	64.566	2D_BIN-0124
AX-110234653	T/T	C/C	T/T	T/T	T/T	T/T	T/T	T/T	T/T	T/T	T/T	T/T	T/T	T/T	T/T	T/T	T/T	T/T	T/T	C/C	T/T	T/T	19	chr2D	42879986	#N/A	#N/A	#N/A
AX-110234933	G/G	C/G	G/G	G/G	G/G	G/G	G/G	G/G	G/G	G/G	G/G	G/G	G/G	G/G	G/G	G/G	G/G	G/G	G/G	C/G	G/G	G/G	19	chr2D	637447958	#N/A	#N/A	#N/A
AX-110248686	G/G	---	G/G	G/G	G/G	G/G	G/G	G/G	G/G	A/G	G/G	G/G	G/G	G/G	G/G	G/G	G/G	G/G	G/G	G/G	G/G	G/G	19	chr2D	474447928	2d	67.4075	2D_BIN-0130
AX-110248946	G/G	A/G	G/G	G/G	G/G	G/G	G/G	G/G	G/G	G/G	G/G	G/G	G/G	G/G	G/G	G/G	G/G	G/G	G/G	A/G	G/G	G/G	19	chr2D	638342537	#N/A	#N/A	#N/A
AX-110255710	A/A	A/A	A/A	---	A/A	A/A	---	A/A	A/A	A/A	A/A	A/A	A/A	A/A	A/A	A/A	A/A	A/A	A/A	A/A	A/A	A/A	19	chr2D	592065973	2d	64.566	2D_BIN-0124
AX-110267521	C/C	T/C	C/C	C/C	C/C	C/C	C/C	C/C	C/C	C/C	C/C	C/C	C/C	C/C	C/C	C/C	C/C	C/C	C/C	T/C	C/C	C/C	19	chr2D	639066584	2d	83.89	2D_BIN-0161
AX-110287027	G/G	T/G	G/G	G/G	G/G	G/G	G/G	G/G	G/G	G/G	G/G	G/G	G/G	G/G	G/G	G/G	G/G	G/G	G/G	T/G	G/G	G/G	19	chr2D	636374586	#N/A	#N/A	#N/A
AX-110300107	C/C	C/C	C/C	C/C	C/C	C/C	C/C	C/C	C/C	C/C	C/C	---	---	C/C	C/C	C/C	C/C	C/C	C/C	C/C	C/C	C/C	19	chr2D	401970651	2d	64.566	2D_BIN-0124
AX-110310306	A/G	A/A	A/G	A/G	A/A	A/G	A/G	A/G	A/G	A/G	A/G	A/G	A/G	A/G	A/G	A/G	A/G	A/G	A/G	A/G	A/G	A/G	19	chr2D	606917115	2d	64.566	2D_BIN-0124
AX-110317208	T/C	T/C	T/C	T/C	T/C	T/C	T/C	T/C	T/C	T/C	---	T/C	T/C	T/C	---	T/C	T/C	T/C	T/C	T/C	T/C	T/C	19	chr2D	25852604	2d	15.917	2D_BIN-0033
AX-110319244	T/T	T/C	T/T	T/T	T/T	T/T	T/T	T/T	T/T	T/T	T/T	T/T	T/T	T/T	T/T	T/T	T/T	T/T	T/T	T/C	T/T	T/T	19	chr2D	639071418	2d	83.89	2D_BIN-0161
AX-110351407	A/A	A/G	---	A/A	A/A	A/A	A/A	A/A	A/A	A/A	A/A	A/A	A/A	A/A	A/A	A/A	A/A	A/A	A/A	A/A	A/A	A/A	19	chr2D	523014038	2d	67.4075	2D_BIN-0130
AX-110353081	G/G	---	G/G	G/G	G/G	G/G	G/G	G/G	G/G	G/G	G/G	G/G	G/G	G/G	G/G	G/G	G/G	G/G	G/G	---	G/G	G/G	19	chr2D	58739849	2d	45.24	2D_BIN-0090
AX-110360446	T/T	---	T/T	---	T/T	T/T	T/T	T/T	T/T	T/T	T/T	T/T	T/T	T/T	T/T	T/T	T/T	T/T	T/T	T/T	T/T	T/T	19	chr2D	519342986	#N/A	#N/A	#N/A
AX-110364852	G/G	G/G	G/G	G/G	G/G	---	---	G/G	G/G	G/G	G/G	G/G	G/G	G/G	G/G	G/G	G/G	G/G	G/G	G/G	G/G	G/G	19	chr2D	10591421	2d	6.821	2D_BIN-0015
AX-110366373	G/G	C/G	G/G	G/G	G/G	G/G	G/G	G/G	G/G	G/G	G/G	G/G	G/G	G/G	G/G	G/G	G/G	G/G	G/G	C/G	G/G	G/G	19	chr2D	636082164	2d	83.89	2D_BIN-0161
AX-110366432	A/G	A/G	A/G	A/G	A/G	A/G	A/G	A/G	A/G	A/G	A/G	A/G	A/G	A/G	A/G	A/G	A/G	A/G	---	A/G	---	A/G	19	chr2D	50452537	2d	39.552	2D_BIN-0072
AX-110373790	C/C	C/C	C/C	C/C	C/C	C/C	C/C	C/C	C/C	C/C	C/C	C/C	T/C	C/C	C/C	C/C	C/C	C/C	C/C	T/T	C/C	C/C	19	chr2D	21003990	2d	42.28	2D_BIN-0079
AX-110373835	G/G	A/G	G/G	G/G	G/G	G/G	G/G	G/G	G/G	G/G	G/G	G/G	G/G	G/G	G/G	G/G	G/G	G/G	G/G	A/G	G/G	G/G	19	chr2D	637668180	2d	85.027	2D_BIN-0165
AX-110382680	G/G	G/G	G/G	G/G	G/G	G/G	G/G	G/G	G/G	G/G	G/G	G/G	G/G	G/G	G/G	---	G/G	G/G	G/G	A/A	G/G	G/G	19	chr2D	70520780	2d	101.91	2D_BIN-0182
AX-110383904	C/C	C/C	C/C	C/C	C/C	C/C	C/C	C/C	C/C	C/C	C/C	C/C	---	C/C	C/C	C/C	C/C	C/C	C/C	G/G	C/C	C/C	19	chr2D	579962736	2d	220.03	2D_BIN-0306
AX-110386065	C/G	C/G	C/G	C/G	C/G	C/G	C/G	C/G	C/G	C/G	C/G	C/G	C/G	---	C/G	C/G	---	C/G	C/G	C/G	C/G	C/G	19	chr2D	29746328	2d	24.772	2D_BIN-0043
AX-110390078	G/G	A/G	G/G	G/G	G/G	G/G	G/G	G/G	G/G	G/G	G/G	G/G	G/G	G/G	G/G	G/G	G/G	G/G	G/G	A/G	G/G	G/G	19	chr2D	637475698	#N/A	#N/A	#N/A
AX-110403660	C/C	C/C	---	C/C	C/C	---	C/C	C/C	C/C	C/C	C/C	C/C	C/C	C/C	C/C	C/C	C/C	C/C	C/C	C/C	C/C	C/C	19	chr2D	59168550	2d	45.24	2D_BIN-0090
AX-110407698	C/C	C/C	C/C	C/C	C/C	C/C	C/C	C/C	C/C	C/C	C/C	C/C	T/C	C/C	C/C	C/C	C/C	C/C	C/C	T/T	C/C	C/C	19	chr2D	66059081	2d	101.64	2D_BIN-0181
AX-110409454	T/T	T/C	T/T	T/T	T/T	T/T	T/T	T/T	T/T	T/T	T/T	T/T	T/T	T/T	T/T	T/T	T/T	T/T	T/T	C/C	T/T	T/T	19	chr2D	618128907	2d	220.03	2D_BIN-0306
AX-110422583	A/G	A/G	A/G	A/G	A/G	A/G	A/G	A/G	A/G	A/G	A/G	A/G	G/G	A/G	A/G	A/G	A/G	A/G	A/G	G/G	A/G	A/G	19	chr2D	66873456	2d	101.64	2D_BIN-0181
AX-110430712	G/G	A/G	G/G	G/G	G/G	G/G	G/G	G/G	G/G	G/G	G/G	G/G	G/G	G/G	G/G	G/G	G/G	G/G	G/G	A/G	G/G	G/G	19	chr2D	638033676	#N/A	#N/A	#N/A
AX-110432899	C/C	C/C	C/C	C/C	C/C	C/C	C/C	C/C	C/C	C/C	C/C	C/C	T/C	C/C	C/C	C/C	C/C	C/C	C/C	T/C	C/C	C/C	19	chr2D	15470395	2d	11.368	2D_BIN-0024
AX-110440821	C/C	A/A	C/C	C/C	C/C	C/C	C/C	C/C	C/C	C/C	C/C	C/C	C/C	C/C	C/C	C/C	C/C	C/C	C/C	A/A	C/C	C/C	19	chr2D	633333515	2d	85.027	2D_BIN-0165
AX-110441699	A/A	---	A/A	A/A	A/A	A/A	A/A	A/A	A/A	A/A	A/A	A/A	A/A	A/A	A/A	A/A	A/A	A/A	A/A	A/T	A/A	A/A	19	chr2D	638860888	#N/A	#N/A	#N/A
AX-110443943	A/G	G/G	A/G	A/G	A/G	A/G	A/G	A/G	A/G	A/G	A/G	A/G	A/G	A/G	A/G	A/G	A/G	A/G	A/G	G/G	A/G	A/G	19	chr2D	11271828	#N/A	#N/A	#N/A
AX-110455096	T/T	T/G	T/T	T/T	T/T	T/T	T/T	T/T	T/T	T/T	T/T	T/T	T/T	T/T	T/T	T/T	T/T	T/T	T/T	---	T/T	T/T	19	chr2D	334263886	2a	59.228	2A_BIN-0046
AX-110456019	G/G	C/G	G/G	G/G	G/G	G/G	G/G	G/G	G/G	G/G	G/G	G/G	G/G	G/G	G/G	G/G	G/G	G/G	G/G	C/G	G/G	G/G	19	chr2D	637650573	#N/A	#N/A	#N/A
AX-110456077	G/G	A/G	G/G	G/G	G/G	G/G	G/G	G/G	G/G	G/G	G/G	G/G	G/G	G/G	G/G	G/G	G/G	G/G	G/G	A/G	G/G	G/G	19	chr2D	637641402	#N/A	#N/A	#N/A
AX-110462666	C/C	A/C	C/C	C/C	C/C	C/C	C/C	C/C	C/C	C/C	C/C	C/C	C/C	C/C	C/C	C/C	C/C	C/C	C/C	A/C	C/C	C/C	19	chr2D	638133132	#N/A	#N/A	#N/A
AX-110467697	G/G	C/G	G/G	G/G	G/G	G/G	G/G	G/G	G/G	G/G	G/G	G/G	G/G	G/G	G/G	G/G	G/G	G/G	G/G	C/G	G/G	G/G	19	chr2D	125436303	2b	58.047	2B_BIN-0105
AX-110482152	G/G	A/G	G/G	G/G	G/G	G/G	G/G	G/G	G/G	G/G	G/G	G/G	G/G	G/G	G/G	G/G	G/G	G/G	G/G	A/G	G/G	G/G	19	chr2D	636612531	2d	84.4585	2D_BIN-0162
AX-110487799	T/G	T/G	T/G	T/G	T/G	T/G	T/T	T/G	T/G	T/G	T/G	T/G	---	T/G	T/G	T/G	T/G	T/G	T/G	T/G	T/G	T/G	19	chr2D	351374418	2d	64.566	2D_BIN-0124
AX-110488010	A/G	A/A	A/G	A/G	A/G	A/G	A/G	A/G	A/G	A/G	A/G	A/G	A/A	A/G	A/G	A/G	A/G	A/G	A/G	A/G	A/G	A/G	19	chr2D	544902172	2b	67.141	2B_BIN-0131
AX-110505533	G/G	A/G	G/G	G/G	G/G	G/G	G/G	G/G	G/G	G/G	G/G	G/G	G/G	G/G	G/G	G/G	G/G	G/G	G/G	A/G	G/G	G/G	19	chr2D	639075750	#N/A	#N/A	#N/A
AX-110510238	C/C	T/C	C/C	C/C	C/C	C/C	C/C	C/C	C/C	C/C	C/C	C/C	C/C	C/C	C/C	C/C	C/C	C/C	C/C	T/C	C/C	C/C	19	chr2D	637801003	#N/A	#N/A	#N/A
AX-110513942	G/G	G/G	G/G	G/G	G/G	G/G	G/G	T/G	T/G	G/G	G/G	G/G	G/G	G/G	G/G	G/G	G/G	G/G	G/G	G/G	G/G	G/G	19	chr2D	608534068	2d	80.479	2D_BIN-0156
AX-110516159	A/A	A/A	A/A	A/A	A/A	A/A	A/A	A/A	A/A	A/A	A/A	A/A	A/G	A/A	A/A	A/A	A/A	A/A	A/A	G/G	A/A	A/A	19	chr2D	21182081	2d	42.28	2D_BIN-0079
AX-110524020	C/C	T/C	C/C	C/C	C/C	C/C	C/C	C/C	C/C	C/C	C/C	C/C	C/C	C/C	C/C	C/C	C/C	C/C	C/C	T/C	C/C	C/C	19	chr2D	638376902	#N/A	#N/A	#N/A
AX-110529090	G/G	A/G	G/G	G/G	G/G	G/G	G/G	G/G	G/G	G/G	G/G	G/G	G/G	G/G	G/G	G/G	G/G	G/G	G/G	A/G	G/G	G/G	19	chr2D	326784114	2a	426.03	2A_BIN-0190
AX-110540363	G/G	G/G	G/G	G/G	G/G	G/G	G/G	G/G	G/G	G/G	G/G	G/G	G/G	G/G	G/G	---	---	G/G	G/G	G/G	G/G	G/G	19	chr2D	458915771	2d	64.566	2D_BIN-0124
AX-110549806	C/G	C/G	C/G	C/G	C/G	C/G	C/G	C/G	C/G	C/G	C/G	C/G	C/C	C/G	C/G	C/G	C/G	C/G	C/G	G/G	C/G	C/G	19	chr2D	134804651	2b	86.68	2B_BIN-0179
AX-110567207	C/G	C/C	C/G	C/G	C/G	C/G	C/G	C/G	C/G	C/G	C/G	C/G	C/G	C/G	C/G	C/G	C/G	C/G	C/G	C/C	C/G	C/G	19	chr2D	145674810	2b	86.68	2B_BIN-0179
AX-110567587	G/G	A/G	G/G	G/G	G/G	G/G	G/G	G/G	G/G	G/G	G/G	G/G	G/G	G/G	G/G	G/G	G/G	G/G	G/G	A/G	G/G	G/G	19	chr2D	637514625	#N/A	#N/A	#N/A
AX-110570056	G/G	A/G	G/G	G/G	G/G	G/G	G/G	G/G	G/G	G/G	G/G	G/G	G/G	G/G	G/G	G/G	A/G	G/G	G/G	G/G	G/G	G/G	19	chr2D	639657979	2d	405.53	2D_BIN-0329
AX-110579107	T/T	T/T	T/T	T/T	T/T	T/T	T/T	T/T	T/T	T/T	T/T	T/T	T/C	T/T	T/T	T/T	T/T	T/T	T/T	C/C	T/T	T/T	19	chr2D	20814381	2d	42.28	2D_BIN-0079
AX-110579390	G/G	G/G	G/G	G/G	---	G/G	G/G	G/G	G/G	G/G	G/G	G/G	G/G	G/G	G/G	---	G/G	G/G	G/G	G/G	G/G	G/G	19	chr2D	468750415	2d	67.4075	2D_BIN-0130
AX-110584571	A/A	A/G	A/G	A/A	A/A	A/A	A/A	A/A	A/A	A/A	A/A	A/A	A/A	A/A	A/A	A/A	A/A	A/A	A/A	A/A	A/A	A/A	19	chr2D	315870251	2b	59.184	2B_BIN-0109
AX-110595654	T/T	T/T	T/T	T/T	T/T	T/T	T/T	T/T	T/T	T/T	T/T	T/T	T/T	T/T	T/T	---	T/T	T/T	T/T	C/C	T/T	T/T	19	chr2D	66120436	2d	101.64	2D_BIN-0181
AX-110606225	T/T	T/T	T/T	T/T	T/T	T/T	T/T	---	---	T/T	T/T	T/T	T/T	T/T	T/T	T/T	T/T	T/T	T/T	T/T	T/T	T/T	19	chr2D	368007219	2a	426.03	2A_BIN-0190
AX-110646743	A/G	A/G	A/G	A/G	A/G	A/G	A/G	---	A/G	A/G	---	A/G	A/G	A/G	A/G	A/G	A/G	A/G	A/G	A/G	A/G	A/G	19	chr2D	165340439	2d	64.566	2D_BIN-0124
AX-110663174	A/G	A/G	A/G	A/G	A/G	A/G	A/G	A/G	A/G	A/G	A/G	A/G	G/G	A/G	A/G	A/G	A/G	A/G	A/G	G/G	A/G	A/G	19	chr2D	72657462	#N/A	#N/A	#N/A
AX-110672557	T/T	T/C	T/T	T/T	T/T	T/T	T/T	T/T	T/T	T/T	T/T	T/T	T/T	T/T	T/T	T/T	T/T	T/T	T/T	T/C	T/T	T/T	19	chr2D	380979050	2d	64.566	2D_BIN-0124
AX-110694021	T/G	T/G	T/G	T/G	T/G	T/G	T/G	T/G	T/G	T/G	T/G	T/G	T/G	---	T/G	---	T/G	T/G	T/G	T/G	T/G	T/G	19	chr2D	36072237	2d	28.183	2D_BIN-0047
AX-110696686	T/C	C/C	T/C	T/C	T/C	T/C	T/C	T/C	T/C	T/C	T/C	T/C	T/C	T/C	T/C	T/C	T/C	T/C	T/C	C/C	T/C	T/C	19	chr2D	43657190	2d	33.867	2D_BIN-0058
AX-110697826	G/G	G/G	A/G	G/G	G/G	G/G	G/G	G/G	G/G	G/G	G/G	G/G	G/G	G/G	G/G	G/G	G/G	G/G	G/G	A/A	G/G	G/G	19	chr2D	73845974	2d	49.787	2D_BIN-0097
AX-110714029	C/C	T/C	C/C	C/C	C/C	C/C	C/C	C/C	C/C	C/C	C/C	C/C	C/C	C/C	C/C	C/C	C/C	C/C	C/C	T/C	C/C	C/C	19	chr2D	638336070	#N/A	#N/A	#N/A
AX-110714279	G/G	G/G	G/G	G/G	G/G	A/G	G/G	G/G	G/G	A/G	G/G	G/G	G/G	G/G	G/G	G/G	G/G	G/G	G/G	G/G	G/G	G/G	19	chr2D	36268180	2d	28.183	2D_BIN-0047
AX-110716621	T/C	T/C	T/C	T/C	---	T/C	T/C	T/C	T/C	T/C	T/C	T/C	T/C	T/C	T/C	T/C	T/C	T/C	T/C	T/C	---	T/C	19	chr2D	426531584	#N/A	#N/A	#N/A
AX-110721700	G/G	A/G	G/G	G/G	G/G	G/G	G/G	G/G	G/G	G/G	G/G	G/G	G/G	G/G	G/G	G/G	G/G	G/G	G/G	A/G	G/G	G/G	19	chr2D	638243619	#N/A	#N/A	#N/A
AX-110723425	C/C	C/C	C/C	C/C	C/C	C/C	C/C	C/C	C/C	C/C	C/C	C/C	C/C	C/C	C/C	C/C	C/C	---	C/C	C/C	T/C	C/C	19	chr2D	108134447	2d	61.156	2D_BIN-0114
AX-110723517	G/G	G/G	G/G	G/G	G/G	G/G	G/G	G/G	G/G	G/G	G/G	G/G	G/G	G/G	G/G	---	G/G	G/G	---	G/G	G/G	G/G	19	chr2D	2336126	2d	64.566	2D_BIN-0124
AX-110728752	C/C	C/C	T/C	C/C	C/C	---	C/C	C/C	C/C	C/C	C/C	C/C	C/C	C/C	C/C	C/C	C/C	C/C	C/C	C/C	C/C	C/C	19	chr2D	7486356	2d	3.41	2D_BIN-0008
AX-110759554	T/T	T/T	T/T	T/T	T/T	T/T	T/T	T/T	T/T	T/T	T/T	---	T/T	T/T	T/T	T/T	T/T	T/T	T/T	C/C	T/T	T/T	19	chr2D	69026792	2d	101.64	2D_BIN-0181
AX-110776954	C/C	C/C	C/C	C/C	C/C	C/C	---	C/C	C/C	C/C	C/C	C/C	C/C	C/C	C/C	C/C	C/C	C/C	C/C	T/T	C/C	C/C	19	chr2D	66162385	2d	101.91	2D_BIN-0182
AX-110788443	C/C	C/C	C/C	C/C	C/C	C/C	C/C	C/C	C/C	C/C	C/C	C/C	T/C	C/C	C/C	C/C	C/C	C/C	C/C	T/T	C/C	C/C	19	chr2D	68584887	2d	100.23	2D_BIN-0179
AX-110792398	A/G	G/G	A/G	A/G	A/G	A/G	A/G	A/G	A/G	A/G	A/G	A/G	A/G	A/G	A/G	A/G	A/G	A/G	A/G	G/G	A/G	A/G	19	chr2D	18160686	2d	12.505	2D_BIN-0026
AX-110830391	T/C	T/C	T/C	T/C	T/C	T/C	T/C	---	T/C	T/C	T/C	T/C	T/C	T/C	T/C	T/C	T/C	T/T	T/C	T/C	T/C	T/C	19	chr2D	39478482	2d	44.103	2D_BIN-0087
AX-110832286	C/C	T/C	C/C	C/C	C/C	C/C	C/C	C/C	C/C	C/C	C/C	C/C	C/C	C/C	C/C	C/C	C/C	C/C	C/C	T/C	C/C	C/C	19	chr2D	638304498	#N/A	#N/A	#N/A
AX-110848032	T/G	T/G	T/G	G/G	T/G	T/G	T/G	T/G	T/G	T/G	T/G	T/G	---	T/G	T/G	T/G	T/G	T/G	T/G	T/G	T/G	T/G	19	chr2D	469929326	#N/A	#N/A	#N/A
AX-110855846	A/A	---	A/A	A/A	A/A	A/A	A/A	A/A	A/A	A/A	A/A	A/A	A/C	A/A	A/A	A/A	A/A	A/A	A/A	A/A	A/A	A/A	19	chr2D	146403929	2d	64.566	2D_BIN-0124
AX-110887844	C/C	A/C	C/C	C/C	C/C	C/C	C/C	C/C	C/C	C/C	C/C	C/C	C/C	C/C	C/C	C/C	C/C	C/C	C/C	A/C	C/C	C/C	19	chr2D	380979000	#N/A	#N/A	#N/A
AX-110908816	C/C	T/C	C/C	C/C	C/C	C/C	C/C	C/C	C/C	C/C	C/C	C/C	C/C	C/C	C/C	C/C	C/C	C/C	C/C	T/C	C/C	C/C	19	chr2D	638297587	#N/A	#N/A	#N/A
AX-110914102	T/T	T/C	T/T	T/T	T/T	T/T	T/T	T/T	T/T	T/T	T/T	T/T	T/T	T/T	T/T	T/T	T/T	T/T	T/T	C/C	T/T	T/T	19	chr2D	639221103	2b	111.506	2B_BIN-0265
AX-110919716	C/C	C/C	C/C	C/C	C/C	C/C	C/C	C/C	C/C	C/C	C/C	C/C	C/G	C/C	C/C	C/C	C/C	C/C	C/C	G/G	C/C	C/C	19	chr2D	21002701	2d	42.28	2D_BIN-0079
AX-110926124	G/G	G/G	G/G	G/G	G/G	G/G	G/G	G/G	G/G	G/G	G/G	G/G	T/G	G/G	G/G	G/G	G/G	G/G	G/G	T/T	G/G	G/G	19	chr2D	21004080	2d	42.28	2D_BIN-0079
AX-110927290	T/T	T/C	T/T	T/T	T/T	T/T	T/T	T/T	T/T	T/T	T/T	T/T	T/T	T/T	T/T	T/T	T/T	T/T	T/T	T/C	T/T	T/T	19	chr2D	130429392	2b	56.91	2B_BIN-0102
AX-110930938	A/A	A/A	A/T	A/A	A/A	A/A	A/A	A/A	A/A	A/A	A/A	A/A	A/A	A/A	A/A	A/A	A/A	A/A	A/A	T/T	A/A	A/A	19	chr2D	78391650	2d	108.19	2D_BIN-0188
AX-110935485	C/G	C/C	C/G	C/G	C/G	C/G	C/G	C/G	C/G	C/G	C/G	C/G	C/G	C/G	C/G	C/G	C/G	C/G	C/G	C/C	C/G	C/G	19	chr2D	638531544	#N/A	#N/A	#N/A
AX-110938023	C/C	T/C	C/C	C/C	C/C	C/C	C/C	C/C	C/C	C/C	C/C	C/C	C/C	C/C	C/C	C/C	C/C	C/C	C/C	T/C	C/C	C/C	19	chr2D	638866972	#N/A	#N/A	#N/A
AX-110949065	A/A	A/G	A/A	A/A	A/A	A/A	A/A	A/A	A/A	A/A	A/A	A/A	A/A	A/A	A/A	A/A	A/A	A/A	A/A	A/G	A/A	A/A	19	chr2D	637447578	#N/A	#N/A	#N/A
AX-110949926	G/G	---	G/G	G/G	G/G	G/G	G/G	G/G	G/G	G/G	G/G	G/G	G/G	G/G	G/G	G/G	G/G	G/G	G/G	T/T	G/G	G/G	19	chr2D	638239519	#N/A	#N/A	#N/A
AX-110959784	T/C	---	T/C	---	T/C	T/C	T/C	T/C	T/C	T/C	T/C	T/C	T/C	T/C	T/C	T/C	T/C	T/C	T/C	T/C	T/C	T/C	19	chr2D	166152793	2d	64.566	2D_BIN-0124
AX-110964018	C/C	C/C	C/G	C/C	C/C	C/C	C/C	C/C	C/C	C/C	C/C	C/C	C/C	C/C	C/C	C/C	C/C	C/C	C/C	G/G	C/C	C/C	19	chr2D	69027247	2d	101.64	2D_BIN-0181
AX-110967278	T/T	T/T	T/T	T/T	---	T/T	T/T	T/T	T/T	T/T	T/T	T/T	T/T	T/T	T/T	T/T	T/T	T/T	T/T	C/C	T/T	T/T	19	chr2D	21004928	2d	13.642	2D_BIN-0028
AX-110981231	C/C	A/C	C/C	C/C	C/C	C/C	C/C	C/C	C/C	C/C	C/C	C/C	C/C	C/C	C/C	C/C	C/C	C/C	C/C	A/C	C/C	C/C	19	chr2D	315870370	2a	426.03	2A_BIN-0190
AX-110982032	G/G	G/G	G/G	G/G	G/G	G/G	G/G	G/G	G/G	G/G	G/G	G/G	G/G	G/G	G/G	G/G	---	G/G	G/G	A/A	G/G	G/G	19	chr2D	2198151	2d	0.5685	2D_BIN-0002
AX-110987470	T/T	T/T	---	---	T/T	T/T	T/T	T/T	T/T	T/T	T/T	T/T	T/T	T/T	T/T	T/T	T/T	T/T	T/T	T/T	T/T	T/T	19	chr2D	642336512	#N/A	#N/A	#N/A
AX-110999157	T/T	T/C	T/T	T/T	T/T	T/T	T/T	T/T	T/T	T/T	T/T	T/T	T/T	T/T	T/T	T/T	T/T	T/T	T/T	T/C	T/T	T/T	19	chr2D	130983836	2b	58.047	2B_BIN-0105
AX-110999872	A/A	A/G	A/A	A/A	A/A	A/A	A/A	A/A	A/A	A/A	A/A	A/A	A/A	A/A	A/A	A/A	A/A	A/A	A/A	G/G	A/A	A/A	19	chr2D	638385200	2d	84.4585	2D_BIN-0162
AX-111009498	A/A	A/A	A/A	A/A	A/A	A/A	A/A	A/A	A/A	A/A	A/A	A/A	A/G	A/A	A/A	A/A	A/A	A/A	A/A	G/G	A/A	A/A	19	chr2D	67178355	2d	101.64	2D_BIN-0181
AX-111021413	T/T	T/C	T/T	T/T	T/T	T/T	T/T	T/T	T/T	T/T	T/T	T/T	T/T	T/T	T/T	T/T	T/T	T/T	T/T	T/C	T/T	T/T	19	chr2D	639092654	#N/A	#N/A	#N/A
AX-111022134	C/C	A/C	C/C	C/C	C/C	C/C	C/C	C/C	C/C	C/C	C/C	C/C	C/C	C/C	C/C	C/C	C/C	C/C	C/C	A/C	C/C	C/C	19	chr2D	638300917	#N/A	#N/A	#N/A
AX-111034308	A/G	A/G	---	A/G	A/G	G/G	A/G	A/G	A/G	A/G	A/G	A/G	A/G	A/G	A/G	A/G	A/G	A/G	A/G	A/G	A/G	A/G	19	chr2D	8009567	3a	57.6485	3A_BIN-0106
AX-111045959	G/G	G/G	---	G/G	G/G	G/G	G/G	G/G	G/G	G/G	G/G	G/G	G/G	G/G	G/G	G/G	G/G	G/G	G/G	---	G/G	G/G	19	chr2D	286292305	2d	63.998	2D_BIN-0122
AX-111053491	C/C	T/C	C/C	C/C	C/C	C/C	C/C	C/C	C/C	C/C	C/C	C/C	C/C	C/C	C/C	C/C	C/C	C/C	C/C	T/C	C/C	C/C	19	chr2D	149681087	2b	86.68	2B_BIN-0179
AX-111067177	A/A	A/C	A/A	A/A	A/A	A/A	A/A	A/A	A/A	A/A	A/A	A/A	A/A	A/A	A/A	A/A	A/A	A/A	A/A	C/C	A/A	A/A	19	chr2D	638373321	#N/A	#N/A	#N/A
AX-111071076	C/C	C/C	C/C	C/C	C/C	C/C	C/C	C/C	C/C	C/C	C/C	C/C	C/G	C/C	C/C	C/C	C/C	C/C	C/C	G/G	C/C	C/C	19	chr2D	70375385	2d	101.64	2D_BIN-0181
AX-111079460	G/G	A/G	---	G/G	G/G	G/G	G/G	G/G	G/G	G/G	G/G	G/G	G/G	G/G	G/G	G/G	G/G	G/G	G/G	G/G	G/G	G/G	19	chr2D	45419791	2d	58.883	2D_BIN-0109
AX-111098093	A/G	A/A	A/G	A/G	A/G	A/G	A/G	A/G	A/G	A/G	A/G	A/G	A/G	A/G	A/G	A/G	A/G	A/G	A/G	A/A	A/G	A/G	19	chr2D	428560069	2a	59.228	2A_BIN-0046
AX-111110767	C/C	T/C	C/C	T/C	C/C	C/C	C/C	C/C	C/C	C/C	C/C	C/C	C/C	C/C	C/C	C/C	C/C	C/C	C/C	C/C	C/C	C/C	19	chr2D	306337867	2d	64.566	2D_BIN-0124
AX-111113682	G/G	G/G	G/G	G/G	G/G	G/G	G/G	G/G	---	G/G	G/G	G/G	G/G	G/G	G/G	G/G	G/G	G/G	G/G	A/A	G/G	G/G	19	chr2D	21287388	2d	42.28	2D_BIN-0079
AX-111120146	A/A	A/A	A/A	A/A	A/A	A/A	A/A	A/A	A/A	A/A	A/A	A/A	A/A	---	A/A	A/A	A/A	A/A	A/A	A/A	---	A/A	19	chr2D	21455898	2d	15.917	2D_BIN-0033
AX-111130136	A/A	A/A	A/A	A/A	A/A	A/A	A/A	A/A	A/A	A/A	A/A	A/A	A/C	A/A	A/A	A/A	A/A	A/A	A/A	C/C	A/A	A/A	19	chr2D	70276975	2d	101.64	2D_BIN-0181
AX-111139679	G/G	G/G	G/G	G/G	G/G	G/G	G/G	C/G	C/G	G/G	G/G	G/G	G/G	G/G	G/G	G/G	G/G	G/G	G/G	G/G	G/G	G/G	19	chr2D	605433901	2d	79.343	2D_BIN-0154
AX-111140378	A/A	A/A	A/A	A/A	A/A	A/A	A/A	A/A	A/A	A/A	A/A	A/A	A/G	A/A	A/A	A/A	A/A	A/A	A/A	G/G	A/A	A/A	19	chr2D	64657222	2d	101.91	2D_BIN-0182
AX-111145782	T/C	T/C	T/C	T/C	T/C	T/C	T/T	T/C	T/C	T/C	T/C	T/T	T/C	T/C	T/C	T/C	T/C	T/C	T/C	T/C	T/C	T/C	19	chr2D	177456327	2a	59.228	2A_BIN-0046
AX-111155207	G/G	A/G	G/G	G/G	G/G	G/G	G/G	G/G	G/G	G/G	G/G	G/G	G/G	G/G	G/G	G/G	G/G	G/G	G/G	A/G	G/G	G/G	19	chr2D	638149565	2b	111.506	2B_BIN-0265
AX-111164344	G/G	A/G	G/G	G/G	G/G	G/G	G/G	G/G	G/G	G/G	G/G	G/G	G/G	G/G	G/G	G/G	G/G	G/G	G/G	A/A	G/G	G/G	19	chr2D	114510312	2b	85.59	2B_BIN-0174
AX-111184235	C/G	C/G	C/G	C/G	C/G	C/G	---	C/G	---	C/G	C/G	C/G	C/G	C/G	C/G	C/G	C/G	C/G	C/G	C/G	C/G	C/G	19	chr2D	189296346	2d	64.566	2D_BIN-0124
AX-111198680	A/T	A/T	A/T	A/T	A/T	A/T	A/T	A/T	A/T	A/T	A/T	A/T	A/T	A/T	A/T	A/T	A/T	A/T	A/T	T/T	---	A/T	19	chr2D	78390839	2d	108.19	2D_BIN-0188
AX-111216312	T/T	T/G	T/T	T/T	T/T	T/T	T/T	T/T	T/T	T/T	T/T	T/T	T/T	T/T	T/T	T/T	T/T	T/T	T/T	T/G	T/T	T/T	19	chr2D	638380160	2d	84.4585	2D_BIN-0162
AX-111257737	G/G	G/G	G/G	G/G	G/G	G/G	G/G	G/G	G/G	---	G/G	G/G	G/G	G/G	---	G/G	G/G	G/G	G/G	G/G	G/G	G/G	19	chr2D	576992824	2d	72.523	2D_BIN-0140
AX-111261466	T/T	T/T	T/T	T/T	T/T	T/T	T/T	T/C	T/C	T/T	T/T	T/T	T/T	T/T	T/T	T/T	T/T	T/T	T/T	T/T	T/T	T/T	19	chr2D	606203165	2d	78.7745	2D_BIN-0153
AX-111266333	T/C	T/C	T/C	T/C	T/C	T/C	T/C	T/C	T/C	T/C	T/C	T/C	C/C	T/C	T/C	C/C	T/C	T/C	T/C	T/C	T/C	T/C	19	chr2D	440520131	2d	64.566	2D_BIN-0124
AX-111273050	C/G	---	C/G	C/G	C/G	C/G	C/G	C/G	C/G	C/G	C/G	C/G	C/C	C/G	C/G	C/G	C/G	C/G	C/G	C/G	C/G	C/G	19	chr2D	333117441	2d	64.566	2D_BIN-0124
AX-111345851	C/C	---	C/C	C/C	C/C	C/C	C/C	C/C	C/C	C/C	C/C	C/C	C/C	C/C	C/C	C/C	C/C	C/C	C/C	---	C/C	C/C	19	chr2D	18000565	2d	64.566	2D_BIN-0124
AX-111370917	C/C	C/C	C/C	C/C	C/C	C/C	C/C	C/C	C/C	---	C/C	C/C	C/C	C/C	C/C	C/C	C/C	C/C	C/C	G/G	C/C	C/C	19	chr2D	69971513	2d	101.64	2D_BIN-0181
AX-111379168	A/A	A/A	A/A	---	A/A	A/A	A/A	A/A	A/A	A/A	A/A	A/A	---	A/A	A/A	A/A	A/A	A/A	A/A	A/A	A/A	A/A	19	chr2D	605351422	2d	78.7745	2D_BIN-0153
AX-111394479	A/G	A/G	A/G	A/G	A/G	A/G	---	A/G	A/G	A/G	A/G	A/G	A/G	A/G	A/A	A/G	A/G	A/G	A/G	A/G	A/G	A/G	19	chr2D	118270021	2d	62.293	2D_BIN-0118
AX-111397410	G/G	G/G	G/G	G/G	G/G	G/G	G/G	---	G/G	G/G	G/G	G/G	G/G	---	G/G	G/G	G/G	G/G	G/G	G/G	G/G	G/G	19	chr2D	205565673	2d	64.566	2D_BIN-0124
AX-111398888	C/C	T/C	---	C/C	C/C	C/C	C/C	C/C	C/C	C/C	C/C	C/C	C/C	C/C	C/C	C/C	C/C	C/C	C/C	C/C	C/C	C/C	19	chr2D	127791555	2d	64.566	2D_BIN-0124
AX-111402821	G/G	G/G	G/G	G/G	G/G	G/G	G/G	---	G/G	---	G/G	G/G	G/G	G/G	G/G	G/G	G/G	G/G	G/G	G/G	G/G	G/G	19	chr2D	553791336	2d	64.566	2D_BIN-0124
AX-111412712	T/T	T/C	T/T	T/T	T/T	T/T	T/T	T/T	T/T	T/T	T/T	T/T	T/T	T/T	T/T	T/T	T/T	T/T	T/T	T/C	T/T	T/T	19	chr2D	638880123	#N/A	#N/A	#N/A
AX-111433664	C/C	---	C/C	C/C	C/C	C/C	C/C	C/C	C/C	C/C	C/C	C/C	C/C	C/C	C/C	C/C	C/C	C/C	---	C/C	C/C	C/C	19	chr2D	141323930	2d	63.43	2D_BIN-0121
AX-111439341	A/G	A/G	A/G	A/G	A/G	A/G	A/G	A/G	A/G	A/G	A/G	---	---	A/G	A/G	A/G	A/G	A/G	A/G	A/G	A/G	A/G	19	chr2D	643047522	#N/A	#N/A	#N/A
AX-111440263	G/G	A/G	G/G	G/G	G/G	G/G	G/G	G/G	G/G	G/G	G/G	G/G	G/G	G/G	G/G	G/G	G/G	G/G	G/G	A/G	G/G	G/G	19	chr2D	635937635	2d	84.4585	2D_BIN-0162
AX-111444111	A/A	A/A	A/A	A/A	A/A	A/A	A/A	A/A	A/A	A/A	A/A	A/A	---	A/A	A/A	A/A	A/A	A/A	A/A	G/G	A/A	A/A	19	chr2D	22766719	2d	42.84	2D_BIN-0081
AX-111461647	C/G	C/G	C/G	G/G	C/G	C/G	C/G	C/G	C/G	C/G	C/G	C/G	C/G	C/G	C/G	C/G	C/G	C/G	C/G	C/C	C/G	C/G	19	chr2D	648111862	#N/A	#N/A	#N/A
AX-111473666	A/A	A/A	A/A	A/A	A/A	A/A	A/A	A/A	A/A	A/A	A/A	A/A	A/A	A/G	A/A	A/A	A/A	A/A	A/A	G/G	A/A	A/A	19	chr2D	65700792	2d	100.23	2D_BIN-0179
AX-111474730	T/T	T/T	---	T/T	T/T	T/T	T/T	T/T	T/T	T/T	T/T	T/T	T/T	T/T	T/T	T/T	T/T	T/T	T/T	T/T	T/T	T/C	19	chr2D	477291030	2d	65.703	2D_BIN-0126
AX-111480672	C/C	---	C/C	C/C	C/C	C/C	C/C	C/C	C/C	C/C	C/C	C/C	C/C	C/C	C/C	C/C	C/C	C/C	C/C	T/T	C/C	C/C	19	chr2D	21179820	2d	42.28	2D_BIN-0079
AX-111485654	A/A	A/G	A/A	A/A	A/A	A/A	A/A	A/A	A/A	A/A	A/A	A/A	A/A	A/A	A/A	A/A	A/A	A/A	A/A	A/G	A/A	A/A	19	chr2D	616651081	2d	220.73	2D_BIN-0307
AX-111492597	C/C	C/C	C/C	T/C	---	C/C	C/C	C/C	C/C	C/C	C/C	C/C	C/C	C/C	C/C	C/C	C/C	C/C	C/C	C/C	C/C	C/C	19	chr2D	4128004	#N/A	#N/A	#N/A
AX-111497745	A/A	G/G	A/A	A/A	A/A	A/A	A/A	A/A	A/A	A/A	A/A	A/A	A/A	A/A	A/A	A/A	A/A	A/A	A/A	G/G	A/A	A/A	19	chr2D	43951570	2d	84.99	2D_BIN-0164
AX-111501111	G/G	T/G	G/G	G/G	G/G	G/G	G/G	G/G	G/G	G/G	G/G	G/G	G/G	G/G	G/G	G/G	G/G	G/G	G/G	T/G	G/G	G/G	19	chr2D	639362956	#N/A	#N/A	#N/A
AX-111502136	T/T	T/T	T/T	T/T	T/T	T/T	T/T	T/T	T/T	T/T	T/T	T/T	T/C	T/T	T/T	T/T	T/T	T/T	T/T	C/C	T/T	T/T	19	chr2D	65718969	2d	101.91	2D_BIN-0182
AX-111509465	A/A	A/A	A/A	A/A	A/A	A/A	A/A	A/A	A/A	A/A	A/A	A/A	A/G	A/A	A/A	A/A	A/A	A/A	A/A	G/G	A/A	A/A	19	chr2D	67177895	2d	101.91	2D_BIN-0182
AX-111528342	G/G	G/G	G/G	A/G	G/G	G/G	G/G	G/G	G/G	G/G	G/G	G/G	G/G	---	G/G	G/G	G/G	G/G	G/G	G/G	G/G	G/G	19	chr2D	6790525	2d	2.273	2D_BIN-0005
AX-111547769	T/T	T/C	T/T	T/T	T/T	T/T	T/T	T/T	T/T	T/T	T/T	T/T	T/T	T/T	T/T	T/T	T/T	T/T	T/T	C/C	T/T	T/T	19	chr2D	638134608	#N/A	#N/A	#N/A
AX-111548165	C/C	---	C/C	C/C	C/C	---	C/C	C/C	C/C	C/C	C/C	C/C	C/C	C/C	C/C	C/C	C/C	C/C	C/C	C/C	C/C	C/C	19	chr2D	509740905	2d	64.566	2D_BIN-0124
AX-111548172	G/G	T/G	G/G	G/G	G/G	G/G	G/G	G/G	G/G	G/G	G/G	G/G	G/G	G/G	G/G	G/G	G/G	G/G	G/G	T/G	G/G	G/G	19	chr2D	638724867	#N/A	#N/A	#N/A
AX-111549300	T/T	T/C	T/T	T/T	T/T	T/T	T/T	T/T	T/T	T/T	T/T	T/T	T/T	T/T	T/T	T/T	T/T	T/T	T/T	T/C	T/T	T/T	19	chr2D	637514812	#N/A	#N/A	#N/A
AX-111556722	G/G	---	A/G	G/G	G/G	G/G	G/G	G/G	G/G	G/G	G/G	G/G	G/G	G/G	G/G	G/G	G/G	G/G	G/G	G/G	G/G	G/G	19	chr2D	629644457	2d	83.89	2D_BIN-0161
AX-111570019	T/T	T/T	T/T	T/T	T/T	T/T	T/T	T/T	T/T	T/T	T/T	T/T	T/C	T/T	T/T	T/T	T/T	T/T	T/T	C/C	T/T	T/T	19	chr2D	72167836	2d	100.23	2D_BIN-0179
AX-111576181	T/C	T/C	T/C	T/C	T/C	T/C	---	T/C	T/C	T/C	T/C	T/C	T/C	T/C	T/C	T/C	T/C	T/C	T/C	C/C	T/C	T/C	19	chr2D	67293460	#N/A	#N/A	#N/A
AX-111586640	A/G	A/A	A/G	A/G	A/G	A/G	A/G	A/G	A/G	A/G	A/G	A/G	A/G	A/G	A/G	A/G	A/G	A/G	A/G	A/A	A/G	A/G	19	chr2D	113915376	2b	56.91	2B_BIN-0102
AX-111589604	T/T	T/T	T/T	T/T	T/T	T/T	T/T	T/C	T/C	T/T	T/T	T/T	T/T	T/T	T/T	T/T	T/T	T/T	T/T	T/T	T/T	T/T	19	chr2D	605344143	2d	78.7745	2D_BIN-0153
AX-111592190	C/C	T/C	C/C	C/C	C/C	C/C	C/C	C/C	C/C	C/C	C/C	C/C	C/C	C/C	C/C	C/C	C/C	C/C	C/C	T/C	C/C	C/C	19	chr2D	423441005	#N/A	#N/A	#N/A
AX-111592707	C/C	C/C	---	C/C	C/C	C/C	C/C	C/C	C/C	C/C	C/C	C/C	C/C	C/C	C/C	C/C	---	C/C	C/C	C/C	C/C	C/C	19	chr2D	439864319	2a	59.228	2A_BIN-0046
AX-111606071	G/G	A/G	G/G	G/G	G/G	G/G	G/G	G/G	G/G	G/G	G/G	G/G	G/G	G/G	G/G	G/G	G/G	G/G	G/G	A/G	G/G	G/G	19	chr2D	637643720	#N/A	#N/A	#N/A
AX-111616816	T/T	T/C	T/T	T/T	T/T	T/T	T/T	T/T	T/T	T/T	T/T	T/T	T/T	T/T	T/T	T/T	T/T	T/T	T/T	T/C	T/T	T/T	19	chr2D	130433790	2b	56.91	2B_BIN-0102
AX-111635969	C/C	T/C	C/C	C/C	C/C	C/C	C/C	C/C	C/C	C/C	C/C	C/C	C/C	C/C	C/C	C/C	C/C	C/C	C/C	T/C	C/C	C/C	19	chr2D	637647273	#N/A	#N/A	#N/A
AX-111639959	C/C	C/C	C/C	C/C	C/C	C/C	C/C	C/C	C/C	C/C	C/C	C/C	---	C/C	C/C	C/C	C/C	C/C	C/C	T/T	C/C	C/C	19	chr2D	66151259	2d	101.64	2D_BIN-0181
AX-111646005	A/G	A/G	A/G	A/G	A/G	A/G	A/G	---	A/G	A/G	A/G	A/G	A/G	---	A/G	A/G	A/G	A/G	A/G	A/G	A/G	A/G	19	chr2D	184453954	2d	64.566	2D_BIN-0124
AX-111655753	T/T	T/T	T/T	---	T/T	T/T	T/T	T/T	T/T	T/T	T/T	---	T/T	T/T	T/T	T/T	T/T	T/T	T/T	T/T	T/T	T/T	19	chr2D	491501125	2a	58.092	2A_BIN-0044
AX-111658072	C/C	T/C	C/C	C/C	C/C	C/C	C/C	C/C	C/C	C/C	C/C	C/C	C/C	C/C	C/C	C/C	C/C	C/C	C/C	T/C	C/C	C/C	19	chr2D	638237410	#N/A	#N/A	#N/A
AX-111658986	C/C	C/C	C/C	C/C	---	---	C/C	C/C	C/C	C/C	C/C	C/C	C/C	C/C	C/C	C/C	C/C	C/C	C/C	C/C	C/C	C/C	19	chr2D	566763867	2d	70.25	2D_BIN-0135
AX-111681264	A/A	A/A	A/A	A/A	A/A	A/A	A/A	A/A	A/A	A/A	A/A	A/A	A/C	A/A	A/A	A/A	A/A	A/A	A/A	C/C	A/A	A/A	19	chr2D	67176683	2d	101.64	2D_BIN-0181
AX-111682564	A/A	A/A	A/A	A/A	A/A	A/A	A/A	A/A	A/A	A/A	A/A	A/A	A/A	---	---	A/A	A/A	A/A	A/A	A/A	A/A	A/A	19	chr2D	202569682	2d	64.566	2D_BIN-0124
AX-111690676	C/C	T/C	C/C	C/C	C/C	C/C	C/C	C/C	C/C	C/C	C/C	C/C	C/C	C/C	C/C	C/C	C/C	C/C	C/C	T/T	C/C	C/C	19	chr2D	618242947	2d	81.616	2D_BIN-0159
AX-111691726	A/G	A/G	A/G	A/G	A/G	A/G	A/G	A/G	A/G	A/G	A/G	A/A	A/G	A/G	A/G	---	A/G	A/G	A/G	A/G	A/G	A/G	19	chr2D	387911226	2d	64.566	2D_BIN-0124
AX-111704483	T/C	C/C	T/C	T/C	T/C	T/C	T/C	T/C	T/C	T/C	T/C	T/C	T/C	T/C	T/C	T/C	T/C	T/C	T/C	C/C	T/C	T/C	19	chr2D	559318359	2a	457.57	2A_BIN-0251
AX-111711977	C/C	T/C	C/C	C/C	C/C	C/C	C/C	C/C	C/C	C/C	C/C	C/C	C/C	C/C	C/C	C/C	C/C	C/C	C/C	T/C	C/C	C/C	19	chr2D	431513898	2a	59.228	2A_BIN-0046
AX-111727448	G/G	G/G	---	G/G	G/G	---	G/G	G/G	G/G	G/G	G/G	G/G	G/G	G/G	G/G	G/G	G/G	G/G	G/G	G/G	G/G	G/G	19	chr2D	555913207	2d	70.25	2D_BIN-0135
AX-111733722	C/C	A/A	C/C	C/C	C/C	C/C	C/C	C/C	C/C	C/C	C/C	C/C	C/C	C/C	C/C	C/C	C/C	C/C	C/C	A/A	C/C	C/C	19	chr2D	617166184	2d	220.03	2D_BIN-0306
AX-111735204	G/G	C/G	G/G	G/G	G/G	G/G	G/G	G/G	G/G	G/G	G/G	G/G	G/G	G/G	G/G	G/G	G/G	G/G	G/G	C/G	G/G	G/G	19	chr2D	640025304	#N/A	#N/A	#N/A
AX-111744658	A/G	A/G	A/G	A/G	A/G	G/G	A/G	A/G	A/G	A/G	A/G	A/G	---	A/G	A/G	A/G	A/G	A/G	A/G	A/G	A/G	A/G	19	chr2D	608562212	2d	81.0475	2D_BIN-0158
AX-111763758	C/C	C/C	C/C	C/C	C/C	C/C	C/C	C/C	C/C	C/C	C/C	C/C	C/C	C/C	C/C	C/C	C/C	C/C	C/C	---	---	C/C	19	chr2D	576606253	2d	72.523	2D_BIN-0140
AX-111782511	G/G	G/G	G/G	---	---	G/G	G/G	G/G	G/G	G/G	G/G	G/G	G/G	G/G	G/G	G/G	G/G	G/G	G/G	G/G	G/G	G/G	19	chr2D	277575285	2d	64.566	2D_BIN-0124
AX-111784631	T/C	T/C	---	T/C	T/C	T/C	T/C	T/C	T/C	T/C	T/C	T/C	T/C	T/C	T/C	T/C	T/C	T/C	T/C	---	T/C	T/C	19	chr2D	366951634	2d	64.566	2D_BIN-0124
AX-111808655	G/G	G/G	G/G	G/G	G/G	G/G	G/G	G/G	---	G/G	G/G	G/G	G/G	G/G	G/G	G/G	G/G	G/G	G/G	T/T	G/G	G/G	19	chr2D	608486946	2d	78.7745	2D_BIN-0153
AX-111812112	A/G	A/G	A/G	A/G	A/G	A/G	A/G	A/G	A/G	A/G	A/G	A/G	A/G	A/G	---	---	A/G	A/G	A/G	A/G	A/G	A/G	19	chr2D	372872199	2d	63.43	2D_BIN-0121
AX-111825227	C/C	C/C	C/C	C/C	C/C	T/C	C/C	C/C	C/C	C/C	C/C	C/C	C/C	C/C	C/C	C/C	C/C	C/C	---	C/C	C/C	C/C	19	chr2D	109118053	6d	55.761	6D_BIN-0081
AX-111827045	T/T	T/C	T/T	T/T	T/T	T/T	T/T	T/T	T/T	T/T	T/T	T/T	T/T	T/T	T/T	T/T	T/T	T/T	T/T	T/C	T/T	T/T	19	chr2D	638647942	#N/A	#N/A	#N/A
AX-111859975	G/G	G/G	G/G	G/G	---	G/G	G/G	G/G	G/G	G/G	G/G	G/G	G/G	G/G	G/G	---	G/G	G/G	G/G	G/G	G/G	G/G	19	chr2D	169580455	2d	62.8615	2D_BIN-0119
AX-111869214	T/G	T/G	T/G	T/G	T/G	T/G	T/G	T/G	T/G	T/G	---	T/G	---	T/G	T/G	T/G	T/G	T/G	T/G	T/G	T/G	T/G	19	chr2D	519160268	#N/A	#N/A	#N/A
AX-111879094	G/G	G/G	G/G	G/G	G/G	G/G	---	G/G	G/G	G/G	G/G	G/G	---	G/G	G/G	G/G	G/G	G/G	G/G	G/G	G/G	G/G	19	chr2D	650165795	2d	64.566	2D_BIN-0124
AX-111905636	C/C	A/C	C/C	C/C	C/C	C/C	C/C	C/C	C/C	C/C	C/C	C/C	C/C	C/C	C/C	C/C	C/C	C/C	C/C	A/C	C/C	C/C	19	chr2D	636440799	2d	85.027	2D_BIN-0165
AX-111906843	T/T	T/T	T/T	T/T	T/T	T/T	T/T	T/T	T/T	T/T	T/T	T/T	T/G	T/T	T/T	T/T	T/T	T/T	T/T	T/G	T/T	T/T	19	chr2D	19559057	2d	38.31	2D_BIN-0068
AX-111916135	G/G	A/G	G/G	G/G	G/G	G/G	G/G	G/G	G/G	G/G	G/G	G/G	G/G	G/G	G/G	G/G	G/G	G/G	G/G	A/A	G/G	G/G	19	chr2D	623235031	#N/A	#N/A	#N/A
AX-111917671	A/A	A/C	A/A	A/A	A/A	A/A	A/A	A/A	A/A	A/A	A/A	A/A	A/A	A/A	A/A	A/A	A/A	A/A	A/A	C/C	A/A	A/A	19	chr2D	638385056	2d	84.4585	2D_BIN-0162
AX-111933217	T/C	T/C	T/C	T/C	T/C	T/C	T/C	---	T/C	T/C	T/C	T/C	T/C	T/C	T/C	T/C	T/C	T/C	T/C	---	T/C	T/C	19	chr2D	359095457	7d	83.31	7D_BIN-0139
AX-111949811	A/A	A/A	A/A	A/A	A/A	---	A/A	A/A	A/A	A/A	A/A	A/A	A/A	A/A	A/A	A/A	A/A	A/A	A/A	---	A/A	A/A	19	chr2D	346418561	2d	64.566	2D_BIN-0124
AX-111958585	G/G	C/G	G/G	G/G	G/G	G/G	G/G	G/G	G/G	G/G	G/G	G/G	G/G	G/G	G/G	G/G	G/G	G/G	G/G	C/C	G/G	G/G	19	chr2D	609413423	2d	81.616	2D_BIN-0159
AX-111966054	T/T	A/T	T/T	T/T	T/T	T/T	T/T	T/T	T/T	T/T	T/T	T/T	T/T	T/T	T/T	T/T	T/T	T/T	T/T	A/T	T/T	T/T	19	chr2D	636608420	2d	84.4585	2D_BIN-0162
AX-111968445	A/A	A/A	A/A	A/A	A/A	A/A	A/A	A/A	A/A	A/A	A/A	A/A	---	A/A	A/A	---	A/A	A/A	A/A	A/A	A/A	A/A	19	chr2D	457298743	#N/A	#N/A	#N/A
AX-111974323	A/G	A/G	A/G	A/G	A/G	A/G	A/G	A/G	A/G	A/G	A/G	A/G	A/A	---	A/G	A/G	A/G	A/G	A/G	A/G	A/G	A/G	19	chr2D	22220026	2d	64.566	2D_BIN-0124
AX-111982653	A/G	A/G	A/G	A/G	A/G	A/G	---	A/G	---	A/G	A/G	A/G	A/G	A/G	A/G	A/G	A/G	A/G	A/G	A/G	A/G	A/G	19	chr2D	586499546	2d	64.566	2D_BIN-0124
AX-111984139	A/A	A/G	A/A	A/A	A/A	A/A	A/A	A/A	A/A	A/A	A/A	A/A	A/A	A/A	A/A	A/A	A/A	A/A	A/A	G/G	A/A	A/A	19	chr2D	638336594	#N/A	#N/A	#N/A
AX-111993479	G/G	A/G	G/G	G/G	G/G	G/G	G/G	G/G	G/G	G/G	G/G	G/G	G/G	G/G	G/G	G/G	G/G	G/G	G/G	A/G	G/G	G/G	19	chr2D	636082088	2d	83.89	2D_BIN-0161
AX-112286838	G/G	---	G/G	G/G	G/G	G/G	G/G	G/G	G/G	G/G	G/G	G/G	G/G	G/G	G/G	G/G	G/G	G/G	G/G	A/G	G/G	G/G	19	chr2D	332317508	2a	426.3	2A_BIN-0192
AX-112286990	G/G	A/G	G/G	G/G	G/G	G/G	G/G	G/G	G/G	G/G	G/G	G/G	G/G	G/G	G/G	G/G	G/G	G/G	G/G	A/G	G/G	G/G	19	chr2D	327614191	2a	426.03	2A_BIN-0190
AX-112287582	A/A	A/G	A/A	A/A	A/A	A/A	A/A	A/A	A/A	A/A	A/A	A/A	A/A	A/A	A/A	A/A	A/A	A/A	A/A	A/G	A/A	A/A	19	chr2D	608756285	#N/A	#N/A	#N/A
AX-86165318	C/C	T/C	C/C	C/C	C/C	C/C	C/C	C/C	C/C	C/C	C/C	C/C	C/C	C/C	C/C	C/C	C/C	C/C	C/C	T/T	C/C	C/C	19	chr2D	637518473	#N/A	#N/A	#N/A
AX-86174569	T/C	T/C	T/C	T/C	T/C	T/C	T/C	T/C	---	T/C	T/C	T/C	T/C	T/C	T/C	---	T/C	T/C	T/C	T/C	T/C	T/C	19	chr2D	576280449	2b	91.67	2B_BIN-0207
AX-86174844	A/G	A/A	A/G	A/G	A/G	A/G	A/G	A/G	A/G	A/G	A/G	A/G	A/G	A/G	A/G	A/G	A/G	A/G	A/G	A/A	A/G	A/G	19	chr2D	114534340	#N/A	#N/A	#N/A
AX-86175767	T/T	T/C	T/T	T/T	T/T	T/T	T/T	T/T	T/T	T/T	T/T	T/T	T/T	T/T	T/T	T/T	T/T	T/T	T/T	T/C	T/T	T/T	19	chr2D	351057611	#N/A	#N/A	#N/A
AX-86184959	A/G	A/A	A/G	A/G	A/G	A/G	A/G	A/G	A/G	A/G	A/G	A/G	A/G	A/G	A/G	A/G	A/G	A/G	A/G	A/A	A/G	A/G	19	chr2D	372928860	2a	426.3	2A_BIN-0192
AX-89366683	A/A	A/A	A/A	A/A	A/A	A/A	A/A	A/A	A/A	A/A	A/A	A/A	A/T	A/A	A/A	A/A	A/A	A/A	A/A	T/T	A/A	A/A	19	chr2D	20813603	2d	42.28	2D_BIN-0079
AX-89625811	C/C	T/C	C/C	C/C	C/C	C/C	C/C	C/C	C/C	C/C	C/C	C/C	C/C	C/C	C/C	C/C	C/C	C/C	C/C	T/C	C/C	C/C	19	chr2D	375367544	2a	427.01	2A_BIN-0194
AX-94383317	T/C	C/C	T/C	T/C	T/C	T/C	T/C	T/C	T/C	T/C	T/C	T/C	T/C	T/C	T/C	T/C	T/C	T/C	T/C	C/C	T/C	T/C	19	chr2D	316287803	2a	426.03	2A_BIN-0190
AX-94386374	T/T	A/T	T/T	T/T	T/T	T/T	T/T	T/T	T/T	T/T	T/T	T/T	T/T	T/T	T/T	T/T	T/T	T/T	T/T	A/T	T/T	T/T	19	chr2D	430004083	#N/A	#N/A	#N/A
AX-94389787	G/G	G/G	G/G	G/G	G/G	G/G	G/G	G/G	---	G/G	G/G	G/G	G/G	G/G	G/G	---	G/G	G/G	G/G	G/G	G/G	G/G	19	chr2D	61235272	#N/A	#N/A	#N/A
AX-94396056	G/G	G/G	G/G	G/G	G/G	G/G	G/G	G/G	G/G	G/G	G/G	G/G	G/G	G/G	G/G	G/G	G/G	G/G	G/G	C/C	G/G	---	19	chr2D	22570393	#N/A	#N/A	#N/A
AX-94398900	T/T	T/T	T/T	T/T	T/T	T/T	T/T	T/T	T/T	T/T	T/T	T/T	T/C	T/T	T/T	T/C	T/T	T/T	T/T	T/T	T/T	T/T	19	chr2D	627925888	#N/A	#N/A	#N/A
AX-94401246	T/C	C/C	T/C	---	T/C	T/C	T/C	T/C	T/C	T/C	T/C	T/C	T/C	T/C	T/C	T/C	T/C	T/C	T/C	T/C	T/C	T/C	19	chr2D	97600690	2b	55.773	2B_BIN-0097
AX-94405677	A/A	A/G	A/A	A/A	A/A	A/A	A/A	A/A	A/A	A/A	A/A	A/A	A/A	A/A	A/A	A/A	A/A	A/A	A/A	A/G	A/A	A/A	19	chr2D	609486005	#N/A	#N/A	#N/A
AX-94406271	A/A	A/G	A/A	A/A	A/A	A/A	A/A	A/A	A/A	A/A	A/A	A/A	A/A	A/A	A/A	A/A	A/A	A/A	A/A	A/G	A/A	A/A	19	chr2D	636355459	#N/A	#N/A	#N/A
AX-94409525	A/G	A/A	A/G	A/G	A/G	A/G	A/G	A/G	A/G	A/G	A/G	A/G	A/G	A/G	A/G	A/G	A/G	A/G	A/G	A/A	A/G	A/G	19	chr2D	427970159	#N/A	#N/A	#N/A
AX-94412515	G/G	A/G	G/G	G/G	G/G	G/G	G/G	G/G	G/G	G/G	G/G	G/G	G/G	G/G	G/G	G/G	G/G	G/G	G/G	A/A	G/G	G/G	19	chr2D	636354326	#N/A	#N/A	#N/A
AX-94412799	A/A	A/A	A/A	---	A/A	A/A	A/A	A/A	A/A	A/A	A/A	A/A	A/A	A/A	A/A	---	A/A	A/A	A/A	A/A	A/A	A/A	19	chr2D	355685938	2a	59.228	2A_BIN-0046
AX-94415131	C/G	C/G	C/G	C/G	C/G	C/G	C/G	---	C/G	C/G	---	C/G	C/G	C/G	C/G	C/G	C/G	C/G	C/G	C/G	C/G	C/G	19	chr2D	10591460	2d	16.38	2D_BIN-0034
AX-94417835	T/T	T/T	T/T	T/T	T/T	T/T	T/T	---	T/T	T/T	T/T	T/T	T/T	T/T	T/T	T/G	T/T	T/T	T/T	T/T	T/T	T/T	19	chr2D	66759960	#N/A	#N/A	#N/A
AX-94419136	C/C	A/C	C/C	C/C	C/C	C/C	C/C	C/C	C/C	C/C	C/C	C/C	C/C	C/C	C/C	C/C	C/C	C/C	C/C	A/C	C/C	C/C	19	chr2D	618150017	2d	220.03	2D_BIN-0306
AX-94420860	T/C	T/C	T/C	T/C	T/C	T/C	T/C	T/C	T/C	T/C	T/C	---	---	T/C	T/C	T/C	T/C	T/C	T/C	T/C	T/C	T/C	19	chr2D	634877668	2d	82.753	2D_BIN-0160
AX-94424411	A/A	A/A	A/A	A/A	A/A	A/A	A/A	A/A	A/A	A/A	A/A	A/A	---	A/A	A/A	A/A	A/A	A/A	A/A	A/C	A/A	A/A	19	chr2D	298295859	#N/A	#N/A	#N/A
AX-94424669	T/C	T/C	T/C	T/C	T/C	T/C	T/C	T/C	T/C	T/C	T/C	T/C	T/C	T/C	T/C	C/C	T/C	T/C	T/C	C/C	T/C	T/C	19	chr2D	5673990	#N/A	#N/A	#N/A
AX-94427119	T/T	T/C	T/T	T/T	T/T	T/T	T/T	T/T	T/T	T/T	T/T	T/T	T/T	T/T	T/T	T/T	T/T	T/T	T/T	C/C	T/T	T/T	19	chr2D	638813866	#N/A	#N/A	#N/A
AX-94428289	T/T	T/T	T/T	T/T	T/T	T/T	T/T	T/T	T/T	T/T	---	T/T	T/C	T/T	T/T	T/T	T/T	T/T	T/T	T/T	T/T	T/T	19	chr2D	324997479	#N/A	#N/A	#N/A
AX-94437323	T/T	T/C	T/T	T/T	T/T	T/T	T/T	T/T	T/T	T/T	T/T	T/T	T/T	T/T	T/T	T/T	T/T	T/T	T/T	T/C	T/T	T/T	19	chr2D	331612246	#N/A	#N/A	#N/A
AX-94438335	G/G	A/G	G/G	G/G	G/G	G/G	G/G	G/G	G/G	G/G	G/G	G/G	G/G	G/G	G/G	G/G	G/G	G/G	G/G	A/G	G/G	G/G	19	chr2D	639115725	#N/A	#N/A	#N/A
AX-94446525	T/C	T/T	T/C	T/C	T/C	T/C	T/C	T/C	T/C	T/C	T/C	T/C	T/C	T/C	T/C	T/C	T/C	T/C	T/C	T/T	T/C	T/C	19	chr2D	608918762	2b	94.75	2B_BIN-0231
AX-94447403	T/C	T/C	---	T/C	---	T/C	T/C	T/C	T/C	T/C	T/C	T/C	T/C	T/C	T/C	T/C	T/C	T/C	T/C	T/C	T/C	T/C	19	chr2D	439441745	#N/A	#N/A	#N/A
AX-94447983	T/T	T/T	T/T	T/T	T/T	T/T	T/T	---	T/T	T/T	T/T	T/T	T/C	T/T	T/T	T/T	T/T	T/T	T/T	T/T	T/T	T/T	19	chr2D	540818140	#N/A	#N/A	#N/A
AX-94452844	A/G	A/G	---	A/G	A/G	A/G	A/G	A/G	A/G	A/G	A/G	A/G	A/G	A/G	A/G	A/G	A/G	A/G	A/G	G/G	A/G	A/G	19	chr2D	12892308	#N/A	#N/A	#N/A
AX-94454197	C/C	T/C	C/C	C/C	C/C	C/C	C/C	C/C	C/C	C/C	C/C	C/C	C/C	C/C	C/C	C/C	C/C	C/C	C/C	T/C	C/C	C/C	19	chr2D	617128318	2d	220.73	2D_BIN-0307
AX-94457532	A/A	A/A	A/A	A/A	A/A	A/A	A/A	A/A	A/A	---	A/A	A/A	A/G	A/A	A/A	A/A	A/A	A/A	A/A	A/A	A/A	A/A	19	chr2D	35791332	#N/A	#N/A	#N/A
AX-94462388	A/A	A/A	A/A	---	A/A	A/A	A/A	A/A	A/A	A/A	A/A	A/A	A/G	A/A	A/A	A/A	A/A	A/A	A/A	A/A	A/A	A/A	19	chr2D	354320601	#N/A	#N/A	#N/A
AX-94464320	T/C	T/C	T/C	T/C	T/C	T/C	T/C	T/C	T/C	T/C	T/C	T/C	---	T/C	---	T/C	T/C	T/C	T/C	T/C	T/C	T/C	19	chr2D	241606130	#N/A	#N/A	#N/A
AX-94466528	T/T	T/G	T/T	T/T	T/T	T/T	T/T	T/T	T/T	T/T	T/T	T/T	T/T	T/T	T/T	T/T	T/T	T/T	T/T	T/G	T/T	T/T	19	chr2D	145673763	2b	86.68	2B_BIN-0179
AX-94470237	T/C	T/T	T/C	T/C	T/C	T/C	T/C	T/C	T/C	T/C	T/C	T/C	T/C	T/C	T/C	T/C	T/C	T/C	T/C	T/T	T/C	T/C	19	chr2D	636599880	2d	84.4585	2D_BIN-0162
AX-94472750	A/G	G/G	A/G	A/G	A/G	A/G	A/G	A/G	A/G	A/G	A/G	A/G	G/G	A/G	A/G	A/G	A/G	A/G	A/G	A/G	A/G	A/G	19	chr2D	317947622	#N/A	#N/A	#N/A
AX-94483269	T/C	C/C	T/C	T/C	T/C	T/C	T/C	T/C	T/C	T/C	T/C	T/C	T/C	T/C	T/C	T/C	---	T/C	T/C	T/C	T/C	T/C	19	chr2D	79988640	#N/A	#N/A	#N/A
AX-94485384	T/T	T/T	T/T	T/T	---	T/T	T/T	T/T	T/T	T/T	T/T	T/T	T/C	T/T	T/T	T/T	T/T	T/T	T/T	T/T	T/T	T/T	19	chr2D	494650564	2b	61.457	2B_BIN-0116
AX-94485792	A/G	---	A/G	A/G	A/G	A/G	A/G	A/G	A/G	A/G	A/G	A/G	A/G	---	A/G	A/G	A/G	A/G	A/G	A/G	A/G	A/G	19	chr2D	459822834	#N/A	#N/A	#N/A
AX-94490940	G/G	G/G	G/G	G/G	G/G	G/G	G/G	---	G/G	G/G	G/G	G/G	G/G	G/G	G/G	G/G	G/G	G/G	G/G	G/G	---	G/G	19	chr2D	315497019	#N/A	#N/A	#N/A
AX-94495573	A/T	A/A	A/T	A/T	A/T	A/T	A/T	A/T	A/T	A/T	A/T	A/T	A/T	A/T	A/T	A/T	A/T	A/T	A/T	A/A	A/T	A/T	19	chr2D	617053697	2d	220.03	2D_BIN-0306
AX-94496275	A/A	A/G	A/A	A/A	A/A	A/A	A/A	A/A	A/A	A/A	A/A	A/A	A/A	A/A	A/A	A/A	A/A	A/A	A/A	A/G	A/A	A/A	19	chr2D	608915769	2b	94.04	2B_BIN-0229
AX-94496356	A/A	A/G	A/A	A/A	A/A	A/A	A/A	A/A	A/A	A/A	A/A	A/A	A/A	A/A	A/A	A/A	A/A	A/A	A/A	A/G	A/A	A/A	19	chr2D	336973155	#N/A	#N/A	#N/A
AX-94498601	T/C	C/C	T/C	T/C	T/C	T/C	T/C	T/C	T/C	T/C	T/C	T/C	T/C	T/C	T/C	T/C	T/C	T/C	T/C	C/C	T/C	T/C	19	chr2D	145892670	2b	86.68	2B_BIN-0179
AX-94499272	C/C	A/C	C/C	C/C	C/C	C/C	C/C	C/C	C/C	C/C	C/C	C/C	C/C	C/C	C/C	C/C	C/C	C/C	C/C	A/C	C/C	C/C	19	chr2D	317951443	#N/A	#N/A	#N/A
AX-94501322	A/G	A/G	A/G	A/G	A/G	A/G	A/G	---	A/G	A/G	A/G	A/G	---	A/G	A/G	A/G	A/G	A/G	A/G	A/G	A/G	A/G	19	chr2D	79984651	#N/A	#N/A	#N/A
AX-94501541	C/C	C/C	C/C	C/C	C/C	C/C	C/C	C/C	C/C	C/C	C/C	C/C	T/C	C/C	C/C	C/C	C/C	C/C	C/C	T/T	C/C	C/C	19	chr2D	12907977	#N/A	#N/A	#N/A
AX-94504070	A/T	A/T	A/T	---	A/T	A/T	A/T	A/T	A/T	A/T	A/T	A/T	A/T	A/T	A/T	A/T	---	A/T	A/T	A/T	A/T	A/T	19	chr2D	646033995	#N/A	#N/A	#N/A
AX-94507834	A/A	A/A	A/G	A/A	A/A	A/A	A/A	A/A	A/A	A/A	A/A	A/A	A/G	A/A	A/A	A/A	A/A	A/A	A/A	A/A	A/A	A/A	19	chr2D	43369677	#N/A	#N/A	#N/A
AX-94516363	C/C	C/C	C/C	---	C/C	C/C	C/C	C/C	C/C	C/C	C/C	C/C	C/C	C/C	C/C	C/C	C/C	C/C	C/C	T/C	C/C	C/C	19	chr2D	67438211	#N/A	#N/A	#N/A
AX-94516671	A/A	A/G	A/A	A/A	A/A	A/A	A/A	A/A	A/A	A/A	A/A	A/A	A/A	A/A	A/A	A/A	A/A	A/A	A/A	A/G	A/A	A/A	19	chr2D	10871300	#N/A	#N/A	#N/A
AX-94518558	C/C	T/C	C/C	C/C	C/C	C/C	C/C	C/C	C/C	C/C	C/C	C/C	C/C	C/C	C/C	C/C	C/C	C/C	C/C	T/C	C/C	C/C	19	chr2D	373221319	2a	426.3	2A_BIN-0192
AX-94522414	T/G	T/G	T/G	T/G	T/G	T/G	T/G	T/G	---	T/G	---	T/G	T/G	T/G	T/G	T/G	T/G	T/G	T/G	T/G	T/G	T/G	19	chr2D	44485179	#N/A	#N/A	#N/A
AX-94523959	C/C	C/C	C/C	C/C	C/C	C/C	C/C	C/C	C/C	C/C	C/C	C/C	C/C	C/C	---	---	C/C	C/C	C/C	C/C	C/C	C/C	19	chr2D	648208309	#N/A	#N/A	#N/A
AX-94527861	G/G	G/G	G/G	G/G	G/G	G/G	G/G	G/G	G/G	G/G	---	G/G	G/G	---	G/G	G/G	G/G	G/G	G/G	G/G	G/G	G/G	19	chr2D	431517581	#N/A	#N/A	#N/A
AX-94530046	T/T	T/T	T/T	T/T	T/T	T/T	T/T	T/T	T/T	T/T	---	T/T	T/T	A/T	T/T	T/T	T/T	T/T	T/T	T/T	T/T	T/T	19	chr2D	28729840	2d	22.05	2D_BIN-0041
AX-94530135	G/G	G/G	G/G	G/G	G/G	G/G	G/G	G/G	G/G	G/G	G/G	G/G	G/G	G/G	G/G	G/G	G/G	---	G/G	A/A	G/G	G/G	19	chr2D	22143	#N/A	#N/A	#N/A
AX-94530894	T/T	T/T	T/T	T/T	T/T	T/T	T/T	T/T	T/T	T/T	T/T	T/T	T/T	T/T	T/T	---	---	T/T	T/T	T/T	T/T	T/T	19	chr2D	61973143	#N/A	#N/A	#N/A
AX-94531194	A/A	A/A	A/A	A/A	A/A	A/A	A/A	A/A	A/A	A/A	A/A	A/A	A/A	A/A	A/A	A/G	---	A/A	A/A	A/A	A/A	A/A	19	chr2D	428560755	#N/A	#N/A	#N/A
AX-94534871	A/G	A/G	A/G	A/G	A/G	A/G	A/G	A/G	A/G	A/G	A/G	---	A/G	A/G	A/G	A/G	A/G	A/G	A/G	---	A/G	A/G	19	chr2D	534734594	#N/A	#N/A	#N/A
AX-94537956	A/A	A/A	A/A	---	A/A	A/A	A/A	A/A	A/A	A/A	A/A	A/A	---	A/A	A/A	A/A	A/A	A/A	A/A	A/A	A/A	A/A	19	chr2D	529538286	2a	62.712	2A_BIN-0052
AX-94540460	A/A	A/G	A/A	A/A	A/A	A/A	A/A	A/A	A/A	A/A	A/A	A/A	A/A	A/A	A/A	A/A	A/A	A/A	A/A	G/G	A/A	A/A	19	chr2D	637650720	#N/A	#N/A	#N/A
AX-94546397	A/G	G/G	A/G	A/G	A/G	A/G	A/G	A/G	A/G	A/G	A/G	A/G	A/G	A/G	A/G	A/G	A/G	A/G	A/G	G/G	A/G	A/G	19	chr2D	608919644	2b	94.04	2B_BIN-0229
AX-94548538	T/T	T/T	T/T	---	---	T/T	T/T	T/T	T/T	T/T	T/T	T/T	T/T	T/T	T/T	T/T	T/T	T/T	T/T	T/T	T/T	T/T	19	chr2D	61023061	#N/A	#N/A	#N/A
AX-94548931	A/G	G/G	A/G	A/G	A/G	A/G	A/G	A/G	A/G	A/G	A/G	A/G	A/G	A/G	A/G	A/G	A/G	A/G	A/G	G/G	A/G	A/G	19	chr2D	608917862	2b	94.75	2B_BIN-0231
AX-94551121	T/G	G/G	T/G	T/G	T/G	T/G	T/G	T/G	T/G	T/G	T/G	T/G	T/G	T/G	T/G	T/G	T/G	T/G	T/G	G/G	T/G	T/G	19	chr2D	127114693	#N/A	#N/A	#N/A
AX-94551988	A/G	A/G	A/G	A/G	A/G	A/G	A/G	A/G	A/G	A/G	A/G	A/A	A/G	A/G	A/G	A/G	A/G	A/G	A/G	A/A	A/G	A/G	19	chr2D	579965138	#N/A	#N/A	#N/A
AX-94554771	T/T	T/T	T/T	T/T	T/T	T/T	T/T	T/T	T/T	T/T	T/T	T/T	T/T	T/T	T/T	---	T/T	T/T	T/T	C/C	T/T	T/T	19	chr2D	12869095	2a	273.46	2A_BIN-0092
AX-94558477	G/G	T/T	G/G	G/G	G/G	G/G	G/G	G/G	G/G	G/G	G/G	G/G	G/G	G/G	G/G	G/G	G/G	G/G	G/G	T/T	G/G	G/G	19	chr2D	616953845	2d	220.03	2D_BIN-0306
AX-94563817	T/C	---	T/C	T/C	T/C	T/C	T/C	T/C	T/C	---	T/C	T/C	T/C	T/C	T/C	T/C	T/C	T/C	T/C	T/C	T/C	T/C	19	chr2D	49205054	#N/A	#N/A	#N/A
AX-94564206	T/C	T/T	T/C	T/C	T/C	T/C	T/C	T/C	T/C	T/C	T/C	T/C	T/C	T/C	T/C	T/C	T/C	T/C	T/C	T/T	T/C	T/C	19	chr2D	637654684	#N/A	#N/A	#N/A
AX-94571075	T/T	T/T	T/T	T/T	T/T	T/T	T/T	---	---	T/T	T/T	T/T	T/T	T/T	T/T	T/T	T/T	T/T	T/T	T/T	T/T	T/T	19	chr2D	608484151	#N/A	#N/A	#N/A
AX-94575296	C/C	C/C	C/C	C/C	C/C	C/C	C/C	C/C	C/C	C/C	C/C	C/C	C/C	C/C	---	C/C	C/C	C/C	C/C	T/T	C/C	C/C	19	chr2D	72164027	2d	100.23	2D_BIN-0179
AX-94579134	A/A	A/G	A/A	A/A	A/A	A/A	A/A	A/A	A/A	A/A	A/A	A/A	A/A	A/A	A/A	A/A	A/A	A/A	A/A	A/G	A/A	A/A	19	chr2D	141474454	2b	86.68	2B_BIN-0179
AX-94584879	G/G	G/G	G/G	G/G	G/G	G/G	G/G	G/G	G/G	G/G	G/G	G/G	G/G	A/G	G/G	G/G	G/G	A/G	G/G	G/G	G/G	G/G	19	chr2D	616525465	#N/A	#N/A	#N/A
AX-94587720	T/G	G/G	T/G	T/G	T/G	T/G	T/G	T/G	T/G	T/G	T/G	T/G	T/G	T/G	T/G	T/G	T/G	T/G	T/G	G/G	T/G	T/G	19	chr2D	638813935	#N/A	#N/A	#N/A
AX-94592550	A/A	A/A	A/A	A/A	A/A	A/A	A/A	A/A	A/A	A/A	A/A	A/A	---	A/A	A/A	A/A	---	A/A	A/A	A/A	A/A	A/A	19	chr2D	647278114	#N/A	#N/A	#N/A
AX-94596369	T/T	T/T	T/T	T/T	T/T	T/T	T/T	T/T	T/T	T/T	T/T	T/T	T/C	T/T	T/T	---	T/T	T/T	T/T	T/T	T/T	T/T	19	chr2D	100953388	#N/A	#N/A	#N/A
AX-94601850	T/C	T/C	---	T/C	T/C	T/C	T/C	T/C	T/C	T/C	T/C	T/C	T/C	T/C	---	T/C	T/C	T/C	T/C	T/C	T/C	T/C	19	chr2D	392164845	#N/A	#N/A	#N/A
AX-94602318	G/G	G/G	G/G	G/G	T/G	G/G	G/G	G/G	G/G	G/G	G/G	G/G	G/G	G/G	---	G/G	G/G	G/G	G/G	G/G	G/G	G/G	19	chr2D	343555747	3b	2.28	3B_BIN-0012
AX-94602446	A/A	A/G	A/A	A/A	A/A	A/A	A/A	A/A	A/A	A/A	A/A	A/A	A/A	A/A	A/A	A/A	A/A	A/A	A/A	A/G	A/A	A/A	19	chr2D	638135209	#N/A	#N/A	#N/A
AX-94603120	T/T	---	T/T	T/T	T/C	T/T	T/T	T/T	T/T	T/T	T/T	T/T	T/T	T/T	T/T	T/T	T/T	T/T	T/T	T/T	T/T	T/T	19	chr2D	33370550	#N/A	#N/A	#N/A
AX-94606759	A/A	A/A	A/A	A/A	A/A	A/A	A/A	A/A	---	A/A	A/A	A/A	A/G	A/A	A/A	A/A	A/A	A/A	A/A	A/A	A/A	A/A	19	chr2D	229795741	#N/A	#N/A	#N/A
AX-94613967	T/T	T/T	T/T	T/T	T/T	T/T	T/T	T/T	T/T	T/T	T/T	T/T	T/T	T/T	T/T	T/T	T/T	---	T/T	C/C	T/T	T/T	19	chr2D	12138171	#N/A	#N/A	#N/A
AX-94615328	A/C	A/A	A/C	A/C	A/C	A/C	A/C	A/C	A/C	A/C	A/C	A/C	A/C	A/C	A/C	A/C	A/C	A/C	A/C	A/A	A/C	A/C	19	chr2D	330737105	2a	426.3	2A_BIN-0192
AX-94624193	T/C	T/C	T/C	T/C	T/C	T/C	---	T/C	T/C	T/C	T/C	T/C	T/T	T/C	T/C	T/C	T/C	T/C	T/C	T/C	T/C	T/C	19	chr2D	29299125	#N/A	#N/A	#N/A
AX-94625194	T/G	T/G	T/G	---	T/G	T/G	T/G	T/G	T/G	T/G	T/G	T/G	T/G	T/G	T/G	T/G	T/G	T/G	T/G	T/G	T/G	---	19	chr2D	134640824	#N/A	#N/A	#N/A
AX-94626861	C/C	T/C	C/C	C/C	C/C	C/C	C/C	C/C	C/C	C/C	C/C	C/C	C/C	C/C	C/C	C/C	C/C	C/C	C/C	T/T	C/C	C/C	19	chr2D	636065941	#N/A	#N/A	#N/A
AX-94632810	A/A	A/G	A/A	A/A	A/A	A/A	A/A	A/A	A/A	A/A	A/A	A/A	A/A	A/A	A/A	A/A	A/A	A/A	A/A	A/G	A/A	A/A	19	chr2D	639092801	#N/A	#N/A	#N/A
AX-94636455	A/A	A/G	A/A	A/A	A/A	A/A	A/A	A/A	A/A	A/A	A/A	A/A	A/A	A/A	A/A	A/A	A/A	A/A	A/A	A/G	A/A	A/A	19	chr2D	636354287	#N/A	#N/A	#N/A
AX-94639522	G/G	---	G/G	G/G	G/G	G/G	G/G	G/G	G/G	G/G	G/G	G/G	---	G/G	G/G	G/G	G/G	G/G	G/G	G/G	G/G	G/G	19	chr2D	422082892	#N/A	#N/A	#N/A
AX-94641168	A/G	G/G	A/G	A/G	A/G	A/G	A/G	A/G	A/G	A/G	A/G	A/G	A/G	A/G	A/G	A/G	A/G	A/G	A/G	G/G	A/G	A/G	19	chr2D	13887004	#N/A	#N/A	#N/A
AX-94642109	T/C	T/C	T/C	T/C	T/C	T/C	---	T/C	T/C	---	T/C	T/C	T/C	T/C	T/C	T/C	T/C	T/C	T/C	T/C	T/C	T/C	19	chr2D	446696536	#N/A	#N/A	#N/A
AX-94642209	T/T	T/T	T/T	T/T	T/T	T/T	T/T	T/T	T/T	T/T	T/T	T/T	T/C	T/T	T/T	T/T	T/T	T/T	T/T	T/C	T/T	T/T	19	chr2D	552142920	#N/A	#N/A	#N/A
AX-94643695	T/C	T/T	T/C	T/C	T/C	T/C	T/C	T/C	T/C	T/C	T/C	T/C	T/C	T/C	T/C	T/C	T/C	T/C	T/C	C/C	T/C	T/C	19	chr2D	12689545	2a	273.46	2A_BIN-0092
AX-94647307	T/C	T/C	T/C	T/C	T/C	T/C	T/C	T/C	T/C	T/C	T/C	T/C	T/C	T/C	T/C	T/C	T/C	T/C	---	T/T	T/C	T/C	19	chr2D	15115176	3b	86.73	3B_BIN-0253
AX-94648527	C/C	T/C	C/C	C/C	C/C	C/C	C/C	C/C	C/C	C/C	C/C	C/C	C/C	C/C	C/C	C/C	C/C	C/C	C/C	T/C	C/C	C/C	19	chr2D	141476714	2b	86.68	2B_BIN-0179
AX-94651272	A/G	A/G	A/G	A/G	A/G	---	---	A/G	A/G	A/G	A/G	A/G	A/G	A/G	A/G	A/G	A/G	A/G	A/G	A/G	A/G	A/G	19	chr2D	33952970	#N/A	#N/A	#N/A
AX-94651290	T/C	C/C	T/C	T/C	T/C	T/C	T/C	T/C	T/C	T/C	T/C	T/C	T/C	T/C	T/C	T/C	T/C	T/C	T/C	C/C	T/C	T/C	19	chr2D	419673771	#N/A	#N/A	#N/A
AX-94652423	A/A	---	A/A	A/A	A/A	A/A	A/A	A/A	A/A	A/A	A/A	A/A	A/A	A/A	A/A	A/A	---	A/A	A/A	A/A	A/A	A/A	19	chr2D	27653470	#N/A	#N/A	#N/A
AX-94653560	G/G	C/G	G/G	G/G	G/G	G/G	G/G	G/G	G/G	G/G	G/G	G/G	G/G	G/G	G/G	G/G	G/G	G/G	G/G	C/G	G/G	G/G	19	chr2D	552989557	#N/A	#N/A	#N/A
AX-94653845	G/G	G/G	G/G	G/G	G/G	G/G	---	G/G	G/G	G/G	G/G	G/G	G/G	G/G	G/G	G/G	G/G	G/G	G/G	T/G	G/G	G/G	19	chr2D	36435327	#N/A	#N/A	#N/A
AX-94655324	A/A	A/G	A/A	A/A	A/A	A/A	A/A	A/A	A/A	A/A	A/A	A/A	A/A	A/A	A/A	A/A	A/A	A/A	A/A	A/G	A/A	A/A	19	chr2D	340266807	#N/A	#N/A	#N/A
AX-94655852	T/C	T/T	T/C	T/C	T/C	T/C	T/C	T/C	T/C	T/C	T/C	T/C	T/C	T/C	T/C	T/C	T/C	T/C	T/C	T/T	T/C	T/C	19	chr2D	427442582	#N/A	#N/A	#N/A
AX-94658107	T/C	T/T	T/C	T/C	T/C	T/C	T/C	T/C	T/C	T/C	T/C	T/C	T/C	T/C	T/C	T/C	T/C	T/C	T/C	T/T	T/C	T/C	19	chr2D	344298703	2a	426.03	2A_BIN-0190
AX-94661164	T/T	T/T	T/T	T/T	T/T	T/T	T/T	T/T	T/T	T/T	T/T	T/T	T/C	T/T	T/T	T/C	T/T	T/T	T/T	T/T	T/T	T/T	19	chr2D	162154187	#N/A	#N/A	#N/A
AX-94665167	T/T	T/T	T/T	T/T	T/T	T/T	T/T	T/T	T/T	T/T	T/T	T/T	T/T	T/T	T/T	T/T	T/T	T/T	T/T	T/T	---	---	19	chr2D	579195669	#N/A	#N/A	#N/A
AX-94665408	G/G	A/G	G/G	G/G	G/G	G/G	G/G	G/G	G/G	G/G	G/G	G/G	G/G	G/G	G/G	G/G	G/G	G/G	G/G	A/G	G/G	G/G	19	chr2D	432079749	#N/A	#N/A	#N/A
AX-94671392	T/T	T/G	T/T	T/T	T/T	T/T	T/T	T/T	T/T	T/T	T/T	T/T	T/T	T/T	T/T	T/T	T/T	T/T	T/T	T/G	T/T	T/T	19	chr2D	616953064	#N/A	#N/A	#N/A
AX-94675867	A/A	A/C	A/A	A/A	A/A	A/A	A/A	A/A	A/A	A/A	A/A	A/A	A/A	A/A	A/A	A/A	A/A	A/A	A/A	A/C	A/A	A/A	19	chr2D	608979255	#N/A	#N/A	#N/A
AX-94681099	A/A	A/A	A/A	A/A	A/A	A/A	A/A	A/A	---	A/A	A/A	A/A	A/A	A/A	A/A	A/A	A/A	A/A	A/A	A/C	A/A	A/A	19	chr2D	22822575	#N/A	#N/A	#N/A
AX-94682263	A/G	A/G	A/G	---	A/G	A/G	A/G	A/G	A/G	A/G	A/G	A/G	A/G	A/G	A/G	---	A/G	A/G	A/G	A/G	A/G	A/G	19	chr2D	80783348	2d	56.609	2D_BIN-0104
AX-94687344	A/G	A/G	A/G	---	A/G	A/G	A/G	A/G	A/G	A/G	A/G	A/G	A/G	A/G	A/G	A/G	A/G	A/G	A/G	A/A	A/G	A/G	19	chr2D	14091878	2a	273.46	2A_BIN-0092
AX-94687651	A/A	A/A	A/A	A/A	A/A	A/A	A/A	---	A/A	A/A	A/A	A/A	A/A	A/A	A/A	A/A	---	A/A	A/A	A/A	A/A	A/A	19	chr2D	573971198	#N/A	#N/A	#N/A
AX-94690433	T/C	T/C	T/C	T/C	T/C	T/T	T/C	T/C	T/C	T/C	T/C	T/C	T/C	T/C	T/C	T/C	T/C	T/C	T/C	C/C	T/C	T/C	19	chr2D	14268213	#N/A	#N/A	#N/A
AX-94691101	T/T	T/T	T/T	T/T	T/T	T/T	T/G	T/T	T/T	T/T	T/T	---	T/T	T/T	T/T	T/T	T/T	T/T	T/T	T/T	T/T	T/T	19	chr2D	437160546	#N/A	#N/A	#N/A
AX-94700264	T/T	T/C	T/T	T/T	T/T	T/T	T/T	T/T	T/T	T/T	T/T	T/T	T/T	T/T	T/T	T/T	T/T	T/T	T/T	T/C	T/T	T/T	19	chr2D	131161999	2b	86.68	2B_BIN-0179
AX-94702743	T/T	T/T	T/T	T/T	T/T	---	T/T	T/T	T/T	T/T	T/T	T/T	T/T	T/T	T/T	T/T	T/T	---	T/T	T/T	T/T	T/T	19	chr2D	350797359	#N/A	#N/A	#N/A
AX-94703795	T/T	T/C	T/T	T/T	T/T	T/T	T/T	T/T	T/T	T/T	T/T	T/T	T/T	T/T	T/T	T/T	T/T	T/T	T/T	T/C	T/T	T/T	19	chr2D	608755893	#N/A	#N/A	#N/A
AX-94706046	A/C	A/C	A/C	---	A/C	A/C	A/C	A/C	---	A/C	A/C	A/C	A/C	A/C	A/C	A/C	A/C	A/C	A/C	A/C	A/C	A/C	19	chr2D	321913851	#N/A	#N/A	#N/A
AX-94710413	T/T	C/C	T/T	---	T/T	T/T	T/T	T/T	T/T	T/T	T/T	T/T	T/T	T/T	T/T	T/T	T/T	T/T	T/T	T/T	T/T	T/T	19	chr2D	11391827	2b	1.67	2B_BIN-0005
AX-94719237	A/G	A/G	A/G	A/G	A/G	A/G	A/G	A/G	A/G	A/G	A/G	A/G	---	A/G	A/G	A/G	A/G	---	A/G	A/G	A/G	A/G	19	chr2D	59006806	2d	45.24	2D_BIN-0090
AX-94719882	A/G	G/G	A/G	A/G	A/G	A/G	A/G	A/G	A/G	A/G	A/G	A/G	A/G	A/G	A/G	A/G	A/G	A/G	A/G	G/G	A/G	A/G	19	chr2D	637654723	#N/A	#N/A	#N/A
AX-94729140	C/C	C/C	C/C	C/C	C/C	C/C	C/C	A/C	A/C	C/C	C/C	C/C	C/C	C/C	C/C	C/C	C/C	C/C	C/C	C/C	C/C	C/C	19	chr2D	608480299	#N/A	#N/A	#N/A
AX-94744306	A/G	A/A	A/G	A/G	A/G	A/G	A/G	A/G	A/G	A/G	A/G	A/G	A/G	A/G	A/G	A/G	A/G	A/G	A/G	A/A	A/G	A/G	19	chr2D	608755935	2b	94.04	2B_BIN-0229
AX-94751744	C/C	C/G	C/C	C/C	C/C	C/C	C/C	C/C	C/C	C/C	C/C	C/C	C/C	C/C	C/C	C/C	C/C	C/C	C/C	C/G	C/C	C/C	19	chr2D	608755983	2b	94.75	2B_BIN-0231
AX-94759047	T/C	T/T	T/T	T/C	T/C	T/C	T/C	T/C	T/C	T/C	T/C	T/C	T/C	T/C	T/C	T/C	T/C	T/C	T/C	T/C	T/C	T/C	19	chr2D	643879452	#N/A	#N/A	#N/A
AX-94764881	G/G	G/G	---	G/G	G/G	G/G	G/G	G/G	G/G	G/G	G/G	G/G	G/G	G/G	G/G	G/G	G/G	G/G	G/G	---	G/G	G/G	19	chr2D	518028621	#N/A	#N/A	#N/A
AX-94766379	C/C	T/C	C/C	C/C	C/C	C/C	C/C	C/C	C/C	C/C	C/C	C/C	C/C	C/C	C/C	C/C	C/C	C/C	C/C	T/C	C/C	C/C	19	chr2D	131148021	#N/A	#N/A	#N/A
AX-94769224	C/C	C/C	---	C/C	C/C	C/C	C/C	C/C	C/C	C/C	C/C	C/C	C/C	C/C	C/C	---	C/C	C/C	C/C	C/C	C/C	C/C	19	chr2D	648288452	#N/A	#N/A	#N/A
AX-94769513	C/C	T/C	C/C	C/C	C/C	C/C	C/C	C/C	C/C	C/C	C/C	C/C	C/C	C/C	C/C	C/C	C/C	C/C	C/C	T/C	C/C	C/C	19	chr2D	140308136	2b	86.68	2B_BIN-0179
AX-94771259	T/G	T/G	T/G	T/G	T/G	T/G	---	T/G	T/G	T/G	T/G	T/G	T/G	---	T/G	T/G	T/G	T/G	T/G	T/G	T/G	T/G	19	chr2D	433213825	#N/A	#N/A	#N/A
AX-94772515	G/G	A/G	G/G	G/G	G/G	G/G	G/G	G/G	G/G	G/G	G/G	G/G	G/G	G/G	G/G	G/G	G/G	G/G	G/G	A/G	G/G	G/G	19	chr2D	372274213	#N/A	#N/A	#N/A
AX-94772518	T/C	T/C	T/C	---	---	T/C	T/C	T/C	T/C	T/C	T/C	T/C	T/C	T/C	T/C	T/C	T/C	T/C	T/C	T/C	T/C	T/C	19	chr2D	444760443	#N/A	#N/A	#N/A
AX-94773218	T/T	T/T	T/T	---	T/T	T/T	T/T	T/T	---	T/T	T/T	T/T	T/T	T/T	T/T	T/T	T/T	T/T	T/T	T/T	T/T	T/T	19	chr2D	342105756	#N/A	#N/A	#N/A
AX-94776577	T/T	T/T	T/T	---	T/T	T/T	T/T	T/T	T/T	T/T	T/T	T/T	T/T	T/T	T/T	T/T	T/T	T/T	T/T	C/C	T/T	T/T	19	chr2D	8567769	#N/A	#N/A	#N/A
AX-94783869	A/G	G/G	A/G	A/G	A/G	A/G	A/G	A/G	A/G	A/G	A/G	A/G	G/G	A/G	A/G	A/G	A/G	A/G	A/G	A/G	A/G	A/G	19	chr2D	2470579	#N/A	#N/A	#N/A
AX-94784430	A/A	A/G	A/A	A/A	A/A	A/A	A/A	A/A	A/A	A/A	A/A	A/A	A/A	A/A	A/A	A/A	A/A	A/A	A/A	A/G	A/A	A/A	19	chr2D	638813934	#N/A	#N/A	#N/A
AX-94784535	T/T	T/T	T/T	---	T/T	T/T	T/T	T/T	T/T	T/T	T/T	T/T	T/C	T/T	T/T	T/T	T/T	T/T	T/T	T/T	T/T	T/T	19	chr2D	542307332	#N/A	#N/A	#N/A
AX-94789051	C/C	C/C	C/C	C/C	T/C	C/C	C/C	---	C/C	C/C	C/C	C/C	C/C	C/C	C/C	C/C	C/C	C/C	C/C	C/C	C/C	C/C	19	chr2D	493078214	#N/A	#N/A	#N/A
AX-94792968	T/G	---	T/G	T/G	T/G	T/G	T/G	T/G	---	T/G	T/G	T/G	T/G	T/G	T/G	T/G	T/G	T/G	T/G	T/G	T/G	T/G	19	chr2D	470139762	#N/A	#N/A	#N/A
AX-94793023	A/C	---	A/C	A/C	A/C	A/C	A/C	A/C	A/C	A/C	A/C	A/C	A/C	A/C	A/C	A/C	A/C	A/C	---	A/C	A/C	A/C	19	chr2D	542254344	#N/A	#N/A	#N/A
AX-94797966	A/G	---	A/G	A/G	A/G	A/G	A/G	A/G	A/G	A/G	A/G	A/G	A/G	A/G	A/G	A/G	A/G	A/G	A/G	---	A/G	A/G	19	chr2D	146403690	#N/A	#N/A	#N/A
AX-94800794	G/G	---	G/G	G/G	G/G	G/G	G/G	G/G	G/G	G/G	G/G	G/G	---	G/G	G/G	G/G	G/G	G/G	G/G	G/G	G/G	G/G	19	chr2D	141474502	#N/A	#N/A	#N/A
AX-94802180	A/T	A/A	A/T	A/T	A/T	A/T	A/T	A/T	A/T	A/T	A/T	A/T	A/T	A/T	A/T	A/T	A/T	A/T	A/T	A/A	A/T	A/T	19	chr2D	637652798	#N/A	#N/A	#N/A
AX-94802493	A/G	A/G	A/G	A/G	A/G	A/G	A/G	A/G	A/G	A/G	A/G	A/G	A/G	A/G	A/G	A/G	---	A/G	---	A/G	A/G	A/G	19	chr2D	627166682	#N/A	#N/A	#N/A
AX-94805043	T/T	T/T	T/T	---	T/T	T/T	T/T	T/T	T/T	T/T	T/T	T/T	T/T	T/T	T/T	T/C	T/T	T/T	T/T	T/T	T/T	T/T	19	chr2D	544886475	#N/A	#N/A	#N/A
AX-94808072	C/C	---	C/C	C/C	C/C	---	C/C	C/C	C/C	C/C	C/C	C/C	C/C	C/C	C/C	C/C	C/C	C/C	C/C	C/C	C/C	C/C	19	chr2D	135287466	#N/A	#N/A	#N/A
AX-94810572	A/G	A/G	A/G	A/G	A/G	G/G	A/G	A/G	A/G	A/G	A/G	A/G	G/G	A/G	A/G	A/G	A/G	A/G	A/G	A/G	A/G	A/G	19	chr2D	474889230	#N/A	#N/A	#N/A
AX-94813490	A/A	A/A	A/A	A/A	A/A	A/A	---	A/A	A/A	A/A	---	A/A	A/A	A/A	A/A	A/A	A/A	A/A	A/A	A/A	A/A	A/A	19	chr2D	648354692	#N/A	#N/A	#N/A
AX-94814825	A/A	A/A	A/A	A/A	A/A	A/A	A/A	---	A/A	A/A	A/A	A/A	A/C	A/A	A/A	A/A	A/A	A/A	A/A	A/A	A/A	A/A	19	chr2D	157891265	#N/A	#N/A	#N/A
AX-94815520	T/T	T/T	T/T	T/T	T/T	T/T	T/T	T/T	T/T	---	T/T	T/T	T/T	T/T	T/T	T/T	T/T	T/T	---	T/T	T/T	T/T	19	chr2D	585389118	#N/A	#N/A	#N/A
AX-94818538	T/C	T/T	T/T	T/C	T/C	T/C	T/C	T/C	T/C	T/C	T/C	T/C	T/C	T/C	T/C	T/C	T/C	T/C	T/C	T/C	T/C	T/C	19	chr2D	69535073	#N/A	#N/A	#N/A
AX-94818826	G/G	G/G	G/G	G/G	T/G	G/G	G/G	G/G	G/G	G/G	---	G/G	G/G	G/G	G/G	G/G	G/G	G/G	G/G	G/G	G/G	G/G	19	chr2D	145673237	#N/A	#N/A	#N/A
AX-94830177	A/A	A/G	A/A	A/A	A/A	A/A	A/A	A/A	A/A	A/A	A/A	A/A	A/A	A/A	A/A	A/A	A/A	A/A	A/A	A/G	A/A	A/A	19	chr2D	608756441	2b	94.04	2B_BIN-0229
AX-94830445	A/A	A/G	A/A	A/A	A/A	A/A	A/A	A/A	A/A	A/A	A/A	A/A	A/A	A/A	A/A	A/A	A/A	A/A	A/A	A/G	A/A	A/A	19	chr2D	608756549	2b	94.75	2B_BIN-0231
AX-94836417	A/A	G/G	A/A	A/A	A/G	A/A	A/A	A/A	A/A	A/A	A/A	A/A	A/A	A/A	A/A	A/A	A/A	A/A	A/A	A/A	A/A	A/A	19	chr2D	102859884	#N/A	#N/A	#N/A
AX-94843039	C/C	T/C	C/C	C/C	C/C	C/C	C/C	C/C	C/C	C/C	C/C	C/C	C/C	C/C	C/C	C/C	C/C	C/C	C/C	T/C	C/C	C/C	19	chr2D	534929679	7b	231.38	7B_BIN-0387
AX-94854375	A/A	A/G	A/A	A/A	A/A	A/A	A/A	A/A	A/A	A/A	A/A	A/A	A/A	A/A	A/A	A/A	A/A	A/A	A/A	A/G	A/A	A/A	19	chr2D	637656286	#N/A	#N/A	#N/A
AX-94856684	T/C	C/C	T/C	T/C	T/C	T/C	T/C	T/C	T/C	T/C	T/C	T/C	C/C	T/C	T/C	T/C	T/C	T/C	T/C	T/C	T/C	T/C	19	chr2D	56195683	#N/A	#N/A	#N/A
AX-94856712	T/T	T/C	T/T	T/T	T/T	T/T	T/T	T/T	T/T	T/T	T/T	T/T	T/T	T/T	T/T	T/T	T/T	T/T	T/T	T/C	T/T	T/T	19	chr2D	638813933	#N/A	#N/A	#N/A
AX-94857043	T/C	T/T	T/C	T/C	T/C	T/C	T/C	T/C	T/C	T/C	T/C	T/C	T/C	T/C	T/C	T/C	T/C	T/C	T/C	C/C	T/C	T/C	19	chr2D	67233500	2d	101.64	2D_BIN-0181
AX-94877576	C/C	A/C	C/C	C/C	C/C	C/C	C/C	C/C	C/C	C/C	C/C	C/C	C/C	C/C	C/C	C/C	C/C	C/C	C/C	A/C	C/C	C/C	19	chr2D	637656406	2b	152.64	2B_BIN-0315
AX-94878557	C/C	C/C	C/C	C/C	C/C	C/C	C/C	---	C/C	C/C	C/C	C/C	---	C/C	C/C	C/C	C/C	C/C	C/C	C/C	C/C	C/C	19	chr2D	624553382	#N/A	#N/A	#N/A
AX-94881665	G/G	A/A	G/G	G/G	G/G	G/G	G/G	G/G	G/G	G/G	G/G	G/G	G/G	G/G	G/G	G/G	G/G	G/G	G/G	A/G	G/G	G/G	19	chr2D	637652834	#N/A	#N/A	#N/A
AX-94885034	A/G	A/G	A/G	A/G	A/G	A/G	A/G	A/G	A/G	A/G	A/G	A/G	G/G	A/G	A/G	A/G	A/G	A/G	A/G	G/G	A/G	A/G	19	chr2D	134931755	#N/A	#N/A	#N/A
AX-94886082	G/G	G/G	G/G	---	G/G	G/G	G/G	G/G	G/G	G/G	G/G	G/G	G/G	G/G	G/G	G/G	G/G	G/G	---	G/G	G/G	G/G	19	chr2D	180990916	#N/A	#N/A	#N/A
AX-94886282	G/G	C/G	G/G	G/G	G/G	G/G	G/G	G/G	G/G	G/G	G/G	G/G	G/G	G/G	G/G	G/G	G/G	G/G	G/G	C/G	G/G	G/G	19	chr2D	638610655	3b	56.892	3B_BIN-0154
AX-94888474	C/C	---	C/C	C/C	---	C/C	C/C	C/C	C/C	C/C	C/C	C/C	C/C	C/C	C/C	C/C	C/C	C/C	C/C	C/C	C/C	C/C	19	chr2D	552200950	#N/A	#N/A	#N/A
AX-94897414	G/G	A/G	G/G	G/G	G/G	G/G	G/G	G/G	G/G	G/G	G/G	G/G	G/G	G/G	G/G	G/G	G/G	G/G	G/G	A/G	G/G	G/G	19	chr2D	616579267	2d	220.03	2D_BIN-0306
AX-94897610	A/G	A/G	A/G	A/G	A/G	A/G	A/G	A/G	A/G	A/G	A/G	A/G	A/G	A/G	A/G	---	A/G	A/G	A/G	---	A/G	A/G	19	chr2D	473276446	#N/A	#N/A	#N/A
AX-94902281	C/C	A/C	C/C	C/C	C/C	C/C	C/C	C/C	C/C	C/C	C/C	C/C	C/C	C/C	C/C	C/C	C/C	C/C	C/C	A/C	C/C	C/C	19	chr2D	608755691	#N/A	#N/A	#N/A
AX-94904131	C/C	C/C	C/C	C/C	C/C	C/C	C/C	C/C	C/C	C/C	C/C	---	---	C/C	C/C	C/C	C/C	C/C	C/C	C/C	C/C	C/C	19	chr2D	110665158	#N/A	#N/A	#N/A
AX-94904635	A/G	A/G	A/G	A/G	---	A/G	A/G	A/G	A/G	A/G	---	A/G	A/G	A/G	A/G	A/G	A/G	A/G	A/G	A/G	A/G	A/G	19	chr2D	123804006	#N/A	#N/A	#N/A
AX-94911890	T/T	T/C	T/T	T/T	T/T	T/T	T/T	T/T	T/T	T/T	T/T	T/T	T/T	T/T	T/T	T/T	T/T	T/T	T/T	T/C	T/T	T/T	19	chr2D	608756622	2b	94.75	2B_BIN-0231
AX-94925023	T/C	C/C	T/C	T/C	T/C	T/C	T/C	T/C	T/C	T/C	T/C	T/C	T/C	T/C	T/C	T/C	T/C	T/C	T/C	C/C	T/C	T/C	19	chr2D	608755685	2b	94.04	2B_BIN-0229
AX-94925284	A/A	A/A	A/A	A/A	A/A	A/A	A/A	A/A	A/A	A/A	A/A	A/A	---	A/A	A/A	---	A/A	A/A	A/A	A/A	A/A	A/A	19	chr2D	68792058	#N/A	#N/A	#N/A
AX-94934722	G/G	G/G	G/G	G/G	G/G	G/G	G/G	G/G	G/G	G/G	G/G	G/G	G/G	G/G	---	G/G	G/G	G/G	G/G	A/G	G/G	G/G	19	chr2D	1603058	#N/A	#N/A	#N/A
AX-94936010	A/A	A/G	A/A	A/A	A/A	A/A	A/A	A/A	A/A	A/A	A/A	A/A	A/A	A/A	A/A	A/A	A/A	A/A	A/A	A/G	A/A	A/A	19	chr2D	608762606	#N/A	#N/A	#N/A
AX-94936410	C/C	---	C/C	C/C	C/C	C/C	C/C	C/C	C/C	C/C	C/C	C/C	C/C	C/C	C/C	C/C	C/C	C/C	C/C	G/G	C/C	C/C	19	chr2D	243142682	4a	79.68	4A_BIN-0100
AX-94936562	C/C	T/C	C/C	C/C	C/C	C/C	C/C	C/C	C/C	C/C	C/C	C/C	C/C	C/C	C/C	C/C	C/C	C/C	C/C	T/T	C/C	C/C	19	chr2D	636065650	#N/A	#N/A	#N/A
AX-94939482	G/G	G/G	G/G	G/G	G/G	G/G	---	---	G/G	G/G	G/G	G/G	G/G	G/G	G/G	G/G	G/G	G/G	G/G	G/G	G/G	G/G	19	chr2D	13677212	2d	7.957	2D_BIN-0018
AX-94947537	T/T	T/G	T/T	T/T	T/T	T/T	T/T	T/T	T/T	---	T/T	T/T	T/T	T/T	T/T	T/T	T/T	T/T	T/T	T/T	T/T	T/T	19	chr2D	59452463	#N/A	#N/A	#N/A
AX-94948393	C/G	C/C	C/G	C/G	C/G	C/G	C/G	C/G	C/G	C/G	C/G	C/G	C/G	C/G	C/G	C/G	C/G	C/G	C/G	C/C	C/G	C/G	19	chr2D	636354807	#N/A	#N/A	#N/A
AX-94948916	T/G	G/G	T/G	T/G	T/G	T/G	T/G	T/G	T/G	T/G	T/G	T/G	T/G	T/G	T/G	T/G	T/G	T/G	T/G	T/T	T/G	T/G	19	chr2D	11045325	2b	1.67	2B_BIN-0005
AX-94951053	T/T	T/T	T/T	---	---	T/T	T/T	T/T	T/T	T/T	T/T	T/T	T/T	T/T	T/T	T/T	T/T	T/T	T/T	T/T	T/T	T/T	19	chr2D	212934611	#N/A	#N/A	#N/A
AX-94951823	C/C	---	C/C	C/C	C/C	C/C	C/C	---	C/C	C/C	C/C	C/C	C/C	C/C	C/C	C/C	C/C	C/C	C/C	C/C	C/C	C/C	19	chr2D	553729697	#N/A	#N/A	#N/A
AX-94955554	A/G	A/G	A/G	A/G	A/G	A/G	A/G	A/G	A/G	---	A/G	A/G	G/G	A/G	A/G	A/G	A/G	A/G	A/G	A/G	A/G	A/G	19	chr2D	460759643	#N/A	#N/A	#N/A
AX-94964643	T/T	---	T/T	T/T	T/T	T/T	T/T	T/T	T/T	T/T	T/T	T/T	T/T	T/T	T/T	T/T	T/T	T/T	T/T	C/C	T/T	T/T	19	chr2D	608916701	2d	220.03	2D_BIN-0306
AX-94966325	C/G	C/C	C/G	C/G	C/G	C/G	C/G	C/G	C/G	C/G	C/G	C/G	C/G	C/G	C/G	C/G	C/G	C/G	C/G	C/C	C/G	C/G	19	chr2D	608755850	2b	94.04	2B_BIN-0229
AX-94986741	A/A	A/A	A/A	---	A/A	A/A	A/A	A/A	A/A	---	A/A	A/A	A/A	A/A	A/A	A/A	A/A	A/A	A/A	A/A	A/A	A/A	19	chr2D	121061345	#N/A	#N/A	#N/A
AX-94987550	T/T	T/T	T/T	T/T	T/T	T/T	T/T	T/T	T/T	T/T	T/T	T/T	T/C	T/T	T/T	T/T	T/T	T/T	T/T	---	T/T	T/T	19	chr2D	10403574	#N/A	#N/A	#N/A
AX-94994863	A/A	G/G	A/A	A/A	A/A	A/A	A/A	A/A	A/A	A/A	A/A	A/A	A/A	A/A	A/A	A/A	A/A	A/A	A/A	A/G	A/A	A/A	19	chr2D	637653966	#N/A	#N/A	#N/A
AX-94999554	A/G	A/A	A/G	A/G	A/G	A/G	A/G	A/G	A/G	A/G	A/G	A/G	A/G	A/G	A/G	A/G	A/G	A/G	A/G	A/A	A/G	A/G	19	chr2D	442989204	2a	433.3	2A_BIN-0204
AX-95070349	T/G	T/G	T/G	T/G	T/G	T/G	T/G	T/G	T/G	T/G	---	T/G	T/G	T/G	T/G	T/G	T/G	T/G	T/G	T/G	T/G	---	19	chr2D	522992776	#N/A	#N/A	#N/A
AX-95073146	T/T	T/T	T/T	T/T	T/T	T/T	T/T	T/T	T/T	T/T	T/T	T/T	T/C	T/T	T/T	T/T	T/T	T/T	T/T	---	T/T	T/T	19	chr2D	131042595	#N/A	#N/A	#N/A
AX-95073839	C/C	T/C	C/C	C/C	C/C	C/C	C/C	C/C	C/C	C/C	C/C	C/C	C/C	C/C	C/C	C/C	C/C	C/C	C/C	T/C	C/C	C/C	19	chr2D	609435815	#N/A	#N/A	#N/A
AX-95074067	C/C	---	C/C	C/C	C/C	C/C	C/C	C/C	C/C	C/C	C/C	C/C	C/C	C/C	C/C	C/C	---	C/C	C/C	C/C	C/C	C/C	19	chr2D	135383126	#N/A	#N/A	#N/A
AX-95076009	T/T	T/T	T/T	---	---	T/T	T/T	T/T	T/T	T/T	T/T	T/T	T/T	T/T	T/T	T/T	T/T	T/T	T/T	T/T	T/T	T/T	19	chr2D	276691189	#N/A	#N/A	#N/A
AX-95076063	T/C	T/T	T/C	T/C	T/C	T/C	T/C	T/C	T/C	T/C	T/C	T/C	T/C	T/C	T/C	T/C	T/C	T/C	T/C	T/T	T/C	T/C	19	chr2D	430465744	#N/A	#N/A	#N/A
AX-95076600	G/G	G/G	G/G	G/G	G/G	G/G	G/G	G/G	G/G	G/G	G/G	G/G	T/G	G/G	G/G	G/G	G/G	G/G	G/G	T/G	G/G	G/G	19	chr2D	293656108	#N/A	#N/A	#N/A
AX-95079049	C/C	C/C	C/C	C/C	C/C	C/C	C/C	C/C	C/C	C/C	C/C	C/C	C/C	---	C/C	C/C	C/C	C/C	C/C	T/T	C/C	C/C	19	chr2D	617409372	2d	220.03	2D_BIN-0306
AX-95081544	A/A	A/A	A/A	A/A	A/A	A/A	A/A	A/A	A/A	A/A	A/A	A/A	A/A	A/A	A/A	A/A	A/A	A/A	---	A/A	---	A/A	19	chr2D	155735296	#N/A	#N/A	#N/A
AX-95087270	T/C	C/C	T/C	T/C	T/C	T/C	T/C	T/C	T/C	T/C	T/C	T/C	T/C	T/C	T/C	T/C	T/C	T/C	T/C	C/C	T/C	T/C	19	chr2D	431514353	#N/A	#N/A	#N/A
AX-95088904	T/T	---	T/T	T/T	T/T	T/T	T/T	T/T	T/T	T/T	T/T	T/T	T/T	T/T	T/T	---	T/T	T/T	T/T	T/T	T/T	T/T	19	chr2D	109702169	2b	84.64	2B_BIN-0169
AX-95089798	T/T	T/T	T/T	T/T	T/T	T/T	T/T	T/T	T/T	T/T	T/T	T/T	---	T/T	T/T	T/T	---	T/T	T/T	T/T	T/T	T/T	19	chr2D	593270764	2b	93.34	2B_BIN-0223
AX-95092876	A/A	A/A	A/A	A/A	A/A	A/A	A/A	A/A	A/A	A/A	A/A	A/A	A/C	A/A	A/A	A/A	A/A	A/A	A/A	C/C	A/A	A/A	19	chr2D	645893967	2b	151.93	2B_BIN-0314
AX-95094476	T/C	C/C	T/C	T/C	T/C	T/C	T/C	T/C	T/C	T/C	T/C	T/C	T/C	T/C	T/C	T/C	T/C	T/C	T/C	C/C	T/C	T/C	19	chr2D	608918723	#N/A	#N/A	#N/A
AX-95100361	G/G	T/G	G/G	G/G	G/G	G/G	G/G	G/G	G/G	G/G	G/G	G/G	G/G	G/G	G/G	G/G	G/G	G/G	G/G	T/G	G/G	G/G	19	chr2D	128399186	#N/A	#N/A	#N/A
AX-95101714	C/G	G/G	C/G	C/G	C/G	C/G	C/G	C/G	C/G	C/G	C/G	C/G	C/G	C/G	C/G	C/G	C/G	C/G	C/G	G/G	C/G	C/G	19	chr2D	381564550	#N/A	#N/A	#N/A
AX-95103283	T/G	G/G	T/G	T/G	T/G	T/G	T/G	T/G	T/G	T/G	T/G	T/G	T/G	T/G	T/G	T/G	T/G	T/G	T/G	G/G	T/G	T/G	19	chr2D	420590639	#N/A	#N/A	#N/A
AX-95103841	C/C	C/C	C/C	C/C	C/C	C/C	C/C	C/C	C/C	C/C	C/C	C/C	C/C	---	C/C	C/C	C/C	C/C	C/C	C/C	C/C	---	19	chr2D	489638699	#N/A	#N/A	#N/A
AX-95104154	G/G	A/G	G/G	G/G	G/G	G/G	G/G	G/G	G/G	G/G	G/G	G/G	G/G	G/G	G/G	G/G	G/G	G/G	G/G	A/G	G/G	G/G	19	chr2D	344298416	2a	425.59	2A_BIN-0188
AX-95104805	A/G	---	A/G	A/G	A/G	A/G	A/G	A/G	---	A/G	A/G	A/G	A/G	A/G	A/G	A/G	A/G	A/G	A/G	A/G	A/G	A/G	19	chr2D	180325332	#N/A	#N/A	#N/A
AX-95105117	G/G	A/G	G/G	G/G	G/G	G/G	G/G	G/G	G/G	G/G	G/G	G/G	G/G	G/G	G/G	G/G	G/G	G/G	G/G	A/G	G/G	G/G	19	chr2D	616579261	2d	220.03	2D_BIN-0306
AX-95108722	T/G	G/G	T/G	T/G	T/G	T/G	T/G	T/G	T/G	T/G	T/G	T/G	T/G	T/G	T/G	T/G	T/G	T/G	T/G	G/G	T/G	T/G	19	chr2D	441569049	2a	429.86	2A_BIN-0200
AX-95109799	T/T	T/T	T/T	T/T	T/T	---	T/T	T/T	T/T	T/T	T/T	T/T	T/C	T/T	T/T	T/T	T/T	T/T	T/T	T/T	T/T	T/T	19	chr2D	65266305	#N/A	#N/A	#N/A
AX-95110259	C/C	C/C	C/C	---	C/C	C/C	C/C	C/C	C/C	C/C	C/C	C/C	C/C	---	C/C	C/C	C/C	C/C	C/C	C/C	C/C	C/C	19	chr2D	73426289	#N/A	#N/A	#N/A
AX-95115826	A/G	---	A/G	A/G	A/G	A/G	A/G	A/G	A/G	A/G	A/G	A/G	A/G	A/G	A/G	A/G	A/G	A/G	A/G	A/G	---	A/G	19	chr2D	458735338	2d	64.566	2D_BIN-0124
AX-95116187	C/C	C/C	C/C	C/C	C/C	C/C	C/C	C/C	C/C	C/C	C/C	---	C/C	C/C	C/C	C/C	C/C	C/C	C/C	C/C	---	C/C	19	chr2D	89426929	2b	82.36	2B_BIN-0158
AX-95118232	T/T	C/C	T/T	T/T	T/T	T/T	T/T	T/T	T/T	T/T	T/T	T/T	T/T	T/T	T/T	T/T	T/T	T/T	T/T	C/C	T/T	T/T	19	chr2D	618150219	2d	220.03	2D_BIN-0306
AX-95118314	A/G	A/G	A/G	A/G	A/G	A/G	A/G	A/G	---	A/G	A/G	A/G	A/G	A/G	A/G	---	A/G	A/G	A/G	A/G	A/G	A/G	19	chr2D	383847361	#N/A	#N/A	#N/A
AX-95118855	C/C	C/C	C/C	---	C/G	C/C	C/C	C/C	C/C	C/C	C/C	C/C	C/C	C/C	C/C	C/C	C/C	C/C	C/C	C/C	C/C	C/C	19	chr2D	36666645	#N/A	#N/A	#N/A
AX-95120029	T/C	T/C	T/C	T/C	T/C	T/C	T/C	T/C	T/C	T/C	T/C	T/C	T/C	T/C	T/C	---	T/C	T/C	---	T/C	T/C	T/C	19	chr2D	495101195	#N/A	#N/A	#N/A
AX-95120272	A/C	C/C	A/C	A/C	A/C	A/C	A/C	A/C	A/C	A/C	A/C	A/C	A/C	A/C	A/C	A/C	A/C	A/C	A/C	C/C	A/C	A/C	19	chr2D	430622777	#N/A	#N/A	#N/A
AX-95120474	T/G	T/G	T/G	T/G	T/G	T/G	T/G	T/G	T/G	T/G	T/G	T/G	T/G	T/G	T/G	T/G	---	T/G	---	T/G	T/G	T/G	19	chr2D	516651982	#N/A	#N/A	#N/A
AX-95121033	A/A	A/C	A/A	A/A	A/A	A/A	A/A	A/A	A/A	A/A	A/A	A/A	A/A	A/A	A/A	A/A	A/A	A/A	A/A	A/C	A/A	A/A	19	chr2D	637802940	#N/A	#N/A	#N/A
AX-95121913	C/C	C/C	C/C	C/C	C/C	C/C	C/C	C/C	C/C	C/C	C/C	C/C	---	C/C	C/C	C/C	C/C	C/C	C/C	C/C	C/C	---	19	chr2D	114775137	#N/A	#N/A	#N/A
AX-95123361	C/C	T/C	C/C	C/C	C/C	C/C	C/C	C/C	C/C	C/C	C/C	C/C	C/C	C/C	C/C	C/C	C/C	C/C	C/C	T/C	C/C	C/C	19	chr2D	432079750	2b	1.67	2B_BIN-0005
AX-95125508	T/T	T/G	T/T	T/T	T/T	T/T	T/T	T/T	T/T	T/T	T/T	T/T	T/T	T/T	T/T	T/T	T/T	T/T	T/T	T/G	T/T	T/T	19	chr2D	333643195	#N/A	#N/A	#N/A
AX-95128214	C/C	C/C	C/C	C/C	T/C	C/C	C/C	C/C	C/C	C/C	C/C	C/C	C/C	C/C	C/C	C/C	C/C	T/C	C/C	C/C	C/C	C/C	19	chr2D	424000300	#N/A	#N/A	#N/A
AX-95128440	A/C	A/C	A/C	A/C	A/C	A/C	A/C	A/C	A/C	A/C	A/C	A/A	A/C	A/C	A/C	A/C	A/C	A/C	A/C	A/A	A/C	A/C	19	chr2D	578930411	2a	74.887	2A_BIN-0061
AX-95128925	A/A	A/G	A/A	A/A	A/A	A/A	A/A	A/A	A/A	A/A	A/A	A/A	A/A	A/A	A/A	A/A	A/A	A/A	A/A	G/G	A/A	A/A	19	chr2D	638611253	#N/A	#N/A	#N/A
AX-95132931	A/G	---	A/G	A/G	A/G	A/G	A/G	A/G	A/G	---	A/G	A/G	A/G	A/G	A/G	A/G	A/G	A/G	A/G	A/G	A/G	A/G	19	chr2D	344969636	2b	60.8885	2B_BIN-0114
AX-95140126	G/G	A/G	G/G	G/G	G/G	G/G	G/G	G/G	G/G	G/G	G/G	G/G	G/G	G/G	G/G	G/G	G/G	G/G	G/G	A/G	G/G	G/G	19	chr2D	608760895	#N/A	#N/A	#N/A
AX-95140228	A/G	A/A	A/G	A/G	A/G	A/G	A/G	A/G	A/G	A/G	A/G	A/G	A/G	A/G	A/G	A/G	A/G	A/G	A/G	A/A	A/G	A/G	19	chr2D	609267383	#N/A	#N/A	#N/A
AX-95143358	T/C	T/C	---	T/C	T/C	T/C	T/C	T/C	T/C	---	T/C	T/C	T/C	T/C	T/C	T/C	T/C	T/C	T/C	T/C	T/C	T/C	19	chr2D	168132037	#N/A	#N/A	#N/A
AX-95144012	A/A	A/A	A/A	A/A	A/A	---	A/A	A/A	A/A	A/A	A/A	A/A	A/A	A/A	A/A	A/A	A/A	---	A/A	A/A	A/A	A/A	19	chr2D	7526112	#N/A	#N/A	#N/A
AX-95146123	C/C	C/C	C/C	C/C	C/C	C/C	T/C	C/C	C/C	C/C	C/C	T/C	C/C	C/C	C/C	C/C	C/C	C/C	C/C	C/C	C/C	C/C	19	chr2D	600162372	#N/A	#N/A	#N/A
AX-95148696	A/C	A/C	A/C	A/C	A/C	A/C	A/C	A/C	A/C	A/C	A/C	A/C	---	A/C	A/C	A/C	A/C	A/C	A/C	A/A	A/C	A/C	19	chr2D	73020425	2d	100.23	2D_BIN-0179
AX-95149001	G/G	G/G	G/G	---	---	G/G	G/G	G/G	G/G	G/G	G/G	G/G	G/G	G/G	G/G	G/G	G/G	G/G	G/G	G/G	G/G	G/G	19	chr2D	107693931	#N/A	#N/A	#N/A
AX-95150216	A/G	A/G	A/G	A/G	A/G	A/G	A/G	A/G	A/G	A/G	A/G	A/G	G/G	A/G	A/G	A/G	A/G	A/G	A/G	---	A/G	A/G	19	chr2D	439438808	#N/A	#N/A	#N/A
AX-95151528	C/C	T/C	C/C	C/C	C/C	C/C	C/C	C/C	C/C	C/C	C/C	C/C	C/C	C/C	C/C	C/C	C/C	C/C	C/C	T/C	C/C	C/C	19	chr2D	143493114	2b	86.68	2B_BIN-0179
AX-95155431	T/C	T/C	T/C	T/C	C/C	T/C	T/C	T/C	T/C	T/C	T/C	T/C	T/C	T/C	T/C	---	T/C	T/C	T/C	T/C	T/C	T/C	19	chr2D	563304285	#N/A	#N/A	#N/A
AX-95155612	T/C	T/C	T/C	T/C	T/C	T/C	T/C	T/C	T/C	T/C	T/C	T/C	---	T/C	---	T/C	T/C	T/C	T/C	T/C	T/C	T/C	19	chr2D	78766945	#N/A	#N/A	#N/A
AX-95161289	T/C	T/C	T/C	T/C	T/C	T/C	T/C	T/C	T/C	T/C	T/C	T/C	T/C	---	T/C	T/C	T/C	T/C	T/C	---	T/C	T/C	19	chr2D	189601202	#N/A	#N/A	#N/A
AX-95166360	G/G	T/G	G/G	G/G	G/G	G/G	G/G	G/G	G/G	G/G	G/G	G/G	G/G	G/G	G/G	G/G	G/G	G/G	G/G	T/G	G/G	G/G	19	chr2D	638138580	#N/A	#N/A	#N/A
AX-95168943	G/G	---	G/G	G/G	---	G/G	G/G	G/G	G/G	G/G	G/G	G/G	G/G	G/G	G/G	G/G	G/G	G/G	G/G	G/G	G/G	G/G	19	chr2D	429086175	#N/A	#N/A	#N/A
AX-95170089	A/G	A/A	A/G	A/G	A/G	A/G	A/G	A/G	A/G	A/G	A/G	A/G	A/G	A/G	A/G	A/G	A/G	A/G	A/G	A/A	A/G	A/G	19	chr2D	617128349	#N/A	#N/A	#N/A
AX-95171039	T/C	T/C	T/C	T/C	T/C	T/C	T/C	T/C	T/C	T/C	T/C	T/C	---	T/C	T/C	T/C	T/C	T/C	T/C	T/C	T/C	---	19	chr2D	78527951	#N/A	#N/A	#N/A
AX-95171628	A/A	A/A	A/A	A/A	A/A	A/A	A/A	A/A	A/A	A/A	A/A	A/A	A/G	A/A	A/A	A/A	A/A	A/A	A/A	A/G	A/A	A/A	19	chr2D	12692609	#N/A	#N/A	#N/A
AX-95175867	T/C	T/C	T/C	T/C	T/C	T/C	T/C	T/C	T/C	T/C	T/C	T/C	T/C	T/C	T/C	---	---	T/C	T/C	T/C	T/C	T/C	19	chr2D	631480881	#N/A	#N/A	#N/A
AX-95177741	A/A	A/A	A/A	A/A	A/A	A/A	A/A	A/A	---	A/A	A/A	A/A	A/A	A/A	A/A	A/G	A/A	A/A	A/A	A/A	A/A	A/A	19	chr2D	307025274	#N/A	#N/A	#N/A
AX-95184473	C/C	T/C	C/C	C/C	C/C	C/C	C/C	C/C	C/C	C/C	C/C	C/C	C/C	C/C	C/C	C/C	C/C	C/C	C/C	T/C	C/C	C/C	19	chr2D	618149840	#N/A	#N/A	#N/A
AX-95187054	C/C	C/C	C/C	C/C	C/C	C/C	C/C	C/C	C/C	C/C	C/C	C/C	A/C	C/C	C/C	C/C	C/C	C/C	C/C	A/C	C/C	C/C	19	chr2D	17804906	#N/A	#N/A	#N/A
AX-95189630	T/T	T/T	T/T	T/T	T/T	T/T	T/T	T/T	T/T	T/T	T/T	T/T	A/T	T/T	T/T	T/T	T/T	T/T	T/T	A/T	T/T	T/T	19	chr2D	62022349	#N/A	#N/A	#N/A
AX-95192877	C/C	A/C	C/C	C/C	C/C	C/C	C/C	C/C	C/C	C/C	C/C	C/C	C/C	C/C	C/C	C/C	C/C	C/C	C/C	A/C	C/C	C/C	19	chr2D	338704381	3b	79.68	3B_BIN-0226
AX-95192908	T/C	T/C	T/C	T/C	T/C	T/C	T/C	---	T/C	T/C	T/C	T/C	T/C	T/C	T/C	C/C	T/C	T/C	T/C	T/C	T/C	T/C	19	chr2D	135287028	#N/A	#N/A	#N/A
AX-95193852	C/C	T/C	C/C	C/C	C/C	C/C	C/C	C/C	C/C	C/C	C/C	C/C	C/C	C/C	C/C	C/C	C/C	C/C	C/C	T/T	C/C	C/C	19	chr2D	635789758	#N/A	#N/A	#N/A
AX-95202552	G/G	A/G	G/G	G/G	G/G	G/G	G/G	G/G	G/G	G/G	G/G	G/G	G/G	G/G	G/G	G/G	G/G	G/G	G/G	A/G	G/G	G/G	19	chr2D	638811409	2b	152.64	2B_BIN-0315
AX-95208080	A/G	A/G	A/G	A/G	A/G	A/G	A/G	A/G	A/G	A/G	A/G	A/G	---	A/G	A/G	---	A/G	A/G	A/G	A/G	A/G	A/G	19	chr2D	67441434	#N/A	#N/A	#N/A
AX-95209398	A/A	A/A	A/A	A/A	A/A	A/A	A/A	A/A	A/G	A/A	A/A	A/A	A/G	A/A	A/A	A/A	A/A	A/A	A/A	A/A	A/A	A/A	19	chr2D	405408260	#N/A	#N/A	#N/A
AX-95217184	T/C	T/C	T/C	T/C	T/C	---	T/C	T/C	T/C	T/C	T/C	T/C	T/C	T/C	T/C	---	T/C	T/C	T/C	T/C	T/C	T/C	19	chr2D	574351436	#N/A	#N/A	#N/A
AX-95218051	C/C	T/C	C/C	C/C	C/C	C/C	C/C	C/C	C/C	C/C	C/C	C/C	C/C	C/C	C/C	C/C	C/C	C/C	C/C	T/C	C/C	C/C	19	chr2D	426434468	#N/A	#N/A	#N/A
AX-95219199	C/C	C/C	C/C	C/C	C/C	C/C	C/C	C/C	C/C	C/C	C/C	C/C	---	C/C	C/C	C/C	---	C/C	C/C	C/C	C/C	C/C	19	chr2D	324596839	#N/A	#N/A	#N/A
AX-95221455	G/G	G/G	---	G/G	G/G	G/G	G/G	G/G	G/G	G/G	G/G	G/G	G/G	G/G	G/G	---	G/G	G/G	G/G	G/G	G/G	G/G	19	chr2D	16910062	2a	273.46	2A_BIN-0092
AX-95221984	T/T	T/T	T/T	T/T	T/T	T/T	T/T	T/T	T/T	---	---	T/T	T/T	T/T	T/T	T/T	T/T	T/T	T/T	T/T	T/T	T/T	19	chr2D	550227664	2d	203.84	2D_BIN-0284
AX-95223509	T/T	T/T	T/T	T/T	T/T	T/T	T/T	T/T	T/T	T/T	T/C	T/T	T/T	T/C	T/T	T/T	T/T	T/T	T/T	T/T	T/T	T/T	19	chr2D	637522242	#N/A	#N/A	#N/A
AX-95223869	A/G	A/G	A/G	A/G	A/G	A/G	A/G	A/G	---	A/G	A/G	A/G	G/G	A/G	A/G	A/G	A/G	A/G	A/G	A/G	A/G	A/G	19	chr2D	123216211	#N/A	#N/A	#N/A
AX-95225891	A/A	A/G	A/A	A/A	A/A	A/A	A/A	A/A	A/A	A/A	A/A	A/A	A/A	A/A	A/A	A/A	A/A	A/A	A/G	A/A	A/A	A/A	19	chr2D	35923225	#N/A	#N/A	#N/A
AX-95226585	A/A	A/A	A/A	A/A	A/A	A/A	A/A	A/A	A/A	A/A	A/A	A/G	A/G	A/A	A/A	A/A	A/A	A/A	A/A	A/A	A/A	A/A	19	chr2D	580193244	#N/A	#N/A	#N/A
AX-95230467	A/G	A/A	A/G	A/G	A/G	A/G	A/G	A/G	A/G	A/G	A/G	A/G	A/G	A/G	A/G	A/G	A/G	A/G	A/G	A/G	---	A/G	19	chr2D	629378377	#N/A	#N/A	#N/A
AX-95236579	A/A	A/G	A/A	A/A	A/A	A/A	A/A	A/A	A/A	A/A	A/A	A/A	A/A	A/A	A/A	A/A	A/A	A/A	A/A	A/G	A/A	A/A	19	chr2D	609234665	#N/A	#N/A	#N/A
AX-95236664	C/C	T/C	C/C	C/C	C/C	C/C	C/C	C/C	C/C	C/C	C/C	C/C	C/C	---	C/C	C/C	C/C	C/C	C/C	C/C	C/C	C/C	19	chr2D	394787969	#N/A	#N/A	#N/A
AX-95247841	A/G	A/G	A/G	A/G	A/G	A/G	A/G	A/G	A/G	A/G	A/G	A/G	A/G	---	A/G	A/G	---	A/G	A/G	A/G	A/G	A/G	19	chr2D	648207565	#N/A	#N/A	#N/A
AX-95249528	T/C	T/C	T/C	T/C	T/C	T/C	T/C	T/C	T/C	T/C	T/C	---	T/C	T/C	T/C	T/C	T/C	T/C	T/C	---	T/C	T/C	19	chr2D	445934268	#N/A	#N/A	#N/A
AX-95252092	A/G	A/G	A/G	A/G	A/G	A/G	A/G	A/G	A/G	A/G	A/G	A/G	A/G	A/G	A/G	A/G	---	---	A/G	A/G	A/G	A/G	19	chr2D	161901558	#N/A	#N/A	#N/A
AX-95253048	A/A	A/A	A/A	A/A	A/A	A/A	A/A	A/A	A/A	A/A	A/A	A/A	A/A	---	A/A	A/A	---	A/A	A/A	A/A	A/A	A/A	19	chr2D	37256478	#N/A	#N/A	#N/A
AX-95253282	A/A	A/G	A/A	A/A	A/A	A/A	A/A	A/A	A/A	A/A	A/A	A/A	A/A	A/A	A/A	A/A	A/A	A/A	A/A	G/G	A/A	A/A	19	chr2D	636065744	#N/A	#N/A	#N/A
AX-95254619	G/G	G/G	G/G	G/G	G/G	G/G	G/G	G/G	G/G	G/G	G/G	G/G	T/G	G/G	G/G	G/G	G/G	G/G	G/G	T/T	G/G	G/G	19	chr2D	69251649	2d	101.64	2D_BIN-0181
AX-95254679	A/G	A/G	A/G	A/G	A/G	A/G	A/G	A/G	A/G	A/G	A/G	A/G	A/G	A/G	A/G	A/G	A/G	A/G	---	---	A/G	A/G	19	chr2D	54674065	#N/A	#N/A	#N/A
AX-95255906	C/C	T/C	C/C	C/C	C/C	C/C	C/C	C/C	C/C	C/C	C/C	C/C	C/C	C/C	C/C	C/C	C/C	C/C	C/C	T/C	C/C	C/C	19	chr2D	576936077	#N/A	#N/A	#N/A
AX-95260015	A/G	A/A	A/G	A/G	A/G	A/G	A/G	A/G	A/G	A/G	A/G	A/G	A/G	A/G	A/G	A/G	A/G	A/G	A/G	A/A	A/G	A/G	19	chr2D	316287833	2a	426.03	2A_BIN-0190
AX-95658703	G/G	T/G	G/G	G/G	G/G	G/G	G/G	G/G	G/G	G/G	G/G	G/G	G/G	G/G	G/G	G/G	G/G	G/G	G/G	T/G	G/G	G/G	19	chr2D	375364213	2a	427.01	2A_BIN-0194
AX-108736189	G/G	A/G	G/G	G/G	G/G	G/G	G/G	G/G	G/G	G/G	G/G	G/G	G/G	G/G	G/G	---	G/G	G/G	G/G	A/G	G/G	G/G	18	chr2D	638199162	#N/A	#N/A	#N/A
AX-108767472	G/G	G/G	G/G	G/G	T/G	G/G	G/G	G/G	G/G	G/G	G/G	G/G	G/G	G/G	G/G	G/G	G/G	T/G	G/G	T/T	G/G	G/G	18	chr2D	29661750	2a	20.494	2A_BIN-0018
AX-108771776	T/T	T/T	T/T	T/T	T/T	T/T	T/T	T/T	T/T	T/T	T/T	T/T	T/G	T/G	T/T	T/T	T/T	T/T	T/T	G/G	T/T	T/T	18	chr2D	71767706	2d	100.23	2D_BIN-0179
AX-108772850	A/G	A/G	A/G	A/G	A/G	---	A/G	A/G	A/G	A/G	A/G	A/G	---	A/G	A/G	A/G	---	A/G	A/G	A/G	A/G	A/G	18	chr2D	286675834	2d	63.43	2D_BIN-0121
AX-108784667	T/C	---	T/C	T/C	T/C	T/C	T/C	T/C	T/C	T/C	---	T/C	T/C	T/C	T/C	T/C	T/C	T/C	T/C	T/C	T/C	---	18	chr2D	218374422	2a	60.379	2A_BIN-0048
AX-108840064	C/C	---	C/C	C/C	C/C	C/C	C/C	C/C	---	C/C	C/C	C/C	C/C	C/C	C/C	C/C	C/C	C/C	C/C	T/C	C/C	C/C	18	chr2D	617522891	2d	81.616	2D_BIN-0159
AX-108911375	C/C	T/T	C/C	C/C	C/C	C/C	C/C	C/C	C/C	C/C	C/C	C/C	T/C	C/C	C/C	C/C	C/C	C/C	C/C	T/T	C/C	C/C	18	chr2D	38546460	2d	75.43	2D_BIN-0146
AX-108927254	C/C	C/G	C/C	C/C	C/C	C/C	C/C	C/C	C/C	C/C	C/C	C/C	C/G	C/C	C/C	C/C	C/C	C/C	C/C	C/G	C/C	C/C	18	chr2D	143892604	2b	86.68	2B_BIN-0179
AX-108932320	C/C	C/C	C/C	C/C	C/C	C/C	C/C	C/C	C/C	C/C	C/C	C/C	A/C	C/C	C/C	C/C	C/C	C/C	C/C	C/C	---	---	18	chr2D	8563005	2d	13.54	2D_BIN-0027
AX-108934167	C/C	---	C/C	A/C	C/C	C/C	C/C	C/C	C/C	C/C	C/C	C/C	C/C	C/C	C/C	C/C	C/C	C/C	C/C	A/A	C/C	C/C	18	chr2D	484993098	2d	174.02	2D_BIN-0260
AX-108985231	C/C	---	C/C	C/C	C/C	C/C	---	C/C	C/C	C/C	C/C	C/C	C/C	C/C	C/C	---	C/C	C/C	C/C	C/C	C/C	C/C	18	chr2D	269045538	2d	64.566	2D_BIN-0124
AX-108988828	C/C	---	C/C	C/C	C/C	C/C	C/C	C/C	C/C	C/C	C/C	C/C	---	C/C	C/C	C/C	C/C	C/C	C/C	T/T	C/C	C/C	18	chr2D	258796367	2d	146.04	2D_BIN-0228
AX-109017034	G/G	G/G	G/G	G/G	G/G	---	G/G	G/G	G/G	G/G	---	G/G	G/G	G/G	G/G	G/G	G/G	---	G/G	G/G	G/G	G/G	18	chr2D	650963493	2b	103.538	2B_BIN-0251
AX-109033558	G/G	G/G	---	G/G	---	G/G	G/G	G/G	G/G	G/G	G/G	G/G	G/G	G/G	---	G/G	G/G	G/G	G/G	G/G	G/G	G/G	18	chr2D	131388808	2d	64.566	2D_BIN-0124
AX-109043000	T/C	T/C	---	T/C	T/C	T/C	T/C	T/C	T/C	T/C	T/C	T/C	T/C	T/C	T/C	T/C	T/C	T/C	T/C	---	T/C	---	18	chr2D	444560485	2d	64.566	2D_BIN-0124
AX-109058757	G/G	G/G	G/G	---	---	G/G	G/G	G/G	G/G	G/G	G/G	G/G	G/G	G/G	G/G	G/G	G/G	G/G	G/G	---	G/G	G/G	18	chr2D	232853286	2d	64.566	2D_BIN-0124
AX-109071100	G/G	G/G	G/G	---	G/G	G/G	G/G	G/G	---	T/G	G/G	G/G	G/G	G/G	G/G	G/G	G/G	G/G	G/G	G/G	G/G	G/G	18	chr2D	489288543	2d	64.566	2D_BIN-0124
AX-109079425	A/A	A/A	A/A	A/A	A/A	A/A	A/A	A/A	A/G	A/A	A/A	A/A	A/G	A/A	A/A	A/A	A/A	A/A	---	A/A	A/A	A/A	18	chr2D	43250518	#N/A	#N/A	#N/A
AX-109085679	C/C	---	C/C	C/C	---	C/C	C/C	C/C	C/C	C/C	C/C	C/C	C/C	---	C/C	C/C	C/C	C/C	C/C	C/C	C/C	C/C	18	chr2D	603933352	2d	64.566	2D_BIN-0124
AX-109159261	C/C	C/C	---	C/C	C/C	---	C/C	C/C	C/C	C/C	C/C	C/C	C/C	C/C	C/C	T/C	C/C	C/C	C/C	C/C	C/C	C/C	18	chr2D	407561471	2d	65.1345	2D_BIN-0125
AX-109175595	C/G	G/G	C/G	C/G	---	---	C/G	C/G	C/G	C/G	C/G	C/G	C/G	C/G	C/G	C/G	C/G	C/G	C/G	C/G	C/G	C/G	18	chr2D	188514445	2d	64.566	2D_BIN-0124
AX-109204270	T/C	C/C	T/C	T/C	T/C	T/C	T/C	T/C	T/C	T/C	T/C	T/C	T/C	T/C	T/C	T/C	T/C	---	T/C	T/C	---	T/C	18	chr2D	2625531	#N/A	#N/A	#N/A
AX-109213357	A/G	A/G	A/G	A/G	A/A	A/G	A/G	A/G	A/G	A/G	A/G	A/G	A/G	A/G	A/G	A/G	A/G	A/A	A/G	---	A/G	A/G	18	chr2D	160426683	2d	65.1345	2D_BIN-0125
AX-109213669	G/G	G/G	G/G	G/G	A/G	G/G	G/G	G/G	G/G	G/G	G/G	G/G	G/G	G/G	G/G	G/G	G/G	---	G/G	G/G	---	G/G	18	chr2D	400118850	2d	66.271	2D_BIN-0127
AX-109216322	T/C	T/C	T/C	T/C	---	T/C	T/C	T/C	T/C	T/C	T/C	T/C	T/C	T/C	T/C	---	T/C	T/C	T/C	T/C	---	T/C	18	chr2D	605621823	2d	64.566	2D_BIN-0124
AX-109257647	A/A	A/A	---	A/A	A/A	A/A	A/A	A/A	A/A	A/A	A/A	---	A/G	A/A	A/A	A/A	A/A	A/A	A/A	A/A	A/A	A/A	18	chr2D	171867960	2d	64.566	2D_BIN-0124
AX-109279778	A/G	A/G	A/G	A/G	---	A/G	A/G	A/G	A/G	---	A/G	A/G	G/G	A/G	A/G	A/G	A/G	A/G	A/G	A/G	A/G	A/G	18	chr2D	2590740	2d	0	2D_BIN-0001
AX-109294695	G/G	G/G	G/G	G/G	G/G	G/G	G/G	G/G	G/G	G/G	G/G	G/G	G/G	G/G	G/G	G/G	G/G	G/G	T/G	T/T	---	G/G	18	chr2D	499901227	2d	175.96	2D_BIN-0265
AX-109303404	T/T	---	T/C	T/T	---	T/T	T/T	T/T	T/T	T/T	T/T	T/T	T/T	T/T	T/T	T/T	T/T	T/T	T/T	T/T	T/T	T/T	18	chr2D	559801086	2d	70.25	2D_BIN-0135
AX-109355651	A/A	G/G	A/A	A/A	A/A	A/A	A/A	A/A	A/A	A/A	A/A	A/A	---	A/A	A/A	A/A	A/A	A/A	A/A	G/G	A/A	A/A	18	chr2D	618147848	2d	220.03	2D_BIN-0306
AX-109363180	C/C	C/C	C/C	C/C	C/C	C/C	C/C	C/C	C/C	C/C	---	C/C	A/C	C/C	C/C	C/C	C/C	C/C	C/C	A/A	C/C	C/C	18	chr2D	22671999	2d	42.84	2D_BIN-0081
AX-109398103	C/C	C/C	---	T/C	C/C	C/C	C/C	---	C/C	C/C	C/C	C/C	C/C	C/C	C/C	C/C	C/C	C/C	C/C	C/C	C/C	C/C	18	chr2D	11803644	2d	7.957	2D_BIN-0018
AX-109429035	C/C	C/C	C/C	C/C	C/C	---	C/C	C/C	C/C	C/C	C/C	C/C	C/G	C/C	C/C	C/C	C/G	C/C	C/C	C/C	C/C	C/C	18	chr2D	50108138	2d	39.552	2D_BIN-0072
AX-109455021	T/G	T/G	T/T	---	T/G	---	T/G	T/G	T/G	T/G	T/G	T/G	T/G	T/G	T/G	T/G	T/G	T/G	T/G	T/G	T/G	T/G	18	chr2D	346079080	2d	64.566	2D_BIN-0124
AX-109506893	A/A	A/A	A/A	---	A/A	A/A	A/A	A/A	A/A	A/A	A/A	A/A	A/G	A/A	A/A	---	A/A	A/A	A/A	A/A	A/A	A/A	18	chr2D	119063577	2d	62.293	2D_BIN-0118
AX-109519531	C/C	C/C	C/C	C/C	C/C	---	C/C	---	C/C	C/C	C/C	C/C	C/C	C/C	C/C	C/C	C/C	---	C/C	C/C	C/C	C/C	18	chr2D	471221981	2d	65.703	2D_BIN-0126
AX-109617854	A/G	A/G	A/G	A/G	---	A/G	A/G	A/G	A/G	A/G	---	A/G	A/G	A/G	A/G	A/G	A/G	A/G	A/G	A/G	A/G	---	18	chr2D	383390607	2d	64.566	2D_BIN-0124
AX-109625216	T/C	C/C	T/C	T/C	T/C	T/C	T/C	T/C	T/C	T/C	T/C	T/C	T/C	T/C	T/C	C/C	T/C	T/C	T/C	C/C	T/C	T/C	18	chr2D	536276664	2d	67.4075	2D_BIN-0130
AX-109627266	C/C	C/C	---	C/C	C/C	C/C	C/C	C/C	C/C	C/C	C/C	---	C/C	C/C	C/C	---	C/C	C/C	C/C	C/C	C/C	C/C	18	chr2D	427925670	2d	64.566	2D_BIN-0124
AX-109648839	A/A	A/A	A/A	A/A	A/A	A/A	A/A	A/A	A/A	A/A	A/A	---	A/A	A/G	A/A	A/A	A/A	A/A	A/A	G/G	A/A	A/A	18	chr2D	20936974	2d	13.642	2D_BIN-0028
AX-109703152	A/G	A/G	A/G	A/G	A/G	A/G	A/G	A/G	---	A/G	A/G	A/A	A/G	A/G	A/G	---	A/G	A/G	A/G	A/G	A/G	A/G	18	chr2D	353861949	2d	65.1345	2D_BIN-0125
AX-109760591	T/C	T/C	T/C	T/C	T/C	---	T/C	T/C	---	T/C	T/C	T/C	T/C	T/C	T/C	T/C	---	T/C	T/C	T/C	T/C	T/C	18	chr2D	337852523	2d	64.566	2D_BIN-0124
AX-109760763	G/G	G/G	---	A/G	G/G	G/G	G/G	G/G	G/G	G/G	G/G	G/G	G/G	G/G	G/G	---	G/G	G/G	G/G	G/G	G/G	G/G	18	chr2D	177396979	2d	61.7245	2D_BIN-0116
AX-109762282	G/G	G/G	G/G	G/G	G/G	G/G	G/G	G/G	G/G	G/G	G/G	G/G	---	G/G	G/G	G/G	A/G	G/G	A/G	G/G	G/G	G/G	18	chr2D	367158694	2d	64.566	2D_BIN-0124
AX-109763245	T/T	T/T	T/T	---	T/T	T/T	T/T	T/T	T/T	T/T	T/T	T/T	T/T	T/T	T/T	T/T	T/T	T/T	T/T	C/C	T/T	---	18	chr2D	69626972	#N/A	#N/A	#N/A
AX-109804249	A/G	A/G	A/G	A/G	A/G	A/G	A/G	A/G	A/G	A/G	A/G	A/G	---	A/G	A/G	A/G	A/G	---	A/G	---	A/G	A/G	18	chr2D	241683566	#N/A	#N/A	#N/A
AX-109821881	A/G	---	A/G	A/G	---	G/G	A/G	A/G	A/G	A/G	A/G	A/G	A/G	A/G	A/G	A/G	A/G	A/G	A/G	A/G	A/G	A/G	18	chr2D	79169813	2a	423.61	2A_BIN-0181
AX-109835564	A/G	A/A	---	A/G	A/G	A/G	A/G	A/G	A/G	A/G	A/G	A/G	A/A	A/G	A/G	A/G	A/G	A/G	A/G	A/G	A/G	A/G	18	chr2D	267706551	2a	59.228	2A_BIN-0046
AX-109836946	T/T	T/T	T/T	T/T	T/C	T/T	T/T	T/T	T/T	T/T	T/T	T/T	---	T/T	T/T	T/T	T/T	T/T	T/T	C/C	T/T	T/T	18	chr2D	32795353	2d	64.33	2D_BIN-0123
AX-109869388	G/G	G/G	---	G/G	G/G	G/G	G/G	G/G	G/G	G/G	G/G	G/G	G/G	G/G	G/G	G/G	G/G	G/G	G/G	C/C	G/G	---	18	chr2D	68011915	2d	101.64	2D_BIN-0181
AX-109870908	G/G	---	G/G	G/G	---	G/G	G/G	G/G	G/G	G/G	G/G	G/G	G/G	G/G	---	G/G	G/G	G/G	G/G	G/G	G/G	G/G	18	chr2D	29172671	2d	24.772	2D_BIN-0043
AX-109871493	C/C	C/C	C/C	C/C	C/C	C/C	C/C	C/C	C/C	C/C	---	C/C	C/C	---	C/C	C/C	C/C	C/C	---	C/C	C/C	C/C	18	chr2D	402936110	2d	64.566	2D_BIN-0124
AX-109880790	C/C	C/C	---	C/C	C/C	C/C	C/C	C/C	C/C	C/C	C/C	C/C	C/C	C/C	---	C/C	C/C	C/C	C/C	---	C/C	C/C	18	chr2D	644376549	#N/A	#N/A	#N/A
AX-109884845	C/C	C/C	C/C	C/C	C/C	C/C	C/C	C/C	C/C	C/C	---	C/C	---	C/C	C/C	C/C	C/C	C/C	C/C	T/T	C/C	C/C	18	chr2D	64610519	2d	101.64	2D_BIN-0181
AX-109893700	T/C	C/C	T/C	T/C	T/C	T/C	T/C	T/C	T/C	T/C	T/C	T/C	C/C	T/C	T/C	T/C	T/C	T/C	T/C	C/C	T/C	T/C	18	chr2D	317946206	2a	426.03	2A_BIN-0190
AX-109960621	C/C	C/C	C/C	---	C/C	C/C	C/C	C/C	C/C	---	C/C	C/C	C/C	C/C	C/C	---	C/C	C/C	C/C	C/C	C/C	C/C	18	chr2D	544027064	2d	64.566	2D_BIN-0124
AX-110040347	C/G	C/G	C/G	C/G	C/G	C/G	C/G	C/G	C/G	C/G	---	C/G	C/G	C/C	C/G	C/G	C/G	C/G	C/G	G/G	C/G	C/G	18	chr2D	67124895	2d	101.64	2D_BIN-0181
AX-110049124	C/C	C/C	---	C/C	C/C	C/C	C/C	C/C	C/C	C/C	C/C	C/C	---	C/C	C/C	C/C	C/C	C/C	C/C	T/T	C/C	C/C	18	chr2D	69530062	2d	101.64	2D_BIN-0181
AX-110074419	A/G	G/G	A/G	A/G	A/G	A/G	A/G	A/G	A/G	A/G	A/G	A/G	A/G	A/G	A/G	A/G	A/G	---	A/G	G/G	A/G	A/G	18	chr2D	40900624	2d	75.43	2D_BIN-0146
AX-110094629	T/T	T/C	T/T	T/T	T/T	T/T	T/T	T/T	T/T	T/T	T/T	T/T	---	T/T	T/T	T/T	T/T	T/T	T/T	C/C	T/T	T/T	18	chr2D	311715625	2a	426.03	2A_BIN-0190
AX-110140395	C/C	C/C	C/C	C/C	C/C	C/C	---	---	C/C	---	C/C	C/C	C/C	C/C	C/C	C/C	C/C	C/C	C/C	C/C	C/C	C/C	18	chr2D	318433137	2d	64.566	2D_BIN-0124
AX-110144386	G/G	G/G	G/G	G/G	G/G	G/G	G/G	G/G	---	G/G	G/G	---	G/G	G/G	G/G	G/G	G/G	---	G/G	G/G	G/G	G/G	18	chr2D	385708115	2d	64.566	2D_BIN-0124
AX-110145205	T/C	T/C	T/C	T/C	---	T/C	T/C	T/C	T/C	T/C	---	T/C	---	T/C	T/C	T/C	T/C	T/C	T/C	T/C	T/C	T/C	18	chr2D	66251174	2d	49.219	2D_BIN-0095
AX-110181953	C/C	C/C	C/C	C/C	---	C/C	C/C	---	T/C	C/C	C/C	C/C	C/C	C/C	C/C	C/C	C/C	C/C	C/C	C/C	C/C	C/C	18	chr2D	3038587	2d	0	2D_BIN-0001
AX-110187715	C/C	C/C	C/C	C/C	C/C	C/C	T/C	C/C	C/C	C/C	C/C	C/C	C/C	---	C/C	C/C	---	C/C	C/C	C/C	C/C	C/C	18	chr2D	650453496	2d	64.566	2D_BIN-0124
AX-110234678	C/C	C/C	C/C	---	C/C	---	C/C	C/C	C/C	C/C	C/C	C/C	T/C	C/C	C/C	C/C	C/C	C/C	C/C	C/C	C/C	C/C	18	chr2D	415326748	2d	64.566	2D_BIN-0124
AX-110258874	T/T	---	---	T/T	T/T	T/T	T/T	T/T	T/T	T/T	T/T	T/T	T/T	T/T	T/T	T/T	T/T	T/T	T/T	C/C	T/T	T/T	18	chr2D	65543145	2d	101.64	2D_BIN-0181
AX-110309925	C/C	---	T/C	C/C	C/C	---	C/C	C/C	C/C	C/C	C/C	C/C	C/C	C/C	C/C	C/C	C/C	C/C	C/C	C/C	C/C	C/C	18	chr2D	406933840	2d	64.566	2D_BIN-0124
AX-110313537	C/C	C/C	T/C	T/C	C/C	C/C	C/C	C/C	C/C	C/C	C/C	C/C	C/C	---	C/C	C/C	C/C	C/C	C/C	C/C	C/C	C/C	18	chr2D	164796968	2d	62.8615	2D_BIN-0119
AX-110333484	T/C	T/C	T/C	T/C	T/C	T/C	T/C	T/C	T/C	T/C	T/C	---	C/C	T/C	T/C	T/C	T/C	T/C	T/C	T/C	---	T/C	18	chr2D	3921857	2d	64.566	2D_BIN-0124
AX-110352901	A/A	A/A	A/A	A/A	A/A	A/A	---	A/A	A/A	---	A/A	A/A	A/A	A/A	A/A	A/A	A/A	---	A/A	A/A	A/A	A/A	18	chr2D	503964833	2d	65.703	2D_BIN-0126
AX-110357406	G/G	G/G	G/G	G/G	---	---	G/G	G/G	G/G	G/G	G/G	G/G	G/G	G/G	G/G	G/G	G/G	G/G	G/G	T/G	G/G	G/G	18	chr2D	12378208	2d	7.957	2D_BIN-0018
AX-110403495	A/G	---	A/G	A/G	---	A/G	A/G	A/G	A/G	A/G	A/G	A/G	A/G	A/G	A/G	A/G	A/G	A/G	A/G	A/A	A/G	A/G	18	chr2D	72171242	2d	48.651	2D_BIN-0094
AX-110406301	C/C	C/C	C/C	C/C	C/C	C/C	C/C	C/C	C/C	C/C	C/C	C/C	C/G	C/C	C/C	C/C	C/C	C/C	C/C	G/G	---	C/C	18	chr2D	65679981	2d	101.64	2D_BIN-0181
AX-110476189	G/G	G/G	G/G	---	G/G	---	G/G	G/G	G/G	G/G	G/G	G/G	G/G	G/G	G/G	G/G	G/G	G/G	G/G	---	G/G	G/G	18	chr2D	264811376	2d	64.566	2D_BIN-0124
AX-110484083	A/G	A/A	A/G	A/G	A/G	A/G	A/G	A/G	A/G	A/G	A/G	A/G	G/G	A/G	A/G	A/G	A/G	A/G	A/G	A/A	A/G	A/G	18	chr2D	637742204	#N/A	#N/A	#N/A
AX-110500731	A/A	A/G	A/A	A/A	A/A	A/A	A/A	A/A	A/A	A/A	A/A	A/A	A/G	A/A	A/A	A/A	A/A	A/A	A/A	G/G	A/A	A/A	18	chr2D	70467502	2d	101.64	2D_BIN-0181
AX-110540000	A/A	A/A	A/G	A/A	A/A	A/A	A/A	A/A	A/A	A/A	A/A	A/A	A/A	A/A	A/A	A/A	A/G	A/A	A/A	A/A	---	A/A	18	chr2D	642125812	2d	84.4585	2D_BIN-0162
AX-110554515	A/G	A/G	---	A/G	---	A/G	A/G	A/G	A/G	A/G	A/G	A/G	A/G	A/G	A/G	A/G	---	A/G	A/G	A/G	A/G	A/G	18	chr2D	113503483	2d	61.156	2D_BIN-0114
AX-110555038	A/A	A/A	A/A	A/A	A/G	A/A	A/A	A/A	A/A	A/A	A/A	A/A	A/G	A/A	A/A	A/A	---	A/A	A/A	A/A	A/A	A/A	18	chr2D	289160615	2d	62.8615	2D_BIN-0119
AX-110558078	A/A	A/C	A/A	A/A	A/A	A/A	A/A	A/A	A/A	A/A	A/A	A/A	A/C	A/A	A/A	A/A	A/A	A/A	A/A	A/C	A/A	A/A	18	chr2D	640016151	#N/A	#N/A	#N/A
AX-110583061	T/C	T/C	T/C	T/C	T/C	C/C	T/C	T/C	T/C	T/C	T/C	---	T/C	T/C	T/C	T/C	T/C	T/C	T/C	C/C	T/C	T/C	18	chr2D	112875029	#N/A	#N/A	#N/A
AX-110595357	C/C	C/C	---	C/C	C/C	---	C/C	C/C	C/C	C/C	C/C	C/C	C/C	C/C	C/C	C/C	C/C	---	C/C	C/C	C/C	C/C	18	chr2D	192813962	2d	64.566	2D_BIN-0124
AX-110602033	A/A	A/G	---	A/A	---	A/A	A/A	A/A	A/A	A/A	A/A	A/A	A/A	A/A	A/A	A/A	A/A	A/A	A/A	A/A	A/A	A/A	18	chr2D	55759412	#N/A	#N/A	#N/A
AX-110615292	C/C	C/C	C/C	C/C	C/C	C/C	C/C	C/C	C/C	C/C	C/C	C/C	C/C	---	C/C	C/C	C/C	C/C	C/C	T/T	---	C/C	18	chr2D	299895593	2d	84.4585	2D_BIN-0162
AX-110624712	T/T	T/T	---	T/T	A/T	T/T	T/T	T/T	T/T	T/T	T/T	T/T	T/T	T/T	T/T	T/T	T/T	T/T	T/T	A/A	T/T	T/T	18	chr2D	61977472	2d	101.91	2D_BIN-0182
AX-110637076	G/G	G/G	G/G	G/G	G/G	G/G	---	G/G	G/G	---	G/G	G/G	G/G	G/G	G/G	G/G	G/G	G/G	G/G	A/A	G/G	G/G	18	chr2D	72162008	2d	48.651	2D_BIN-0094
AX-110653545	T/G	G/G	---	T/G	T/G	T/G	T/G	T/G	T/G	T/G	T/G	T/G	---	T/G	T/G	T/G	T/G	T/G	T/G	T/G	T/G	T/G	18	chr2D	16763848	2d	12.505	2D_BIN-0026
AX-110677911	A/A	A/A	A/A	A/G	A/A	A/A	A/A	A/A	A/A	A/A	A/A	A/A	A/A	A/A	A/A	A/G	A/A	A/A	A/A	A/A	A/A	---	18	chr2D	387136976	2d	64.566	2D_BIN-0124
AX-110686232	T/T	T/T	T/T	T/T	T/T	T/T	T/T	T/T	T/T	T/T	T/T	T/G	T/G	T/T	T/T	T/T	T/T	T/T	T/T	G/G	T/T	T/T	18	chr2D	68806419	2d	101.64	2D_BIN-0181
AX-110727766	G/G	G/G	G/G	G/G	G/G	G/G	G/G	G/G	G/G	G/G	G/G	G/G	G/G	G/G	G/G	G/G	---	G/G	---	A/G	G/G	G/G	18	chr2D	175545631	2d	64.566	2D_BIN-0124
AX-110762504	G/G	G/G	G/G	G/G	G/G	G/G	---	---	G/G	G/G	G/G	G/G	G/G	G/G	G/G	G/G	G/G	G/G	---	G/G	G/G	G/G	18	chr2D	5082605	2d	1.137	2D_BIN-0003
AX-110815650	A/A	A/A	A/A	A/A	A/A	A/A	A/A	---	A/A	A/A	A/A	A/A	A/A	A/A	A/A	A/C	A/A	A/A	A/A	C/C	A/A	A/A	18	chr2D	65155399	2d	101.64	2D_BIN-0181
AX-110832801	T/T	T/T	T/T	T/T	T/T	T/T	T/C	T/T	T/T	T/T	T/T	T/T	T/C	T/T	T/T	T/T	T/T	T/T	T/T	C/C	T/T	T/T	18	chr2D	68796941	2d	101.91	2D_BIN-0182
AX-110885829	G/G	G/G	G/G	G/G	G/G	G/G	G/G	G/G	G/G	G/G	G/G	G/G	---	---	G/G	G/G	---	G/G	G/G	G/G	G/G	G/G	18	chr2D	285794573	2d	64.566	2D_BIN-0124
AX-110897485	G/G	G/G	---	G/G	G/G	G/G	G/G	G/G	---	G/G	G/G	G/G	G/G	G/G	G/G	G/G	---	G/G	G/G	G/G	G/G	G/G	18	chr2D	354406022	2d	64.566	2D_BIN-0124
AX-110907678	C/C	C/C	C/C	C/C	C/C	C/C	C/C	C/C	C/C	C/C	C/C	C/C	---	C/C	C/C	---	C/C	C/C	C/C	C/C	---	C/C	18	chr2D	10264861	#N/A	#N/A	#N/A
AX-110923144	G/G	G/G	---	G/G	G/G	G/G	G/G	A/G	G/G	A/G	G/G	G/G	G/G	G/G	G/G	G/G	G/G	G/G	G/G	G/G	G/G	G/G	18	chr2D	241340173	2d	64.566	2D_BIN-0124
AX-110930242	C/G	G/G	C/G	---	C/G	C/G	C/G	C/G	C/G	C/G	C/G	C/G	C/G	C/G	C/G	C/G	C/G	C/G	C/G	G/G	C/G	C/G	18	chr2D	637018636	2b	111.506	2B_BIN-0265
AX-110943613	G/G	T/G	---	G/G	G/G	---	G/G	G/G	G/G	G/G	G/G	G/G	G/G	G/G	G/G	G/G	G/G	G/G	G/G	G/G	G/G	G/G	18	chr2D	27112500	2d	20.6905	2D_BIN-0039
AX-110967372	C/C	C/C	C/C	C/C	C/C	---	C/C	A/C	C/C	C/C	C/C	C/C	C/C	---	C/C	C/C	C/C	C/C	C/C	C/C	C/C	C/C	18	chr2D	527923972	2d	191.21	2D_BIN-0280
AX-111008934	A/A	A/A	A/G	A/A	A/A	A/A	A/A	A/A	A/A	A/A	A/A	A/A	A/G	A/A	A/A	A/A	A/A	A/A	A/A	G/G	A/A	A/A	18	chr2D	66855864	2d	101.64	2D_BIN-0181
AX-111016654	C/C	C/C	C/C	C/G	C/C	C/C	C/C	C/C	C/C	C/C	C/C	C/C	C/G	C/C	C/C	C/C	C/C	C/C	---	C/C	C/C	C/C	18	chr2D	280012828	2d	62.8615	2D_BIN-0119
AX-111019588	C/C	C/C	---	T/C	C/C	C/C	C/C	C/C	C/C	C/C	C/C	C/C	C/C	C/C	C/C	C/C	C/C	C/C	C/C	T/T	C/C	C/C	18	chr2D	65700396	2d	101.64	2D_BIN-0181
AX-111028036	A/G	A/G	A/G	A/G	A/G	A/G	A/A	A/G	A/G	A/G	A/G	A/G	A/G	A/G	A/G	A/G	A/G	A/G	A/A	G/G	A/G	A/G	18	chr2D	64617059	2d	101.64	2D_BIN-0181
AX-111041059	C/C	C/C	C/C	C/C	C/C	A/C	C/C	C/C	C/C	C/C	C/C	C/C	A/C	---	C/C	C/C	C/C	C/C	C/C	C/C	C/C	C/C	18	chr2D	404887611	2d	64.566	2D_BIN-0124
AX-111042825	A/A	A/G	A/G	A/A	A/A	A/A	A/A	A/A	---	A/A	A/A	A/A	A/A	A/A	A/A	A/A	A/A	A/A	A/A	A/A	A/A	A/A	18	chr2D	164264522	2b	59.184	2B_BIN-0109
AX-111090074	T/C	---	---	T/C	T/C	T/C	T/C	T/C	T/C	T/C	T/C	T/C	T/C	T/C	---	T/C	T/C	T/C	T/C	T/C	T/C	T/C	18	chr2D	440254242	2d	64.566	2D_BIN-0124
AX-111106592	C/C	C/C	C/C	C/C	C/C	C/C	C/C	T/C	T/C	C/C	C/C	C/C	C/C	C/C	C/C	C/C	C/C	C/C	---	C/C	C/C	C/C	18	chr2D	605639870	#N/A	#N/A	#N/A
AX-111121550	C/C	C/C	A/C	A/C	C/C	A/C	C/C	C/C	C/C	C/C	C/C	C/C	C/C	C/C	C/C	C/C	C/C	C/C	C/C	C/C	C/C	C/C	18	chr2D	56256168	2d	45.24	2D_BIN-0090
AX-111150698	T/C	---	---	T/C	T/C	T/C	T/C	T/C	T/C	T/C	T/C	T/C	---	T/C	T/C	T/C	T/C	T/C	T/C	T/C	T/C	T/C	18	chr2D	267700591	2a	59.228	2A_BIN-0046
AX-111167197	A/G	A/G	---	A/G	A/G	A/G	A/G	A/G	A/G	A/G	---	A/G	A/G	A/G	A/G	---	A/G	A/G	A/G	A/G	A/G	A/G	18	chr2D	218031409	2a	59.228	2A_BIN-0046
AX-111170300	T/C	T/C	T/C	T/C	T/C	C/C	T/C	---	T/C	T/C	T/C	T/C	T/C	T/C	T/C	T/C	T/C	---	T/C	T/C	T/C	T/C	18	chr2D	54488043	2d	46.377	2D_BIN-0091
AX-111173002	C/C	---	C/C	C/C	C/C	C/C	---	---	C/C	C/C	C/C	C/C	C/C	C/C	C/C	C/C	C/C	C/C	C/C	C/C	C/C	C/C	18	chr2D	346075793	2d	64.566	2D_BIN-0124
AX-111184957	G/G	G/G	G/G	---	G/G	G/G	G/G	G/G	G/G	G/G	G/G	G/G	G/G	G/G	T/G	G/G	G/G	G/G	---	G/G	G/G	G/G	18	chr2D	511690001	2d	64.566	2D_BIN-0124
AX-111197888	T/C	T/C	T/C	T/C	T/C	C/C	T/C	T/C	T/C	T/C	T/C	T/C	T/C	T/C	T/C	---	---	T/C	T/C	T/C	T/C	T/C	18	chr2D	372699268	2d	64.566	2D_BIN-0124
AX-111198846	G/G	G/G	G/G	G/G	G/G	G/G	G/G	G/G	G/G	A/G	G/G	G/G	A/G	G/G	G/G	G/G	G/G	G/G	G/G	G/G	---	G/G	18	chr2D	558774213	2d	70.25	2D_BIN-0135
AX-111201499	C/C	C/C	C/C	C/C	---	C/C	C/C	C/C	C/C	---	C/C	C/C	C/C	C/C	C/C	C/C	---	C/C	C/C	C/C	C/C	C/C	18	chr2D	373759578	2b	59.184	2B_BIN-0109
AX-111205821	A/A	A/A	A/A	A/A	A/A	A/A	A/A	A/A	A/A	---	---	A/A	A/A	A/A	A/A	A/G	A/A	A/A	A/A	A/A	A/A	A/A	18	chr2D	588436288	2b	72.825	2B_BIN-0142
AX-111229685	A/G	A/G	A/G	G/G	A/G	A/G	A/G	A/G	---	A/G	A/G	A/G	A/G	---	A/G	A/G	A/G	A/G	A/G	A/G	A/G	A/G	18	chr2D	120282533	2d	64.566	2D_BIN-0124
AX-111246652	A/G	G/G	A/G	A/G	A/G	A/G	A/G	A/G	A/G	A/G	A/G	G/G	A/G	A/G	A/G	A/G	A/G	A/G	A/G	A/A	A/G	A/G	18	chr2D	601298055	2d	79.343	2D_BIN-0154
AX-111277422	G/G	G/G	G/G	G/G	G/G	G/G	G/G	G/G	G/G	---	G/G	G/G	G/G	G/G	G/G	---	G/G	G/G	---	G/G	G/G	G/G	18	chr2D	617555398	2d	64.566	2D_BIN-0124
AX-111348121	C/C	C/C	T/C	C/C	C/C	C/C	C/C	C/C	C/C	---	C/C	C/C	C/C	C/C	C/C	C/C	C/C	C/C	---	C/C	C/C	C/C	18	chr2D	339899077	2d	64.566	2D_BIN-0124
AX-111432392	G/G	G/G	---	G/G	G/G	---	G/G	G/G	G/G	G/G	G/G	G/G	A/G	G/G	G/G	G/G	G/G	G/G	G/G	G/G	G/G	G/G	18	chr2D	581817946	2d	64.566	2D_BIN-0124
AX-111482248	T/T	T/T	T/T	T/T	T/T	T/T	T/T	---	T/T	T/T	T/T	T/T	T/T	T/T	T/T	---	T/T	T/T	T/T	T/G	T/T	T/T	18	chr2D	15254008	2d	11.368	2D_BIN-0024
AX-111511223	A/A	A/A	A/A	A/A	A/A	A/A	A/A	A/A	A/A	A/A	A/A	A/A	A/C	---	A/A	A/A	A/A	A/A	A/A	A/A	---	A/A	18	chr2D	41918695	2d	33.867	2D_BIN-0058
AX-111513151	G/G	G/G	A/G	G/G	G/G	G/G	G/G	---	G/G	G/G	G/G	G/G	G/G	G/G	G/G	G/G	G/G	A/G	G/G	G/G	G/G	G/G	18	chr2D	30492795	2d	24.772	2D_BIN-0043
AX-111550436	C/C	C/C	C/C	C/C	C/C	---	C/C	---	C/C	C/C	C/C	C/C	C/C	C/C	C/C	C/C	---	C/C	C/C	C/C	C/C	C/C	18	chr2D	226017703	2d	64.566	2D_BIN-0124
AX-111576813	A/A	---	A/A	A/A	---	A/A	A/A	A/A	A/A	A/A	A/A	A/A	A/A	A/A	A/A	A/A	A/A	A/A	A/A	G/G	A/A	A/A	18	chr2D	69528220	2d	101.64	2D_BIN-0181
AX-111594204	G/G	G/G	G/G	G/G	G/G	---	G/G	G/G	G/G	G/G	G/G	G/G	G/G	G/G	G/G	G/G	---	G/G	G/G	T/T	G/G	G/G	18	chr2D	65562419	2d	48.651	2D_BIN-0094
AX-111605402	A/G	A/G	A/G	A/G	A/G	A/G	A/G	A/G	A/G	A/G	---	A/G	A/G	---	A/G	A/G	A/G	A/G	A/G	A/A	A/G	A/G	18	chr2D	68918224	2d	101.64	2D_BIN-0181
AX-111624665	T/C	T/C	T/C	---	T/C	T/C	T/C	T/C	T/C	T/C	T/C	T/C	C/C	T/C	T/C	T/C	T/C	T/C	T/C	---	T/C	T/C	18	chr2D	28835775	2d	64.566	2D_BIN-0124
AX-111661590	C/C	C/C	C/C	C/C	C/C	C/C	C/C	C/C	C/C	C/C	C/C	C/C	---	C/C	C/C	C/C	C/C	C/C	C/C	T/C	---	C/C	18	chr2D	293861319	2d	63.998	2D_BIN-0122
AX-111662373	A/A	A/A	A/A	---	A/A	A/A	A/A	A/A	A/A	A/A	A/A	A/A	A/A	A/A	A/A	A/A	A/A	---	A/A	---	A/A	A/A	18	chr2D	77444581	#N/A	#N/A	#N/A
AX-111663311	C/C	C/C	C/C	C/C	C/C	C/C	C/C	---	C/C	C/C	C/C	---	C/C	T/C	C/C	C/C	C/C	C/C	C/C	C/C	C/C	C/C	18	chr2D	81885457	2d	56.609	2D_BIN-0104
AX-111695089	T/C	---	T/C	T/C	T/C	---	T/C	T/C	---	T/C	T/C	T/C	T/C	T/C	T/C	T/C	T/C	T/C	T/C	T/C	T/C	T/C	18	chr2D	408808732	2d	64.566	2D_BIN-0124
AX-111711411	G/G	G/G	G/G	---	G/G	G/G	G/G	G/G	G/G	---	G/G	G/G	G/G	G/G	G/G	---	G/G	G/G	G/G	G/G	G/G	G/G	18	chr2D	422076598	2d	151.01	2D_BIN-0236
AX-111731799	T/C	T/C	T/C	T/C	T/C	T/C	T/C	T/C	T/C	T/C	---	T/C	T/C	T/C	T/C	T/C	T/C	---	T/C	T/C	T/C	---	18	chr2D	324995033	2d	61.7245	2D_BIN-0116
AX-111738199	T/C	T/C	T/C	T/T	T/C	T/C	T/C	T/C	T/C	T/C	T/C	T/C	T/C	T/C	---	T/T	T/C	T/C	T/C	T/C	T/C	T/C	18	chr2D	153001937	2b	59.752	2B_BIN-0110
AX-111750596	T/G	T/G	T/G	T/G	---	T/G	T/G	T/G	T/G	T/G	T/G	T/G	---	T/G	T/G	T/G	T/G	T/G	T/G	---	T/G	T/G	18	chr2D	472471637	2b	60.32	2B_BIN-0112
AX-111785512	C/C	C/G	C/C	C/C	C/C	---	C/C	C/C	C/C	C/C	C/C	C/C	C/C	C/C	C/C	C/C	C/C	C/C	C/C	C/G	C/C	C/C	18	chr2D	638242026	#N/A	#N/A	#N/A
AX-111809726	A/G	A/G	A/G	A/G	A/G	A/G	A/G	A/G	G/G	A/G	A/G	---	G/G	A/G	A/G	A/G	A/G	A/G	A/G	A/G	A/G	A/G	18	chr2D	645949813	2d	84.4585	2D_BIN-0162
AX-111841285	G/G	G/G	G/G	G/G	G/G	G/G	G/G	G/G	G/G	G/G	G/G	G/G	---	---	G/G	G/G	G/G	G/G	G/G	T/T	G/G	G/G	18	chr2D	67177056	2d	101.64	2D_BIN-0181
AX-111852165	G/G	G/G	G/G	---	G/G	G/G	G/G	G/G	G/G	G/G	G/G	G/G	G/G	---	G/G	G/G	G/G	G/G	G/G	G/G	---	G/G	18	chr2D	306695820	2d	63.998	2D_BIN-0122
AX-111859312	T/C	T/C	T/C	T/C	---	T/C	T/C	T/C	---	T/C	T/C	T/C	T/C	T/C	T/C	T/C	T/C	T/C	T/C	T/C	---	T/C	18	chr2D	521228852	#N/A	#N/A	#N/A
AX-111869697	T/C	T/C	T/C	T/C	T/C	T/C	T/C	T/C	T/C	T/C	T/C	T/C	C/C	---	---	T/C	T/C	T/C	T/C	T/C	T/C	T/C	18	chr2D	562008686	2d	64.566	2D_BIN-0124
AX-111907126	T/T	T/C	T/T	T/T	T/T	T/T	T/T	T/T	T/T	T/T	T/T	T/T	T/T	T/T	T/T	T/T	T/T	T/C	T/T	C/C	T/T	T/T	18	chr2D	40518117	2d	75.43	2D_BIN-0146
AX-111930657	A/A	---	A/A	A/A	A/G	A/A	A/A	A/A	A/A	A/A	A/A	A/A	A/G	A/A	A/A	A/A	A/A	A/A	A/A	A/A	A/A	A/A	18	chr2D	91792583	#N/A	#N/A	#N/A
AX-111939078	G/G	G/G	A/G	---	G/G	G/G	G/G	G/G	G/G	G/G	G/G	G/G	G/G	G/G	G/G	G/G	G/G	G/G	G/G	A/G	G/G	G/G	18	chr2D	107562968	2d	61.156	2D_BIN-0114
AX-111942337	T/C	T/C	T/C	T/C	T/C	T/C	T/T	T/C	T/C	T/C	T/C	T/C	---	T/C	T/C	---	T/C	T/C	T/C	T/C	T/C	T/C	18	chr2D	16978797	#N/A	#N/A	#N/A
AX-111989501	T/C	T/C	T/C	T/C	T/C	---	T/C	T/C	T/C	T/C	---	---	T/C	T/C	T/C	T/C	T/C	T/C	T/C	T/C	T/C	T/C	18	chr2D	459520722	2d	65.703	2D_BIN-0126
AX-86165238	C/G	C/G	C/G	C/G	C/G	C/G	C/G	C/G	C/G	C/G	C/G	C/G	C/G	---	---	C/G	C/G	C/G	---	C/G	C/G	C/G	18	chr2D	13440434	3b	84.24	3B_BIN-0243
AX-94382844	C/C	C/C	C/C	C/C	C/C	C/C	C/C	C/C	---	C/C	C/C	C/C	C/C	C/C	C/C	C/C	C/C	C/C	C/C	T/C	C/C	T/C	18	chr2D	62289970	#N/A	#N/A	#N/A
AX-94388232	G/G	G/G	G/G	G/G	G/G	G/G	G/G	A/A	A/A	G/G	G/G	G/G	G/G	G/G	G/G	G/G	G/G	G/G	---	G/G	G/G	G/G	18	chr2D	607669617	#N/A	#N/A	#N/A
AX-94394938	C/C	C/C	C/C	---	C/C	C/C	C/C	C/C	C/C	C/C	C/C	C/C	C/C	C/C	C/C	C/C	C/C	C/C	---	C/C	C/C	---	18	chr2D	52232706	#N/A	#N/A	#N/A
AX-94398450	T/T	T/T	T/T	T/T	T/T	T/T	T/T	T/T	---	T/T	T/T	T/T	T/T	T/T	T/T	T/T	---	T/T	T/T	---	T/T	T/T	18	chr2D	155556085	#N/A	#N/A	#N/A
AX-94401388	C/C	C/C	C/C	C/C	C/C	C/C	---	C/C	C/C	C/C	---	C/C	C/C	C/C	C/C	C/C	C/C	C/C	C/C	---	C/C	C/C	18	chr2D	638135177	#N/A	#N/A	#N/A
AX-94417960	T/G	T/G	T/G	T/G	T/G	T/G	T/G	---	T/G	T/G	T/G	T/G	T/G	---	T/G	T/G	---	T/G	T/G	T/G	T/G	T/G	18	chr2D	378055692	#N/A	#N/A	#N/A
AX-94418110	T/T	T/T	---	T/T	T/T	T/T	T/T	T/T	---	T/T	T/T	T/T	T/T	T/T	T/T	T/T	T/T	T/T	T/T	T/T	T/T	---	18	chr2D	146400363	#N/A	#N/A	#N/A
AX-94428529	A/A	A/A	A/A	A/A	A/A	A/A	A/A	A/A	A/A	A/A	A/A	A/A	A/C	A/A	A/A	A/A	A/C	A/A	A/A	C/C	A/A	A/A	18	chr2D	73002010	2d	100.23	2D_BIN-0179
AX-94432282	C/C	C/C	C/C	C/C	C/C	---	---	C/C	C/C	C/C	C/C	C/C	C/C	C/C	C/C	C/C	C/C	C/C	---	C/C	C/C	C/C	18	chr2D	180325461	2b	86.68	2B_BIN-0179
AX-94432340	A/A	A/A	A/A	A/T	A/A	A/A	A/A	A/T	A/A	A/A	A/A	A/T	A/A	A/A	A/A	A/A	A/A	A/A	A/A	A/A	A/A	A/A	18	chr2D	352762886	#N/A	#N/A	#N/A
AX-94440270	T/C	T/C	T/C	T/C	T/C	T/C	T/C	T/C	T/C	---	T/C	---	T/C	T/C	T/C	T/C	---	T/C	T/C	T/C	T/C	T/C	18	chr2D	62401720	#N/A	#N/A	#N/A
AX-94445948	A/G	---	A/G	A/G	A/G	A/G	A/G	A/G	A/G	A/G	A/G	A/G	A/G	A/G	---	A/G	---	A/G	A/G	A/G	A/G	A/G	18	chr2D	450235987	#N/A	#N/A	#N/A
AX-94448728	T/C	T/C	T/C	---	T/C	T/C	T/C	T/C	T/C	T/C	T/C	T/C	---	T/C	T/C	T/C	T/C	T/C	C/C	T/C	T/C	T/C	18	chr2D	477992419	7b	95.94	7B_BIN-0211
AX-94450228	C/C	T/C	C/C	---	C/C	C/C	C/C	C/C	C/C	C/C	C/C	C/C	C/C	C/C	C/C	C/C	C/C	C/C	C/C	T/C	C/C	C/C	18	chr2D	61234472	#N/A	#N/A	#N/A
AX-94451161	G/G	G/G	G/G	G/G	---	G/G	G/G	G/G	G/G	G/G	G/G	G/G	G/G	---	G/G	G/G	A/G	G/G	G/G	G/G	G/G	G/G	18	chr2D	470206487	2d	65.703	2D_BIN-0126
AX-94476913	A/G	A/G	A/G	A/G	A/G	A/G	A/G	A/G	A/G	A/G	---	A/G	A/G	A/G	A/G	A/G	A/G	---	A/G	G/G	A/G	A/G	18	chr2D	12907854	#N/A	#N/A	#N/A
AX-94481464	C/C	A/A	C/C	C/C	C/C	C/C	C/C	C/C	C/C	C/C	C/C	C/C	A/C	C/C	C/C	C/C	C/C	C/C	C/C	A/A	C/C	C/C	18	chr2D	145676830	2b	86.68	2B_BIN-0179
AX-94493734	A/C	A/C	A/C	A/C	A/C	A/C	A/C	A/C	A/C	A/C	---	---	A/C	A/C	A/C	---	A/C	A/C	A/C	A/C	A/C	A/C	18	chr2D	315114843	#N/A	#N/A	#N/A
AX-94500838	C/G	---	C/G	C/G	C/G	C/G	C/G	C/G	C/G	C/G	C/G	C/G	C/C	C/G	C/G	C/G	C/G	C/G	C/G	C/G	---	C/G	18	chr2D	497362200	2a	58.66	2A_BIN-0045
AX-94520193	T/C	T/C	T/C	T/C	T/C	---	T/C	T/C	T/C	T/C	T/C	T/C	T/C	T/C	---	---	T/C	T/C	T/C	T/C	T/C	T/C	18	chr2D	451971094	2b	86.68	2B_BIN-0179
AX-94528066	T/T	T/T	T/T	T/T	T/T	T/T	---	T/T	T/T	T/T	T/T	T/T	T/G	T/T	T/T	T/T	T/T	---	T/T	T/T	T/T	T/T	18	chr2D	458734499	#N/A	#N/A	#N/A
AX-94532079	T/C	T/C	---	---	T/C	T/C	T/C	T/C	T/C	T/C	T/C	T/C	T/C	T/C	T/C	T/C	T/C	T/C	T/C	---	T/C	T/C	18	chr2D	233397824	#N/A	#N/A	#N/A
AX-94532671	A/A	A/A	A/A	A/A	A/A	A/A	A/A	---	A/A	A/A	A/A	A/A	A/A	A/A	---	A/A	A/A	A/A	A/A	A/C	A/A	A/A	18	chr2D	302245168	#N/A	#N/A	#N/A
AX-94547424	A/A	A/A	A/A	A/G	A/A	A/A	A/A	A/G	A/A	A/A	A/A	A/A	A/A	A/A	---	A/A	A/A	A/A	A/A	A/A	A/A	A/A	18	chr2D	640213109	#N/A	#N/A	#N/A
AX-94552748	T/G	T/G	T/G	T/G	T/G	T/G	---	T/G	T/G	T/G	T/G	T/G	G/G	T/G	T/G	T/G	T/G	T/G	T/G	T/G	T/G	---	18	chr2D	646033674	#N/A	#N/A	#N/A
AX-94560892	A/G	A/G	---	A/G	A/G	A/G	A/G	A/G	A/G	A/G	A/G	A/G	A/G	A/G	A/G	---	---	A/G	A/G	A/G	A/G	A/G	18	chr2D	93051181	#N/A	#N/A	#N/A
AX-94563283	A/G	A/G	A/G	A/G	G/G	A/G	A/G	---	---	A/G	A/G	A/G	A/G	A/G	A/G	A/G	A/G	A/G	A/G	A/G	A/G	A/G	18	chr2D	461302054	3b	56.3235	3B_BIN-0153
AX-94575998	C/G	C/G	C/G	C/G	C/G	C/G	---	C/G	C/G	C/G	---	C/G	C/G	C/G	C/G	C/G	C/G	C/G	---	C/G	C/G	C/G	18	chr2D	73453072	#N/A	#N/A	#N/A
AX-94577108	A/G	A/G	A/A	A/G	A/G	A/G	A/G	A/G	A/G	---	A/G	A/G	A/G	A/G	A/G	A/G	A/G	A/G	A/G	A/G	A/G	A/A	18	chr2D	112546204	#N/A	#N/A	#N/A
AX-94603177	T/T	T/T	T/C	T/T	T/T	T/T	T/T	T/T	T/T	T/T	T/T	T/T	T/T	T/T	T/T	T/T	T/T	T/T	T/T	T/T	T/C	T/C	18	chr2D	634553430	#N/A	#N/A	#N/A
AX-94616276	T/C	T/C	---	T/C	T/C	T/C	C/C	T/C	T/C	T/C	T/C	T/C	T/C	T/C	T/C	T/C	T/C	T/C	T/C	T/C	T/C	---	18	chr2D	536532999	#N/A	#N/A	#N/A
AX-94619950	T/C	---	T/C	T/C	T/C	T/C	T/C	T/C	T/C	T/C	T/C	T/C	T/C	T/C	T/C	---	T/C	T/C	T/C	---	T/C	T/C	18	chr2D	309141	#N/A	#N/A	#N/A
AX-94635515	C/C	C/C	C/C	C/C	---	---	C/C	C/C	C/C	C/C	C/C	---	C/C	C/C	C/C	C/C	C/C	C/C	C/C	C/C	C/C	C/C	18	chr2D	5371625	#N/A	#N/A	#N/A
AX-94640623	A/A	A/A	A/A	A/A	A/A	A/A	A/A	A/A	A/A	A/A	---	A/A	---	A/A	A/A	A/A	A/A	A/A	A/A	A/A	---	A/A	18	chr2D	379721069	#N/A	#N/A	#N/A
AX-94647341	T/T	T/C	T/T	T/T	T/T	T/T	T/T	T/T	T/T	T/T	T/T	T/T	T/T	T/T	T/T	T/T	T/T	T/T	T/T	---	T/T	---	18	chr2D	571058236	#N/A	#N/A	#N/A
AX-94655651	T/C	---	T/C	T/C	T/C	T/C	T/C	T/C	T/C	T/C	T/C	---	---	T/C	T/C	T/C	T/C	T/C	T/C	T/C	T/C	T/C	18	chr2D	128399164	#N/A	#N/A	#N/A
AX-94670827	T/C	T/C	T/C	T/C	T/C	T/C	T/C	---	T/C	T/C	T/C	---	T/C	T/C	T/C	T/C	---	T/C	T/C	T/C	T/C	T/C	18	chr2D	355986812	2b	59.184	2B_BIN-0109
AX-94673038	G/G	G/G	G/G	G/G	G/G	G/G	G/G	G/G	G/G	G/G	G/G	---	G/G	G/G	G/G	---	G/G	G/G	G/G	---	G/G	G/G	18	chr2D	30252065	#N/A	#N/A	#N/A
AX-94677075	A/A	A/C	A/A	A/A	A/A	A/A	A/A	A/A	A/A	A/A	A/A	A/A	---	A/A	A/A	A/A	A/A	A/A	A/A	C/C	A/A	A/A	18	chr2D	635596978	#N/A	#N/A	#N/A
AX-94682061	T/T	---	T/T	T/T	---	T/T	T/T	T/T	T/T	T/T	T/T	T/T	T/T	T/T	T/T	T/T	T/T	T/T	T/T	T/T	---	T/T	18	chr2D	72164622	#N/A	#N/A	#N/A
AX-94689579	A/G	A/G	A/G	A/G	A/G	---	A/G	A/G	A/G	A/G	A/G	---	G/G	A/G	A/G	A/G	A/G	A/G	A/G	A/G	A/G	A/G	18	chr2D	429092315	#N/A	#N/A	#N/A
AX-94694865	T/G	T/G	T/G	T/G	---	---	T/G	T/G	T/G	T/G	T/G	T/G	T/G	T/G	T/G	T/G	T/G	T/G	---	T/G	T/G	T/G	18	chr2D	62389756	#N/A	#N/A	#N/A
AX-94696949	A/G	A/G	A/G	---	A/G	---	A/G	A/G	A/G	A/G	A/G	---	A/G	A/G	A/G	A/G	A/G	A/G	A/G	A/G	A/G	A/G	18	chr2D	119663842	#N/A	#N/A	#N/A
AX-94698240	A/G	---	A/G	A/G	A/G	A/G	A/G	A/G	A/G	A/G	A/G	A/G	A/G	---	A/G	A/G	A/G	A/G	A/G	A/G	---	A/G	18	chr2D	111331649	#N/A	#N/A	#N/A
AX-94702755	T/C	T/C	T/C	---	T/C	T/C	T/C	T/C	T/C	T/C	T/C	T/C	C/C	T/C	T/C	T/C	T/C	T/C	---	T/C	T/C	T/C	18	chr2D	413262636	#N/A	#N/A	#N/A
AX-94710258	G/G	G/G	G/G	G/G	G/G	G/G	G/G	G/G	G/G	---	G/G	---	G/G	G/G	G/G	G/G	G/G	---	G/G	G/G	G/G	G/G	18	chr2D	491499840	#N/A	#N/A	#N/A
AX-94715013	A/G	A/G	A/G	A/G	---	A/G	A/G	A/G	A/G	A/G	A/G	A/G	A/G	A/G	A/G	A/G	A/G	A/G	A/G	A/G	---	---	18	chr2D	31847021	#N/A	#N/A	#N/A
AX-94717544	C/C	C/C	C/C	C/C	C/C	C/C	C/C	C/C	C/C	---	C/C	---	C/C	---	C/C	C/C	C/C	C/C	C/C	C/C	C/C	C/C	18	chr2D	83932251	2d	109.61	2D_BIN-0189
AX-94726445	T/C	---	T/T	T/C	---	T/C	T/C	T/C	T/C	T/C	T/C	T/C	T/C	T/C	T/C	T/C	T/C	T/C	T/C	T/C	T/C	T/C	18	chr2D	536533560	#N/A	#N/A	#N/A
AX-94731479	T/T	T/T	T/T	T/T	T/T	T/T	T/T	T/T	T/T	T/T	---	T/T	T/T	T/T	T/T	T/C	T/T	T/T	---	T/T	T/T	T/T	18	chr2D	569195225	#N/A	#N/A	#N/A
AX-94747774	T/C	T/C	T/C	T/C	T/C	T/C	C/C	T/C	T/C	T/C	T/C	T/C	T/C	T/C	T/C	T/C	T/C	T/C	---	T/T	T/C	T/C	18	chr2D	645893993	2b	152.64	2B_BIN-0315
AX-94774471	C/C	T/C	C/C	C/C	C/C	C/C	C/C	C/C	C/C	C/C	T/C	C/C	C/C	T/C	C/C	C/C	C/C	C/C	C/C	C/C	C/C	C/C	18	chr2D	637651089	#N/A	#N/A	#N/A
AX-94780657	A/G	---	A/G	A/G	---	A/G	A/G	A/G	A/G	---	A/G	A/G	A/G	A/G	A/G	A/G	A/G	A/G	A/G	A/G	A/G	A/G	18	chr2D	247103104	#N/A	#N/A	#N/A
AX-94803258	C/C	C/C	C/C	C/C	C/C	C/C	C/C	C/C	C/C	---	C/C	C/C	C/C	C/C	---	C/C	C/C	C/C	C/C	---	C/C	C/C	18	chr2D	121354612	#N/A	#N/A	#N/A
AX-94807696	T/C	T/C	T/C	T/C	---	---	T/C	T/C	T/C	T/C	T/C	T/C	---	T/C	T/C	T/C	T/C	T/C	T/C	T/C	T/C	T/C	18	chr2D	503583169	#N/A	#N/A	#N/A
AX-94815821	C/C	C/C	C/C	C/C	C/C	C/C	C/C	A/C	A/C	C/C	C/C	C/C	C/C	C/C	C/C	C/C	C/C	C/C	A/C	C/C	C/C	C/C	18	chr2D	586363560	#N/A	#N/A	#N/A
AX-94824141	T/C	T/C	T/C	T/C	T/C	T/C	---	T/C	T/C	T/C	T/C	T/C	T/C	T/C	T/C	T/C	T/C	---	---	T/C	T/C	T/C	18	chr2D	605100895	#N/A	#N/A	#N/A
AX-94855946	A/A	A/G	A/A	A/A	A/A	A/A	A/A	A/A	A/A	A/A	A/A	A/A	A/G	A/A	A/A	A/A	A/A	A/A	A/A	---	A/A	A/A	18	chr2D	29844259	#N/A	#N/A	#N/A
AX-94864611	T/C	T/C	---	T/C	T/C	T/C	T/C	T/C	C/C	T/C	T/C	T/C	T/C	T/C	T/C	T/C	---	T/C	T/C	T/C	T/C	T/C	18	chr2D	603402066	#N/A	#N/A	#N/A
AX-94887724	A/C	C/C	A/C	A/C	A/C	A/C	A/C	A/C	A/C	A/C	A/C	A/C	A/C	A/C	A/C	A/C	A/C	---	A/C	A/A	A/C	A/C	18	chr2D	11083580	2a	273.46	2A_BIN-0092
AX-94909957	G/G	A/G	G/G	G/G	---	G/G	G/G	G/G	G/G	G/G	G/G	G/G	G/G	---	G/G	G/G	G/G	G/G	G/G	G/G	G/G	G/G	18	chr2D	388088180	#N/A	#N/A	#N/A
AX-94922725	A/G	A/G	A/G	A/G	A/G	A/G	G/G	A/G	A/G	A/G	A/G	A/G	---	A/G	A/G	A/G	A/G	---	A/G	A/G	A/G	A/G	18	chr2D	478873746	#N/A	#N/A	#N/A
AX-94927943	C/C	C/C	C/C	C/C	C/C	C/C	C/C	C/C	C/C	C/C	C/C	C/C	T/C	C/C	C/C	---	C/C	C/C	C/C	---	C/C	C/C	18	chr2D	102880767	2b	58.047	2B_BIN-0105
AX-94974227	A/G	A/A	A/G	A/G	A/G	A/G	A/G	A/G	A/G	A/G	A/G	A/G	---	A/A	A/G	A/G	A/G	A/G	A/G	A/G	A/G	A/G	18	chr2D	12876697	3b	104.238	3B_BIN-0324
AX-94980166	G/G	A/G	G/G	G/G	G/G	G/G	G/G	G/G	G/G	G/G	A/G	G/G	G/G	A/G	G/G	G/G	G/G	G/G	G/G	G/G	G/G	G/G	18	chr2D	381294079	#N/A	#N/A	#N/A
AX-95009062	T/C	T/T	T/C	T/C	T/C	T/C	T/C	T/C	T/C	T/C	T/C	T/C	T/C	T/C	T/C	T/C	T/C	T/C	T/C	T/T	---	T/C	18	chr2D	12978288	#N/A	#N/A	#N/A
AX-95011376	G/G	---	---	G/G	G/G	---	G/G	G/G	G/G	G/G	G/G	G/G	G/G	G/G	G/G	G/G	G/G	G/G	G/G	G/G	G/G	G/G	18	chr2D	564671839	#N/A	#N/A	#N/A
AX-95014289	T/C	T/T	---	T/C	T/C	T/C	T/C	T/C	T/C	T/C	T/C	T/C	T/C	T/C	T/C	T/C	T/C	T/C	T/C	T/C	C/C	T/C	18	chr2D	89426902	2b	82.36	2B_BIN-0158
AX-95074553	G/G	A/G	G/G	G/G	G/G	G/G	G/G	G/G	G/G	G/G	G/G	G/G	G/G	G/G	G/G	G/G	G/G	G/G	G/G	G/G	---	---	18	chr2D	26616761	#N/A	#N/A	#N/A
AX-95087534	T/T	T/T	T/T	T/T	T/T	T/T	T/T	T/T	T/T	T/T	T/T	T/T	T/T	T/T	T/T	T/T	---	T/T	T/T	---	---	T/T	18	chr2D	374104974	#N/A	#N/A	#N/A
AX-95092951	T/T	T/G	T/T	T/T	T/T	T/T	T/T	T/T	T/T	T/T	T/T	T/T	T/G	T/T	T/T	T/T	T/T	T/T	T/T	G/G	T/T	T/T	18	chr2D	12876966	2a	273.46	2A_BIN-0092
AX-95094734	T/T	T/T	T/T	---	T/C	T/T	T/T	T/T	T/T	T/T	T/T	T/T	T/T	T/T	T/T	---	T/T	T/T	T/T	T/T	T/T	T/T	18	chr2D	64064401	3b	84.24	3B_BIN-0243
AX-95096143	G/G	G/G	G/G	G/G	G/G	G/G	G/G	G/G	G/G	G/G	G/G	G/G	G/G	G/G	G/G	G/G	---	G/G	---	G/G	G/G	---	18	chr2D	45683792	#N/A	#N/A	#N/A
AX-95096904	G/G	G/G	G/G	G/G	G/G	G/G	G/G	G/G	G/G	G/G	---	G/G	G/G	G/G	G/G	G/G	G/G	G/G	---	G/G	G/G	C/G	18	chr2D	650472450	#N/A	#N/A	#N/A
AX-95153188	T/T	---	T/T	---	T/T	T/T	T/T	T/T	T/T	T/T	T/T	T/T	---	T/T	T/T	T/T	T/T	T/T	T/T	T/T	T/T	T/T	18	chr2D	556949047	3b	86.73	3B_BIN-0253
AX-95153873	A/G	A/G	A/G	---	A/G	A/G	A/G	A/G	A/G	A/G	A/G	A/G	---	A/G	A/G	G/G	A/G	A/G	A/G	A/G	A/G	A/G	18	chr2D	29299287	#N/A	#N/A	#N/A
AX-95156023	A/A	A/A	A/A	A/A	A/A	A/A	A/A	A/A	A/A	A/A	---	A/G	A/A	A/A	A/A	A/A	A/A	A/A	A/A	A/A	A/A	---	18	chr2D	382178924	#N/A	#N/A	#N/A
AX-95176964	A/A	A/A	A/A	---	A/A	A/A	A/A	A/A	A/A	A/A	A/A	A/A	A/G	A/A	A/A	A/A	A/A	A/A	---	A/A	A/A	A/A	18	chr2D	119378073	#N/A	#N/A	#N/A
AX-95184864	A/A	A/A	---	A/A	A/A	A/A	A/A	A/A	A/A	A/A	A/A	A/A	A/A	A/A	A/A	A/A	A/A	---	A/A	A/A	A/A	---	18	chr2D	189601369	#N/A	#N/A	#N/A
AX-95203195	T/T	T/T	T/T	T/T	T/T	T/T	T/T	T/C	T/C	T/T	T/T	T/T	T/T	T/T	T/T	T/T	T/T	T/T	---	T/T	T/T	T/T	18	chr2D	606716922	#N/A	#N/A	#N/A
AX-95204172	C/C	C/C	C/C	C/C	C/C	C/C	C/C	C/C	C/C	C/C	C/C	T/C	T/C	C/C	C/C	C/C	C/C	C/C	C/C	C/C	---	C/C	18	chr2D	382196500	#N/A	#N/A	#N/A
AX-95205103	A/T	A/T	A/T	A/T	A/T	---	A/T	A/T	A/T	A/T	A/T	A/T	---	A/T	A/T	A/T	A/T	A/T	A/T	---	A/T	A/T	18	chr2D	388087936	#N/A	#N/A	#N/A
AX-95211507	G/G	G/G	G/G	---	G/G	G/G	G/G	G/G	---	G/G	G/G	G/G	G/G	G/G	G/G	G/G	G/G	---	G/G	G/G	G/G	G/G	18	chr2D	55371913	#N/A	#N/A	#N/A
AX-95631867	G/G	G/G	G/G	A/G	G/G	---	G/G	G/G	G/G	G/G	G/G	G/G	G/G	G/G	G/G	G/G	A/G	G/G	G/G	G/G	G/G	G/G	18	chr2D	79986626	2d	109.61	2D_BIN-0189
AX-95634452	A/C	---	A/C	A/C	A/C	A/C	A/C	A/C	A/C	---	A/C	A/C	A/C	A/C	A/C	A/C	A/C	A/C	A/C	A/C	A/C	---	18	chr2D	569254747	#N/A	#N/A	#N/A
AX-95654392	T/T	T/T	T/T	T/T	T/T	T/T	T/T	T/T	T/T	T/T	T/T	T/T	T/C	T/T	T/T	T/T	T/T	T/T	---	T/C	T/T	T/T	18	chr2D	87741744	2b	82.36	2B_BIN-0158
AX-108730327	T/T	T/T	T/T	T/T	---	T/T	T/T	T/T	---	T/T	T/T	T/T	T/T	T/T	T/T	T/T	---	---	T/T	T/T	T/T	T/T	17	chr2D	28828184	2d	22.05	2D_BIN-0041
AX-108744543	T/T	---	T/T	T/T	T/C	T/T	T/T	T/T	T/T	T/T	T/T	T/T	T/T	T/T	T/T	T/T	T/T	---	T/T	T/T	T/C	T/T	17	chr2D	639633412	2d	405.53	2D_BIN-0329
AX-108750226	G/G	---	A/G	G/G	G/G	G/G	---	G/G	G/G	---	G/G	G/G	G/G	G/G	G/G	G/G	G/G	G/G	G/G	G/G	G/G	G/G	17	chr2D	435362391	2d	64.566	2D_BIN-0124
AX-108767529	A/C	A/C	A/C	A/C	A/C	A/C	A/C	A/C	C/C	A/C	---	A/C	---	A/C	A/C	A/C	A/C	A/C	A/C	C/C	A/C	A/C	17	chr2D	69029389	#N/A	#N/A	#N/A
AX-108802614	C/G	C/C	C/C	C/G	C/G	C/G	C/C	C/G	C/G	C/G	C/G	C/G	C/G	C/G	C/G	C/G	C/G	C/G	C/C	C/G	C/G	C/G	17	chr2D	646067820	2b	151.93	2B_BIN-0314
AX-108859463	G/G	---	G/G	G/G	G/G	G/G	G/G	G/G	---	G/G	G/G	G/G	G/G	G/G	G/G	G/G	A/G	---	G/G	G/G	G/G	G/G	17	chr2D	131132611	2d	62.293	2D_BIN-0118
AX-108891776	T/T	T/T	T/T	T/T	T/T	T/T	T/T	---	T/T	T/T	T/T	T/T	T/T	T/T	T/T	---	T/T	T/T	---	---	T/T	T/T	17	chr2D	123096149	2a	59.228	2A_BIN-0046
AX-108899429	G/G	G/G	G/G	G/G	G/G	---	G/G	G/G	G/G	G/G	G/G	G/G	G/G	G/G	G/G	---	G/G	G/G	G/G	---	---	G/G	17	chr2D	288232398	2d	63.998	2D_BIN-0122
AX-109047012	T/G	T/G	T/G	---	T/G	T/G	T/G	T/G	---	T/G	---	T/G	---	T/G	T/G	T/G	T/G	T/G	T/G	T/G	T/G	T/G	17	chr2D	276857780	2d	65.1345	2D_BIN-0125
AX-109049323	A/G	---	A/G	---	A/G	A/G	G/G	G/G	A/G	A/G	A/G	A/G	A/G	A/G	A/G	A/G	A/G	A/G	A/G	A/G	A/G	A/G	17	chr2D	352749028	#N/A	#N/A	#N/A
AX-109066435	T/T	T/T	T/T	---	T/C	T/T	T/T	T/T	T/T	T/T	T/T	T/T	T/T	T/T	---	T/T	T/T	T/T	T/T	---	T/T	T/T	17	chr2D	645763280	2d	84.4585	2D_BIN-0162
AX-109075824	C/G	---	C/G	C/G	C/G	C/G	C/G	C/G	C/G	C/G	---	C/G	C/G	C/G	C/G	C/G	C/G	---	C/G	---	C/G	C/G	17	chr2D	25660593	#N/A	#N/A	#N/A
AX-109175493	G/G	G/G	G/G	A/G	G/G	G/G	G/G	A/G	---	G/G	G/G	G/G	G/G	G/G	G/G	G/G	---	G/G	G/G	G/G	G/G	G/G	17	chr2D	642203951	2d	64.566	2D_BIN-0124
AX-109217069	G/G	G/G	G/G	---	G/G	G/G	G/G	G/G	G/G	G/G	G/G	A/G	---	G/G	G/G	A/G	G/G	G/G	G/G	G/G	G/G	G/G	17	chr2D	170808501	#N/A	#N/A	#N/A
AX-109218671	A/A	A/A	A/A	A/A	A/A	A/A	A/A	---	A/A	A/A	A/A	A/A	---	---	A/A	A/A	A/A	---	A/A	A/A	A/A	A/A	17	chr2D	616140507	2d	81.616	2D_BIN-0159
AX-109230573	G/G	G/G	G/G	G/G	G/G	G/G	G/G	G/G	G/G	---	G/G	G/G	G/G	G/G	G/G	A/G	G/G	G/G	A/G	G/G	G/G	---	17	chr2D	633268726	#N/A	#N/A	#N/A
AX-109257295	A/A	A/A	A/A	A/A	A/T	A/A	A/A	A/A	A/A	A/A	A/A	A/T	A/T	A/A	A/A	A/A	A/A	---	A/A	A/A	A/A	A/A	17	chr2D	593352068	2d	78.206	2D_BIN-0152
AX-109316026	A/A	A/A	A/A	A/A	---	A/A	A/A	---	A/A	A/A	A/A	A/A	---	A/A	A/A	A/A	A/A	A/A	A/A	G/G	A/A	A/A	17	chr2D	138751284	2d	132.24	2D_BIN-0210
AX-109344118	A/A	A/A	---	A/A	A/A	A/A	A/A	A/A	A/A	A/A	A/A	A/A	---	A/A	---	A/A	A/A	A/A	A/A	G/G	A/A	A/A	17	chr2D	69238625	2d	101.64	2D_BIN-0181
AX-109462371	T/T	T/C	T/C	T/T	T/T	T/C	T/T	T/T	T/T	T/T	T/T	T/T	T/T	T/T	T/T	T/T	T/T	T/T	T/T	C/C	T/T	T/T	17	chr2D	73099237	2d	100.23	2D_BIN-0179
AX-109527098	T/T	T/T	T/T	T/T	T/T	---	T/T	---	T/T	T/T	T/T	T/T	T/T	T/T	T/T	T/T	---	T/T	T/T	C/C	T/T	T/T	17	chr2D	66758621	2d	101.64	2D_BIN-0181
AX-109547580	G/G	A/G	G/G	G/G	A/G	G/G	G/G	G/G	G/G	G/G	G/G	G/G	G/G	G/G	G/G	G/G	G/G	G/G	A/G	A/A	G/G	G/G	17	chr2D	635951542	#N/A	#N/A	#N/A
AX-109590749	A/G	A/G	A/G	A/G	A/G	A/G	A/G	A/G	---	A/G	A/G	A/G	G/G	---	A/G	A/G	---	A/G	A/G	A/G	A/G	A/G	17	chr2D	363889711	2d	64.566	2D_BIN-0124
AX-109604713	G/G	---	G/G	---	G/G	G/G	G/G	G/G	G/G	G/G	G/G	G/G	G/G	G/G	G/G	G/G	---	G/G	G/G	---	G/G	G/G	17	chr2D	79333619	4a	61.015	4A_BIN-0056
AX-109625344	G/G	G/G	G/G	G/G	G/G	G/G	G/G	G/G	G/G	---	G/G	G/G	G/G	G/G	---	A/G	G/G	---	G/G	G/G	G/G	G/G	17	chr2D	346867444	2d	54.335	2D_BIN-0102
AX-109633071	T/C	T/C	T/C	T/C	T/C	T/C	T/C	T/C	---	T/C	T/C	T/C	T/T	T/C	T/C	---	T/C	T/C	T/C	T/C	---	T/C	17	chr2D	544383013	2d	67.976	2D_BIN-0131
AX-109660028	C/C	C/C	C/C	C/C	C/C	C/C	C/C	C/C	C/C	---	C/C	C/C	---	C/C	C/C	C/C	C/C	C/C	C/C	---	C/C	T/C	17	chr2D	483983283	2d	66.839	2D_BIN-0129
AX-109660445	C/C	C/C	C/C	C/C	---	C/C	C/C	C/C	T/C	C/C	C/C	C/C	C/C	T/C	C/C	C/C	---	C/C	C/C	C/C	C/C	C/C	17	chr2D	37925471	2d	33.867	2D_BIN-0058
AX-109720166	A/C	C/C	A/C	A/C	A/C	A/C	A/C	A/C	A/C	C/C	A/C	A/C	A/C	A/C	A/C	A/C	---	A/C	A/C	C/C	A/C	A/C	17	chr2D	8386172	#N/A	#N/A	#N/A
AX-109760418	T/G	T/G	T/G	T/G	T/G	G/G	T/G	T/G	T/G	T/G	T/G	T/G	T/G	T/G	---	---	T/G	T/G	T/G	T/G	T/G	---	17	chr2D	436781787	2d	64.566	2D_BIN-0124
AX-109763252	C/C	T/C	C/C	T/C	C/C	C/C	C/C	C/C	C/C	C/C	C/C	C/C	C/C	C/C	---	T/C	C/C	C/C	C/C	C/C	C/C	C/C	17	chr2D	43094245	2d	33.867	2D_BIN-0058
AX-109764318	A/A	---	A/A	A/A	A/A	A/A	A/A	---	A/A	A/A	A/A	A/A	A/A	A/A	A/A	A/A	---	A/A	A/A	A/A	---	A/A	17	chr2D	71950342	2d	48.651	2D_BIN-0094
AX-109784186	G/G	G/G	G/G	G/G	G/G	A/G	G/G	G/G	G/G	G/G	G/G	G/G	G/G	G/G	G/G	---	G/G	G/G	A/G	---	G/G	G/G	17	chr2D	481606357	2d	64.566	2D_BIN-0124
AX-109807003	T/C	T/C	---	---	T/C	T/C	T/C	T/C	T/C	---	T/C	T/C	T/C	T/C	T/C	T/C	T/C	T/C	---	T/C	T/C	T/C	17	chr2D	542766339	2d	67.976	2D_BIN-0131
AX-109832454	A/G	A/G	A/G	A/G	A/G	A/G	---	A/G	A/G	A/G	---	A/G	A/G	A/G	A/G	A/G	G/G	A/G	A/G	A/A	A/G	A/G	17	chr2D	69835768	2d	48.651	2D_BIN-0094
AX-109838423	C/C	C/C	C/C	---	C/C	C/C	C/C	C/C	C/C	C/C	C/C	C/C	---	C/C	C/C	C/C	---	C/C	C/C	G/G	C/C	C/C	17	chr2D	70413515	2d	101.64	2D_BIN-0181
AX-109881657	C/C	---	T/C	C/C	---	C/C	C/C	C/C	C/C	C/C	C/C	C/C	C/C	C/C	C/C	C/C	C/C	C/C	C/C	T/T	C/C	C/C	17	chr2D	70503294	2d	101.64	2D_BIN-0181
AX-109884526	T/T	---	T/T	T/T	T/T	T/T	T/T	T/T	T/T	T/T	T/T	---	T/T	T/T	T/T	T/T	---	T/T	T/T	T/T	T/T	---	17	chr2D	629643850	2d	83.89	2D_BIN-0161
AX-109891092	G/G	G/G	G/G	G/G	G/G	G/G	G/G	---	G/G	G/G	G/G	---	G/G	G/G	G/G	G/G	G/G	G/G	---	T/G	G/G	G/G	17	chr2D	21670872	#N/A	#N/A	#N/A
AX-109986204	A/G	A/G	A/G	A/G	A/G	A/G	A/G	---	A/G	A/G	A/G	A/G	A/G	---	A/G	---	A/G	A/G	A/G	G/G	A/G	A/G	17	chr2D	71623984	2d	100.23	2D_BIN-0179
AX-110029321	C/C	T/T	C/C	C/C	C/C	C/C	C/C	C/C	C/C	C/C	---	C/C	C/C	---	C/C	C/C	C/C	C/C	C/C	T/T	C/C	C/C	17	chr2D	638322153	2b	152.64	2B_BIN-0315
AX-110115715	T/G	T/G	T/G	T/G	T/G	T/G	T/G	T/G	T/G	T/G	T/G	---	---	---	T/G	T/G	T/G	---	T/G	T/G	T/G	T/G	17	chr2D	650932068	2d	85.027	2D_BIN-0165
AX-110116262	G/G	G/G	A/G	G/G	---	G/G	G/G	G/G	G/G	---	---	G/G	G/G	G/G	G/G	G/G	G/G	G/G	G/G	G/G	G/G	G/G	17	chr2D	537930339	2d	64.566	2D_BIN-0124
AX-110147620	C/C	C/C	C/C	C/C	---	C/C	C/C	---	C/C	C/C	C/C	C/C	C/C	C/C	C/C	C/C	C/C	A/C	C/C	---	C/C	C/C	17	chr2D	302269569	2d	64.566	2D_BIN-0124
AX-110153955	T/C	T/C	T/C	T/C	T/C	T/C	---	T/C	T/C	---	T/C	T/C	T/C	T/C	T/C	---	T/C	T/C	T/C	T/C	---	T/C	17	chr2D	178580636	2d	64.566	2D_BIN-0124
AX-110179304	A/G	A/G	A/G	A/G	A/G	A/G	A/G	---	A/G	---	A/G	A/G	A/G	A/G	A/G	---	A/G	---	A/G	A/G	A/G	A/G	17	chr2D	349486805	2d	64.566	2D_BIN-0124
AX-110181929	A/C	A/C	A/C	A/C	A/C	A/C	A/C	A/C	A/C	A/C	A/C	A/C	C/C	---	A/C	---	A/C	A/C	A/C	A/C	A/C	---	17	chr2D	585766113	2d	77.069	2D_BIN-0150
AX-110187708	C/C	C/C	C/C	C/C	C/C	C/C	C/C	C/C	C/C	C/C	C/C	---	---	C/C	---	C/C	C/C	---	C/C	C/C	C/C	C/C	17	chr2D	532967086	#N/A	#N/A	#N/A
AX-110242406	T/T	T/T	T/T	---	T/T	T/T	T/T	T/T	T/T	T/T	T/T	---	T/C	T/T	---	T/T	T/T	T/T	T/T	T/T	T/T	T/T	17	chr2D	231248111	2d	64.566	2D_BIN-0124
AX-110243759	G/G	G/G	G/G	G/G	G/G	G/G	G/G	G/G	G/G	G/G	G/G	G/G	T/G	G/G	G/G	G/G	---	---	G/G	G/G	T/G	G/G	17	chr2D	592099863	#N/A	#N/A	#N/A
AX-110316565	T/C	T/C	---	T/C	T/C	T/C	T/C	T/C	T/C	T/C	T/C	T/C	T/C	T/C	---	---	---	T/C	T/C	T/C	T/C	T/C	17	chr2D	568179776	2d	71.387	2D_BIN-0137
AX-110321004	G/G	G/G	G/G	G/G	G/G	---	G/G	G/G	G/G	G/G	G/G	G/G	G/G	G/G	---	---	G/G	G/G	G/G	G/G	G/G	---	17	chr2D	539045447	2d	64.566	2D_BIN-0124
AX-110395879	C/C	C/C	C/C	C/C	C/C	C/C	---	C/C	C/C	C/C	C/C	C/C	---	C/C	C/C	C/C	C/C	C/C	---	T/T	C/C	C/C	17	chr2D	70465787	2d	101.64	2D_BIN-0181
AX-110469871	G/G	T/G	T/G	G/G	G/G	---	G/G	G/G	G/G	G/G	G/G	G/G	G/G	G/G	G/G	G/G	G/G	G/G	G/G	T/T	G/G	G/G	17	chr2D	70413563	2d	101.64	2D_BIN-0181
AX-110499172	G/G	G/G	G/G	G/G	G/G	A/G	G/G	G/G	G/G	G/G	G/G	G/G	A/G	G/G	G/G	G/G	G/G	---	G/G	A/A	G/G	G/G	17	chr2D	21012028	2d	42.28	2D_BIN-0079
AX-110501436	A/A	A/T	A/T	A/A	A/A	A/A	A/T	A/A	A/A	A/A	A/A	A/A	A/A	A/A	A/A	A/A	A/A	A/A	A/T	A/A	A/A	A/A	17	chr2D	647703314	2b	104.675	2B_BIN-0254
AX-110530483	C/C	T/C	C/C	C/C	T/C	C/C	C/C	C/C	C/C	C/C	C/C	C/C	T/C	C/C	C/C	C/C	C/C	---	C/C	C/C	C/C	C/C	17	chr2D	382912125	2d	64.566	2D_BIN-0124
AX-110556050	G/G	---	G/G	G/G	G/G	G/G	A/G	G/G	G/G	G/G	G/G	G/G	A/G	G/G	G/G	G/G	G/G	G/G	G/G	A/A	G/G	G/G	17	chr2D	66434760	2d	101.64	2D_BIN-0181
AX-110592656	A/G	G/G	A/G	A/G	A/G	A/G	A/G	A/G	---	---	A/G	A/G	A/G	A/G	A/G	A/G	A/G	---	A/G	A/G	A/G	A/G	17	chr2D	247847417	2d	64.566	2D_BIN-0124
AX-110645360	G/G	G/G	G/G	G/G	G/G	G/G	G/G	G/G	A/G	G/G	G/G	---	G/G	---	G/G	G/G	G/G	G/G	G/G	---	G/G	G/G	17	chr2D	589499265	2d	77.069	2D_BIN-0150
AX-110677714	G/G	G/G	G/G	A/G	---	G/G	G/G	---	G/G	G/G	G/G	G/G	G/G	G/G	G/G	G/G	A/G	G/G	G/G	G/G	G/G	G/G	17	chr2D	299658551	2d	64.566	2D_BIN-0124
AX-110702333	C/C	---	C/G	---	C/C	C/C	C/C	C/C	C/C	C/C	C/C	C/C	C/C	C/C	C/C	C/C	C/C	C/C	C/C	---	C/C	C/C	17	chr2D	442186919	2d	67.976	2D_BIN-0131
AX-110717862	T/T	T/T	T/T	---	T/T	T/T	T/T	T/T	T/T	T/T	T/T	T/T	T/T	T/T	T/G	T/G	T/T	T/G	T/T	T/T	T/T	T/T	17	chr2D	633996814	2d	80.479	2D_BIN-0156
AX-110723362	A/G	A/G	A/G	G/G	A/G	A/G	A/G	A/G	---	A/G	A/G	A/G	G/G	A/G	A/G	A/G	A/G	A/G	A/G	A/G	G/G	A/G	17	chr2D	612881283	2d	81.616	2D_BIN-0159
AX-110727574	T/T	T/T	T/T	T/T	T/T	T/T	---	T/T	T/T	T/T	T/T	T/T	T/T	---	T/T	T/T	T/T	---	T/T	---	T/T	T/T	17	chr2D	459975526	2d	63.998	2D_BIN-0122
AX-110742292	C/C	C/C	C/C	C/C	C/C	C/C	C/C	C/C	C/C	T/C	---	C/C	---	T/C	C/C	C/C	C/C	C/C	C/C	C/C	C/C	C/C	17	chr2D	483449978	2d	64.566	2D_BIN-0124
AX-110817774	A/G	---	A/G	A/G	---	A/G	A/G	A/G	A/G	---	A/G	A/G	A/G	A/G	A/G	A/G	A/G	---	A/G	A/G	A/G	A/G	17	chr2D	66861007	2d	48.651	2D_BIN-0094
AX-110871451	T/C	T/C	T/C	T/C	T/C	T/C	T/C	T/C	T/C	T/C	T/C	---	T/C	---	T/C	---	T/C	---	T/C	T/C	T/C	T/C	17	chr2D	144824858	#N/A	#N/A	#N/A
AX-110909212	A/A	A/A	A/A	A/A	A/A	A/A	A/A	A/A	A/A	A/A	A/A	A/A	---	A/A	---	A/A	A/A	A/A	A/A	A/A	A/G	---	17	chr2D	85776160	2a	59.228	2A_BIN-0046
AX-110948686	T/T	T/T	T/T	T/T	T/T	T/T	T/T	T/T	T/T	T/T	T/T	---	T/T	T/T	T/T	T/T	---	T/T	---	C/C	T/T	T/T	17	chr2D	538667160	2d	190.75	2D_BIN-0278
AX-110950927	A/T	A/T	---	A/T	A/T	---	A/T	A/T	A/T	---	A/T	A/T	A/T	A/T	A/T	---	A/T	A/T	A/T	A/T	A/T	A/T	17	chr2D	2818541	2d	0	2D_BIN-0001
AX-110966618	C/C	C/C	C/C	C/C	C/C	C/C	C/C	C/C	C/C	---	C/C	C/C	T/C	C/C	C/C	C/C	T/C	C/C	C/C	T/T	C/C	C/C	17	chr2D	67234296	2d	101.64	2D_BIN-0181
AX-111056939	A/A	A/A	A/A	A/A	A/A	A/A	A/A	A/A	---	A/A	A/A	---	A/A	---	A/A	A/A	A/A	A/A	A/A	G/G	A/A	A/A	17	chr2D	68730947	2d	101.91	2D_BIN-0182
AX-111059545	T/G	G/G	T/G	T/G	T/G	T/G	T/G	T/G	G/G	T/G	---	T/G	T/G	T/G	T/G	T/G	T/G	T/G	T/G	T/G	---	T/G	17	chr2D	13582020	2d	7.389	2D_BIN-0016
AX-111063514	T/T	T/T	T/T	T/T	T/T	T/T	T/C	T/T	T/C	T/T	T/T	T/C	T/T	T/T	T/T	T/T	T/T	T/T	T/C	T/T	T/T	T/T	17	chr2D	398476629	2d	64.566	2D_BIN-0124
AX-111090766	C/C	C/C	C/C	A/C	C/C	C/C	C/C	C/C	C/C	C/C	C/C	C/C	A/C	C/C	---	C/C	C/C	C/C	C/C	A/A	C/C	C/C	17	chr2D	582178912	2d	220.03	2D_BIN-0306
AX-111153499	C/C	C/C	C/C	C/C	C/C	C/C	C/C	C/C	C/C	C/C	C/C	C/C	C/C	C/C	C/C	---	C/C	C/C	---	---	C/C	---	17	chr2D	633244838	2d	85.027	2D_BIN-0165
AX-111199457	C/C	---	A/C	C/C	C/C	C/C	C/C	C/C	C/C	C/C	---	C/C	C/C	C/C	C/C	C/C	---	C/C	C/C	C/C	C/C	C/C	17	chr2D	351984665	2d	62.8615	2D_BIN-0119
AX-111228094	T/C	---	T/C	T/C	T/C	T/C	T/C	T/C	T/C	T/C	T/C	T/C	T/C	T/C	T/C	T/C	T/C	---	T/C	T/C	---	---	17	chr2D	414873606	2d	64.566	2D_BIN-0124
AX-111256263	A/A	A/A	---	A/A	A/A	A/A	---	---	A/A	A/A	A/A	A/A	A/G	A/A	A/A	A/A	A/A	A/A	A/A	A/A	A/A	A/A	17	chr2D	559214580	2d	70.25	2D_BIN-0135
AX-111274232	C/C	C/C	C/C	---	C/C	C/C	C/C	C/C	C/C	C/C	C/C	---	C/C	---	C/C	C/C	C/C	A/C	C/C	C/C	C/C	C/C	17	chr2D	632429356	2d	84.4585	2D_BIN-0162
AX-111385062	A/G	A/G	A/G	A/G	A/G	A/G	G/G	A/G	---	A/G	---	G/G	A/G	A/G	A/G	A/G	A/G	A/G	A/G	A/G	A/G	A/G	17	chr2D	488019088	2d	64.566	2D_BIN-0124
AX-111400319	A/A	A/A	A/A	A/A	A/A	A/A	A/A	A/A	---	A/G	A/A	A/A	A/A	A/A	A/A	A/A	A/G	A/A	A/G	A/A	A/A	A/A	17	chr2D	45721913	#N/A	#N/A	#N/A
AX-111515492	T/T	---	---	T/T	---	T/C	T/T	T/T	T/T	T/T	T/T	T/T	T/T	T/T	T/T	T/T	T/T	T/T	T/T	T/T	T/T	T/T	17	chr2D	640290986	2d	300.71	2D_BIN-0328
AX-111545430	A/A	A/A	A/A	A/A	A/G	A/A	A/A	A/A	A/A	A/A	A/A	---	A/G	A/A	A/G	A/A	A/A	A/A	A/A	A/A	A/A	A/A	17	chr2D	639497005	#N/A	#N/A	#N/A
AX-111573912	A/G	A/G	A/G	---	---	A/G	A/G	A/G	A/G	A/G	A/G	A/G	A/G	---	A/G	A/G	A/G	A/G	A/G	A/A	A/G	A/G	17	chr2D	64188313	2d	101.64	2D_BIN-0181
AX-111674741	T/G	T/G	T/G	T/G	---	T/G	T/G	T/G	T/G	T/G	T/G	T/G	---	G/G	T/G	T/G	T/G	T/G	---	T/G	T/G	T/G	17	chr2D	422623866	2d	64.566	2D_BIN-0124
AX-111677926	T/T	T/C	T/T	T/T	T/T	T/T	T/T	T/T	T/T	T/T	T/C	T/T	T/T	T/C	T/T	T/T	T/T	T/T	T/T	C/C	T/T	T/T	17	chr2D	637653213	2b	111.506	2B_BIN-0265
AX-111735051	A/C	A/C	A/C	A/C	A/C	---	---	---	A/C	A/C	A/C	A/C	A/C	A/C	A/C	A/C	A/C	A/C	A/C	---	A/C	A/C	17	chr2D	121783164	2b	56.3415	2B_BIN-0099
AX-111735322	T/T	T/T	T/T	T/T	T/T	---	T/T	T/T	T/T	---	---	T/T	T/T	T/T	T/T	T/T	T/T	T/T	T/T	---	T/T	T/T	17	chr2D	56534141	2d	45.24	2D_BIN-0090
AX-111794209	G/G	G/G	G/G	G/G	---	G/G	G/G	G/G	G/G	G/G	---	---	G/G	---	G/G	G/G	G/G	G/G	G/G	G/G	G/G	G/G	17	chr2D	523282109	2d	65.703	2D_BIN-0126
AX-111815191	T/C	C/C	T/C	T/C	---	T/C	C/C	T/C	T/C	T/C	T/C	T/C	T/C	T/C	T/C	T/C	T/C	T/C	T/C	T/C	C/C	T/C	17	chr2D	363947982	2d	64.566	2D_BIN-0124
AX-111815429	T/C	T/T	T/C	T/C	T/C	T/C	T/C	T/C	---	T/C	T/C	T/C	T/C	---	T/C	T/C	T/C	T/C	T/C	---	T/C	T/C	17	chr2D	462427654	#N/A	#N/A	#N/A
AX-111822449	A/A	A/A	A/A	A/A	A/A	A/A	A/A	A/A	A/A	---	A/A	A/A	---	---	A/A	A/A	A/G	A/A	A/A	A/A	A/A	A/A	17	chr2D	348882727	2d	63.998	2D_BIN-0122
AX-111842423	G/G	G/G	C/G	G/G	---	G/G	G/G	G/G	G/G	G/G	G/G	G/G	G/G	C/G	G/G	G/G	G/G	G/G	G/G	C/C	G/G	G/G	17	chr2D	67579190	2d	101.64	2D_BIN-0181
AX-111852736	C/C	C/C	C/C	C/C	C/C	A/C	C/C	C/C	C/C	C/C	C/C	C/C	---	C/C	C/C	---	---	C/C	C/C	C/C	C/C	C/C	17	chr2D	7758586	#N/A	#N/A	#N/A
AX-111904674	A/A	A/A	A/G	A/A	A/A	A/A	A/A	A/A	A/A	A/A	A/G	A/A	A/A	A/A	A/A	A/A	A/A	A/A	A/A	A/A	A/G	A/G	17	chr2D	634552080	2d	278.07	2D_BIN-0326
AX-111926256	T/G	G/G	T/G	T/G	T/G	T/G	T/G	T/G	T/G	---	T/G	T/G	T/G	T/G	T/G	T/G	---	T/G	T/G	G/G	T/G	T/G	17	chr2D	634798799	#N/A	#N/A	#N/A
AX-111988245	T/C	T/C	T/C	---	T/C	T/C	---	T/C	T/C	T/C	T/C	T/C	C/C	T/C	T/C	T/C	T/C	T/C	T/C	---	T/C	T/C	17	chr2D	569392427	2d	71.387	2D_BIN-0137
AX-94394177	A/G	A/G	A/G	A/G	A/G	A/A	A/G	A/G	A/G	A/G	---	A/G	A/A	A/G	A/G	A/G	A/A	A/G	A/G	A/G	A/G	A/G	17	chr2D	317945761	#N/A	#N/A	#N/A
AX-94398475	A/G	---	A/G	A/G	A/G	A/G	A/G	A/G	A/G	A/G	A/G	A/G	A/G	A/G	A/G	A/G	A/G	---	---	---	A/G	A/G	17	chr2D	175287579	#N/A	#N/A	#N/A
AX-94409620	C/C	C/C	C/C	C/C	C/C	C/C	C/C	C/C	C/C	T/C	C/C	T/C	---	C/C	C/C	C/C	C/C	---	C/C	C/C	C/C	C/C	17	chr2D	103475578	#N/A	#N/A	#N/A
AX-94410153	T/T	T/T	T/T	T/T	T/T	T/T	T/T	---	T/T	T/T	T/T	---	T/C	---	T/T	T/T	T/T	T/T	T/T	T/T	T/T	T/T	17	chr2D	498532144	#N/A	#N/A	#N/A
AX-94411263	T/T	T/T	T/T	T/T	T/T	T/T	T/C	T/C	T/C	T/T	T/T	T/T	T/T	T/T	T/T	T/T	T/T	T/T	T/C	T/T	T/T	T/T	17	chr2D	618249857	#N/A	#N/A	#N/A
AX-94414871	T/G	G/G	T/G	T/G	T/G	T/G	T/G	T/G	T/G	T/G	T/G	T/G	T/G	T/G	T/G	T/G	T/G	T/G	G/G	T/G	---	---	17	chr2D	400388103	#N/A	#N/A	#N/A
AX-94419539	G/G	A/G	G/G	G/G	G/G	G/G	G/G	G/G	G/G	G/G	A/G	G/G	G/G	A/G	G/G	G/G	G/G	G/G	G/G	---	G/G	G/G	17	chr2D	381293835	2b	151.93	2B_BIN-0314
AX-94420103	C/C	C/C	C/C	C/C	C/C	T/C	C/C	C/C	C/C	---	---	C/C	C/C	C/C	C/C	C/C	---	C/C	C/C	C/C	C/C	C/C	17	chr2D	536903426	3b	94.97	3B_BIN-0292
AX-94420614	G/G	---	G/G	G/G	G/G	---	G/G	G/G	G/G	G/G	G/G	G/G	G/G	G/G	G/G	G/G	G/G	G/G	---	G/G	G/G	---	17	chr2D	13678715	#N/A	#N/A	#N/A
AX-94421820	A/A	A/A	---	A/A	A/A	---	A/A	A/A	A/A	A/A	A/A	A/A	---	A/A	A/A	A/A	---	A/A	A/A	A/A	A/A	A/A	17	chr2D	229795327	2d	65.703	2D_BIN-0126
AX-94456508	A/G	A/G	A/G	A/G	A/G	A/G	A/G	---	A/G	A/G	A/G	---	---	A/G	A/G	A/G	A/G	G/G	A/G	A/G	A/G	A/G	17	chr2D	477260793	#N/A	#N/A	#N/A
AX-94477158	G/G	A/A	G/G	G/G	G/G	G/G	G/G	G/G	G/G	G/G	G/G	G/G	A/G	G/G	---	G/G	G/G	G/G	G/G	A/A	G/G	G/G	17	chr2D	617128245	2d	220.03	2D_BIN-0306
AX-94490739	G/G	G/G	G/G	G/G	G/G	---	G/G	G/G	G/G	G/G	G/G	G/G	---	G/G	G/G	---	G/G	G/G	---	G/G	G/G	G/G	17	chr2D	432079713	#N/A	#N/A	#N/A
AX-94502226	T/C	T/C	T/C	T/C	---	T/C	T/C	T/C	---	T/C	---	T/C	T/C	T/C	T/C	T/C	T/C	---	T/C	T/C	T/C	T/C	17	chr2D	166107883	#N/A	#N/A	#N/A
AX-94517807	C/G	C/G	C/G	C/G	---	C/G	G/G	G/G	C/G	C/G	---	C/G	C/G	C/G	C/G	C/G	C/G	C/G	C/G	C/G	C/G	C/G	17	chr2D	16347184	#N/A	#N/A	#N/A
AX-94520912	A/A	A/A	A/A	A/A	A/A	A/A	A/A	A/A	A/A	A/A	---	A/A	A/A	A/G	A/A	A/A	A/A	A/A	A/A	---	---	A/A	17	chr2D	218378090	#N/A	#N/A	#N/A
AX-94539556	T/C	T/C	T/C	T/C	T/C	T/C	T/C	T/C	---	T/C	T/C	T/C	T/C	T/C	T/C	---	T/T	T/T	T/C	T/C	T/C	T/C	17	chr2D	378526149	#N/A	#N/A	#N/A
AX-94541400	T/T	A/T	T/T	T/T	T/T	---	T/T	T/T	T/T	T/T	---	T/T	T/T	T/T	T/T	T/T	T/T	T/T	T/T	T/T	T/T	---	17	chr2D	546211984	#N/A	#N/A	#N/A
AX-94565707	G/G	G/G	G/G	G/G	G/G	G/G	---	G/G	G/G	G/G	G/G	G/G	G/G	---	G/G	G/G	G/G	---	G/G	G/G	G/G	---	17	chr2D	370632435	#N/A	#N/A	#N/A
AX-94575772	A/G	---	A/G	A/G	A/G	A/G	A/G	A/G	A/G	A/G	A/G	---	G/G	A/G	A/G	A/G	A/G	A/G	A/G	A/G	---	A/G	17	chr2D	100420527	#N/A	#N/A	#N/A
AX-94588447	A/G	A/G	A/G	A/G	A/G	A/G	---	A/G	A/G	A/G	---	A/G	A/G	A/G	A/G	A/G	A/G	A/G	---	---	A/G	A/G	17	chr2D	406952311	#N/A	#N/A	#N/A
AX-94639152	A/C	A/C	---	---	A/C	A/C	A/C	A/C	A/C	A/C	A/C	A/C	---	A/C	A/C	A/C	A/C	A/C	---	A/C	A/C	A/C	17	chr2D	25352747	#N/A	#N/A	#N/A
AX-94643776	A/C	C/C	A/C	A/C	A/C	---	---	A/C	A/C	A/C	A/C	A/C	A/C	A/C	A/C	A/C	A/C	A/C	A/C	C/C	A/C	A/C	17	chr2D	637656302	#N/A	#N/A	#N/A
AX-94651891	T/C	T/C	T/C	T/C	---	T/C	C/C	T/C	T/C	T/C	---	T/C	T/C	---	T/C	T/C	T/C	T/C	T/C	T/C	T/C	T/C	17	chr2D	81305531	2a	424.32	2A_BIN-0186
AX-94658626	T/T	T/T	T/T	---	T/T	T/T	T/T	T/T	T/T	T/T	T/T	T/T	T/T	T/T	T/T	T/T	T/T	---	---	T/T	---	T/T	17	chr2D	45680127	#N/A	#N/A	#N/A
AX-94661959	A/G	A/G	A/G	---	A/G	G/G	A/G	A/G	A/G	---	A/G	A/G	G/G	A/G	A/G	A/G	A/G	A/G	A/G	A/G	A/G	A/G	17	chr2D	556950653	#N/A	#N/A	#N/A
AX-94667598	C/G	C/G	G/G	C/G	C/G	C/G	C/G	C/G	C/G	C/G	G/G	C/G	C/G	C/G	C/G	C/G	C/G	C/G	C/G	C/G	G/G	G/G	17	chr2D	634553364	#N/A	#N/A	#N/A
AX-94668972	T/T	T/C	T/T	T/T	T/T	T/T	T/T	T/T	T/T	T/T	T/C	T/T	T/T	T/C	T/T	T/T	T/T	T/T	T/T	T/C	T/T	T/T	17	chr2D	637654083	3b	48.935	3B_BIN-0139
AX-94687086	C/C	T/C	C/C	---	C/C	C/C	C/C	C/C	C/C	C/C	C/C	C/C	C/C	C/C	C/C	C/C	C/C	C/C	C/C	---	C/C	T/C	17	chr2D	20769400	#N/A	#N/A	#N/A
AX-94691415	A/G	A/G	A/G	A/A	A/G	A/G	A/G	A/G	---	A/G	A/G	A/G	A/A	A/G	A/G	A/G	A/G	A/G	A/G	A/G	A/A	A/G	17	chr2D	3787836	2b	1.67	2B_BIN-0005
AX-94705396	T/C	T/C	T/C	C/C	---	T/C	T/C	T/C	---	T/C	T/C	T/C	T/C	T/C	T/C	T/C	T/C	T/C	T/C	T/C	---	T/C	17	chr2D	635092821	#N/A	#N/A	#N/A
AX-94710655	T/T	T/T	C/C	T/T	T/T	T/T	T/T	T/T	T/T	T/T	C/C	T/T	T/T	T/T	T/T	T/T	T/T	T/T	T/T	T/T	C/C	C/C	17	chr2D	634553531	3b	84.24	3B_BIN-0243
AX-94736973	G/G	G/G	A/G	G/G	G/G	---	G/G	G/G	G/G	G/G	G/G	G/G	G/G	G/G	G/G	G/G	---	G/G	G/G	A/A	G/G	G/G	17	chr2D	65266874	#N/A	#N/A	#N/A
AX-94746231	A/A	A/A	A/A	A/A	A/A	A/A	A/A	A/A	A/C	A/A	A/C	A/A	A/A	A/A	A/A	A/A	A/A	A/C	A/A	A/C	A/A	A/A	17	chr2D	649830713	#N/A	#N/A	#N/A
AX-94772880	T/C	T/C	T/C	T/C	T/C	T/C	---	T/C	---	T/C	T/C	T/C	T/C	T/C	---	T/C	T/C	T/C	T/C	C/C	T/C	T/C	17	chr2D	8716718	#N/A	#N/A	#N/A
AX-94780119	A/G	G/G	A/G	A/G	G/G	A/G	A/G	A/G	A/G	A/G	A/G	A/G	A/G	A/G	A/G	A/G	A/G	A/G	---	A/G	G/G	A/G	17	chr2D	454969086	#N/A	#N/A	#N/A
AX-94788338	T/C	T/C	T/C	T/C	T/C	---	T/C	T/C	T/C	T/C	T/C	T/C	---	T/C	T/C	---	T/C	T/C	T/C	T/C	T/T	T/C	17	chr2D	628161268	2b	112.7	2B_BIN-0274
AX-94807473	T/C	T/C	T/C	---	T/C	T/C	T/C	T/C	T/T	T/C	T/C	T/C	T/C	T/C	T/C	T/C	T/C	T/C	T/T	T/C	T/C	T/T	17	chr2D	472467189	#N/A	#N/A	#N/A
AX-94809030	C/C	C/C	T/C	---	---	C/C	C/C	C/C	C/C	---	C/C	C/C	C/C	C/C	C/C	C/C	C/C	C/C	C/C	C/C	C/C	C/C	17	chr2D	544781442	#N/A	#N/A	#N/A
AX-94812372	C/C	C/C	C/C	C/C	C/C	C/C	C/C	C/C	C/C	C/C	C/C	C/C	C/C	---	C/C	---	C/C	C/C	---	A/A	C/C	C/C	17	chr2D	20768552	#N/A	#N/A	#N/A
AX-94815863	G/G	---	G/G	G/G	---	G/G	G/G	G/G	G/G	G/G	G/G	---	---	G/G	G/G	G/G	G/G	G/G	G/G	G/G	G/G	G/G	17	chr2D	460759796	#N/A	#N/A	#N/A
AX-94822718	G/G	G/G	G/G	G/G	---	---	G/G	G/G	G/G	G/G	G/G	G/G	G/G	G/G	G/G	G/G	---	G/G	G/G	G/G	---	G/G	17	chr2D	131360530	#N/A	#N/A	#N/A
AX-94826312	A/A	A/C	A/A	A/C	---	A/A	A/A	A/A	A/A	A/A	A/A	A/A	A/A	A/A	A/A	A/A	A/A	A/A	A/A	---	A/A	A/A	17	chr2D	638438815	#N/A	#N/A	#N/A
AX-94828243	T/T	T/T	T/T	T/T	T/T	T/T	T/T	T/T	---	T/T	T/T	T/T	T/C	T/T	T/T	T/T	---	---	T/T	T/T	T/T	T/T	17	chr2D	3782059	2b	1.67	2B_BIN-0005
AX-94853279	T/T	C/C	T/T	T/T	T/T	T/T	T/T	T/T	T/T	T/T	T/T	T/T	T/C	T/T	T/C	T/T	T/T	T/T	T/T	C/C	T/T	T/T	17	chr2D	618149771	2d	220.73	2D_BIN-0307
AX-94869655	A/A	A/A	---	A/A	A/A	A/A	A/A	A/A	A/A	A/A	A/A	A/A	G/G	A/A	A/A	A/A	---	A/A	A/A	A/G	A/A	A/A	17	chr2D	22818665	#N/A	#N/A	#N/A
AX-94931893	A/C	A/C	A/C	A/C	---	A/C	A/C	A/C	---	A/C	---	A/C	A/C	A/C	A/C	A/C	A/C	---	A/C	A/C	A/C	A/C	17	chr2D	574351374	#N/A	#N/A	#N/A
AX-94932829	G/G	---	G/G	G/G	G/G	G/G	G/G	G/G	G/G	G/G	---	G/G	G/G	G/G	G/G	G/G	G/G	G/G	---	G/G	---	G/G	17	chr2D	89285481	2b	82.36	2B_BIN-0158
AX-94942551	A/A	A/A	A/A	---	A/A	---	A/A	A/A	A/A	A/A	A/A	---	A/A	A/A	A/A	A/G	A/A	A/A	A/A	A/A	A/A	A/A	17	chr2D	619694907	2b	101.264	2B_BIN-0244
AX-94968729	A/A	---	A/A	A/A	A/A	A/A	A/A	---	---	A/A	A/A	A/A	A/A	A/A	A/A	A/A	---	A/A	A/A	A/A	A/A	A/A	17	chr2D	572364813	#N/A	#N/A	#N/A
AX-94973933	C/C	C/C	C/C	C/C	C/C	C/C	C/C	C/C	C/C	C/C	C/C	C/C	T/C	---	---	C/C	C/C	C/C	C/C	T/T	C/C	C/C	17	chr2D	67225073	2d	100.23	2D_BIN-0179
AX-94992761	C/C	C/C	C/C	C/C	C/C	C/C	T/C	C/C	T/C	C/C	C/C	T/C	C/C	C/C	C/C	C/C	C/C	C/C	T/C	C/C	C/C	C/C	17	chr2D	218299397	#N/A	#N/A	#N/A
AX-94996711	T/C	T/C	T/C	T/C	T/C	---	T/C	T/C	---	T/C	T/C	T/C	T/C	T/C	T/C	T/C	---	---	T/C	T/C	T/C	T/C	17	chr2D	439438361	#N/A	#N/A	#N/A
AX-95000534	G/G	A/A	G/G	G/G	A/G	G/G	G/G	G/G	G/G	G/G	A/A	G/G	G/G	A/A	G/G	G/G	G/G	G/G	G/G	G/G	G/G	G/G	17	chr2D	637651086	#N/A	#N/A	#N/A
AX-95015467	C/C	C/C	C/C	---	C/C	C/C	C/C	C/C	C/C	---	C/C	C/C	C/C	C/C	C/C	C/C	C/C	---	C/C	C/C	---	C/C	17	chr2D	79524754	#N/A	#N/A	#N/A
AX-95017422	T/C	---	T/C	T/C	T/C	T/C	T/C	---	T/C	T/C	T/C	T/C	T/C	T/C	T/C	---	T/C	T/C	T/C	T/C	---	T/C	17	chr2D	88293844	#N/A	#N/A	#N/A
AX-95023231	T/T	T/G	T/G	T/T	T/T	T/T	T/T	T/T	T/T	T/T	T/G	T/T	T/T	T/T	T/T	T/T	T/T	T/T	T/G	T/T	T/T	T/T	17	chr2D	640215482	#N/A	#N/A	#N/A
AX-95089217	C/C	C/C	C/C	T/C	C/C	T/C	C/C	C/C	C/C	C/C	C/C	C/C	C/C	---	C/C	C/C	C/C	T/C	C/C	C/C	C/C	C/C	17	chr2D	643871101	#N/A	#N/A	#N/A
AX-95095300	T/T	T/T	T/T	T/T	T/T	T/T	---	T/T	T/T	T/T	T/T	T/C	T/T	---	---	T/T	T/T	T/T	T/T	T/T	T/T	T/T	17	chr2D	579204123	3b	83.96	3B_BIN-0242
AX-95125039	A/G	A/G	G/G	A/G	A/G	A/G	A/G	A/G	A/G	A/G	G/G	A/G	A/G	A/G	A/G	A/G	A/G	A/G	A/G	A/G	G/G	G/G	17	chr2D	634553439	#N/A	#N/A	#N/A
AX-95126650	T/C	T/C	---	---	T/C	---	T/C	T/C	T/C	T/C	T/C	T/C	---	T/C	T/C	T/C	T/C	T/C	T/C	T/C	T/C	T/C	17	chr2D	73022297	#N/A	#N/A	#N/A
AX-95132577	A/G	A/G	A/G	A/G	A/G	A/G	A/G	A/G	A/G	A/G	---	A/G	G/G	A/A	A/G	A/G	A/G	A/G	A/G	A/G	---	A/G	17	chr2D	49197058	#N/A	#N/A	#N/A
AX-95161367	A/G	A/G	A/G	A/G	A/G	---	A/G	A/G	A/G	A/G	A/G	A/G	A/G	A/G	A/A	---	A/G	A/A	A/G	A/G	A/G	A/G	17	chr2D	634884265	#N/A	#N/A	#N/A
AX-95168737	T/C	T/C	T/C	T/C	T/C	T/C	---	---	T/C	T/T	T/C	T/C	T/C	---	T/C	T/C	T/C	T/C	T/C	T/C	T/C	T/C	17	chr2D	529538951	#N/A	#N/A	#N/A
AX-95170804	T/T	T/G	T/T	---	T/T	T/T	T/T	T/T	T/T	T/T	T/T	T/T	T/T	T/T	---	T/T	T/T	T/T	T/T	---	T/T	T/T	17	chr2D	145396152	#N/A	#N/A	#N/A
AX-95207081	T/T	T/T	T/T	T/C	T/T	T/T	T/T	T/T	T/T	T/T	T/T	T/T	T/T	T/T	T/T	T/C	---	---	T/T	T/T	T/T	T/T	17	chr2D	621965683	2b	101.264	2B_BIN-0244
AX-95221866	A/A	A/A	A/G	A/A	A/A	A/A	A/A	A/A	A/A	A/A	A/G	A/A	A/A	A/A	A/A	A/A	A/A	A/A	A/A	A/A	A/G	A/G	17	chr2D	634553380	3b	48.935	3B_BIN-0139
AX-95242549	T/C	T/C	T/C	T/C	T/C	T/C	T/C	T/C	T/C	T/C	T/C	---	T/C	T/C	T/C	---	---	T/C	---	T/C	T/C	T/C	17	chr2D	350797726	#N/A	#N/A	#N/A
AX-108787007	A/G	---	A/G	---	A/G	A/G	A/G	A/A	A/G	A/G	---	A/G	A/G	A/G	A/G	A/G	A/G	A/G	A/G	---	A/G	A/G	16	chr2D	82579735	2d	109.61	2D_BIN-0189
AX-108816487	G/G	T/G	T/G	G/G	G/G	G/G	G/G	G/G	G/G	G/G	T/G	G/G	G/G	G/G	G/G	G/G	G/G	G/G	T/G	---	G/G	G/G	16	chr2D	642207850	#N/A	#N/A	#N/A
AX-108823763	T/T	---	T/T	T/T	---	T/T	T/T	T/T	---	T/T	T/T	T/T	T/T	T/T	T/T	T/T	---	T/T	T/T	T/T	---	T/T	16	chr2D	379702398	2b	59.184	2B_BIN-0109
AX-108853610	T/C	T/C	T/C	T/C	T/C	C/C	T/C	T/C	T/C	T/C	T/C	T/C	---	T/C	T/C	T/C	---	T/C	T/C	T/T	---	T/C	16	chr2D	503306790	2d	65.703	2D_BIN-0126
AX-108877941	T/G	T/G	T/G	T/G	T/G	T/G	---	T/T	---	T/G	T/G	T/G	T/G	T/G	T/G	T/G	T/G	T/G	T/G	---	T/G	---	16	chr2D	547195493	2d	69.113	2D_BIN-0133
AX-108902405	C/C	T/C	---	---	C/C	C/C	C/C	C/C	C/C	C/C	C/C	C/C	T/C	C/C	C/C	C/C	C/C	C/C	C/C	T/T	C/C	C/C	16	chr2D	543044613	2d	205.13	2D_BIN-0286
AX-108927717	C/C	C/G	C/C	C/G	C/C	C/C	C/C	C/C	C/C	C/C	C/G	C/C	C/C	C/G	C/C	C/C	C/C	C/C	C/C	G/G	C/C	C/C	16	chr2D	636455128	#N/A	#N/A	#N/A
AX-108954270	C/C	C/C	---	T/C	C/C	C/C	---	T/C	C/C	---	C/C	C/C	C/C	C/C	C/C	C/C	C/C	C/C	C/C	C/C	C/C	C/C	16	chr2D	421229644	2d	64.566	2D_BIN-0124
AX-108984785	G/G	A/G	A/G	G/G	G/G	G/G	G/G	G/G	G/G	G/G	A/G	G/G	G/G	G/G	G/G	G/G	G/G	G/G	A/G	A/G	G/G	G/G	16	chr2D	598261185	#N/A	#N/A	#N/A
AX-108994786	T/T	T/G	---	T/T	T/T	T/T	T/T	---	T/T	T/T	T/T	T/T	T/T	T/T	T/G	T/T	---	T/T	T/T	T/T	T/T	T/T	16	chr2D	624553131	2b	112.7	2B_BIN-0274
AX-109004372	A/A	A/A	A/G	A/G	---	G/G	A/A	---	A/A	A/A	A/A	A/A	A/A	A/A	A/A	A/A	A/A	A/A	A/A	A/A	A/A	A/A	16	chr2D	144440339	2d	63.43	2D_BIN-0121
AX-109036011	T/G	T/G	---	---	T/G	T/G	T/G	T/G	T/G	T/T	---	T/G	T/G	T/G	T/G	T/G	T/G	T/T	T/G	T/G	T/G	T/G	16	chr2D	289939055	2d	66.839	2D_BIN-0129
AX-109043093	A/G	A/G	A/G	---	---	A/G	A/G	A/G	A/G	A/G	A/A	A/G	A/G	A/G	---	A/G	A/G	A/A	A/G	A/G	A/G	A/G	16	chr2D	405246815	2d	64.566	2D_BIN-0124
AX-109140548	T/C	C/C	T/C	T/C	---	T/C	C/C	T/C	T/C	T/C	T/C	T/C	T/C	T/C	T/C	C/C	T/C	C/C	T/C	T/C	T/C	T/C	16	chr2D	191659367	2d	64.566	2D_BIN-0124
AX-109174526	G/G	G/G	G/G	G/G	G/G	G/G	---	G/G	G/G	---	G/G	G/G	G/G	G/G	G/G	G/G	---	G/G	---	G/G	G/G	---	16	chr2D	108141711	2d	64.566	2D_BIN-0124
AX-109224268	A/G	G/G	A/G	A/G	A/G	A/G	A/G	A/G	A/G	A/G	---	A/G	G/G	A/G	A/G	A/G	A/G	---	A/G	A/G	A/G	---	16	chr2D	326963956	2d	64.566	2D_BIN-0124
AX-109301122	T/T	T/T	T/T	T/T	T/T	---	T/T	T/T	---	T/T	T/T	T/T	---	T/T	T/T	T/T	T/C	T/T	T/T	C/C	T/T	T/T	16	chr2D	69961217	2d	101.64	2D_BIN-0181
AX-109362918	T/C	T/C	T/C	---	---	T/C	T/C	T/C	T/C	---	T/C	T/C	---	T/C	T/C	T/C	T/C	---	T/C	T/C	T/C	T/C	16	chr2D	523742077	2d	64.566	2D_BIN-0124
AX-109367079	C/C	C/C	C/C	---	C/C	C/C	C/C	C/C	C/C	C/C	---	C/C	---	C/C	C/C	C/C	---	C/C	C/C	T/T	C/C	C/C	16	chr2D	212376671	2d	146.04	2D_BIN-0228
AX-109390318	A/A	A/A	A/A	A/A	A/A	---	A/A	A/A	A/A	---	A/A	A/A	A/A	A/A	---	---	A/A	---	A/A	A/A	A/A	A/A	16	chr2D	92207432	2d	58.883	2D_BIN-0109
AX-109409951	C/G	C/C	C/C	C/G	C/G	C/G	C/C	C/G	C/G	C/G	C/G	C/G	C/G	C/G	C/G	C/G	C/G	C/G	C/C	C/C	C/G	C/G	16	chr2D	646033823	2b	104.675	2B_BIN-0254
AX-109446143	G/G	G/G	G/G	---	G/G	G/G	G/G	G/G	G/G	G/G	---	G/G	G/G	G/G	G/G	G/G	G/G	G/G	---	A/G	---	G/G	16	chr2D	502521620	2b	60.8885	2B_BIN-0114
AX-109514751	T/G	T/G	---	T/G	T/G	T/G	T/G	T/G	T/G	T/G	---	T/G	T/G	---	T/G	---	T/G	T/G	T/G	T/G	T/G	---	16	chr2D	584311319	2d	73.0915	2D_BIN-0141
AX-109534982	T/T	T/C	T/C	T/C	---	T/T	T/T	T/T	T/T	T/T	T/T	T/T	T/T	T/T	T/T	T/T	T/T	---	T/T	T/T	T/T	T/T	16	chr2D	27916901	2d	20.467	2D_BIN-0038
AX-109552922	A/G	A/G	G/G	---	A/G	A/G	A/G	G/G	A/G	A/G	A/G	A/G	A/G	A/G	---	---	A/G	A/G	A/G	A/G	A/G	A/G	16	chr2D	543531763	2d	64.566	2D_BIN-0124
AX-109567086	T/T	T/T	---	T/T	T/T	T/T	T/T	T/T	T/T	---	---	T/T	---	T/T	T/T	T/T	T/T	T/T	T/T	---	T/T	T/T	16	chr2D	481658211	2d	64.566	2D_BIN-0124
AX-109597172	T/G	T/G	T/G	T/G	T/G	G/G	T/G	T/G	T/G	T/G	---	T/G	T/G	---	T/G	T/G	T/G	T/G	---	T/G	---	T/G	16	chr2D	8319448	2d	3.41	2D_BIN-0008
AX-109796987	A/G	A/G	A/G	A/G	A/G	A/G	G/G	---	---	A/G	A/G	A/G	A/G	A/G	A/G	---	A/G	A/G	---	A/G	A/G	A/G	16	chr2D	633072615	2d	84.4585	2D_BIN-0162
AX-109809530	T/C	C/C	T/C	---	---	T/C	T/C	T/C	T/C	T/C	T/C	T/C	C/C	T/C	C/C	T/C	T/C	T/C	T/C	T/C	T/C	T/C	16	chr2D	201784540	4d	54.756	4D_BIN-0069
AX-109896968	T/T	T/T	T/T	T/T	T/T	T/T	T/T	---	T/T	T/T	T/T	---	---	T/T	T/T	T/T	T/T	T/T	T/T	A/A	---	T/T	16	chr2D	21002476	2d	42.28	2D_BIN-0079
AX-109906184	C/C	C/G	C/G	C/C	C/C	C/C	C/C	C/C	C/C	C/C	C/G	C/C	C/C	C/C	C/C	C/C	C/C	C/C	C/G	C/G	C/C	C/C	16	chr2D	642207720	2b	151.93	2B_BIN-0314
AX-109941740	C/C	C/C	C/C	C/C	C/C	C/C	A/C	C/C	C/C	C/C	C/C	C/C	A/C	C/C	C/C	C/C	---	C/C	C/C	A/A	C/C	---	16	chr2D	71262375	2d	100.23	2D_BIN-0179
AX-110108850	T/G	G/G	---	T/G	T/G	T/G	T/G	T/G	T/G	G/G	T/G	T/G	T/G	T/G	T/G	T/G	T/G	T/G	T/G	T/G	---	G/G	16	chr2D	204139078	2b	59.184	2B_BIN-0109
AX-110114781	C/C	C/C	C/C	C/C	C/C	C/C	C/C	C/C	C/C	C/C	C/C	T/C	C/C	C/C	---	T/C	C/C	C/C	---	C/C	---	C/C	16	chr2D	539258631	2d	67.976	2D_BIN-0131
AX-110161428	G/G	---	G/G	G/G	---	G/G	G/G	G/G	---	G/G	G/G	G/G	---	G/G	G/G	G/G	---	G/G	G/G	G/G	G/G	G/G	16	chr2D	374346262	2d	64.566	2D_BIN-0124
AX-110183422	T/T	T/T	T/C	T/C	T/T	---	T/C	T/T	T/T	T/T	T/T	T/T	---	T/T	T/T	T/T	T/T	T/T	T/T	T/T	T/T	T/T	16	chr2D	429190737	2d	64.566	2D_BIN-0124
AX-110185559	C/C	---	---	C/C	C/C	C/C	C/C	C/C	---	C/C	C/C	C/C	C/C	C/C	C/C	C/C	---	C/C	C/C	T/C	C/C	C/C	16	chr2D	66860435	2d	48.651	2D_BIN-0094
AX-110265515	A/C	A/C	A/C	---	A/C	A/C	A/C	---	A/C	---	A/C	A/C	A/C	A/C	A/C	---	A/C	A/C	A/C	---	A/C	A/C	16	chr2D	6982103	2d	2.273	2D_BIN-0005
AX-110381584	G/G	C/G	C/G	G/G	G/G	G/G	C/G	G/G	G/G	G/G	G/G	G/G	G/G	G/G	G/G	G/G	G/G	G/G	C/G	G/G	C/G	G/G	16	chr2D	650063664	#N/A	#N/A	#N/A
AX-110388173	T/T	T/T	---	T/T	T/T	T/T	T/T	T/T	T/T	---	T/T	T/T	T/T	T/T	T/T	T/T	---	T/T	T/T	T/T	---	---	16	chr2D	588797764	#N/A	#N/A	#N/A
AX-110396734	G/G	G/G	G/G	A/G	G/G	G/G	G/G	A/G	A/G	G/G	G/G	G/G	G/G	G/G	G/G	G/G	G/G	A/G	G/G	G/G	G/G	A/G	16	chr2D	638795081	2d	83.89	2D_BIN-0161
AX-110406009	T/C	C/C	T/C	T/C	T/C	T/C	T/C	T/C	T/C	C/C	T/C	T/C	---	T/C	T/C	---	C/C	T/C	T/C	T/C	T/C	T/C	16	chr2D	610166722	2d	220.03	2D_BIN-0306
AX-110456337	T/G	T/G	T/G	T/G	T/G	T/G	---	T/G	T/G	T/T	T/G	T/T	T/G	T/G	T/G	T/G	T/G	T/G	T/G	G/G	T/G	T/T	16	chr2D	68801039	2d	100.23	2D_BIN-0179
AX-110538120	T/T	T/T	T/T	T/T	T/T	T/T	T/T	T/T	---	T/T	---	T/T	T/T	T/T	---	T/T	---	---	T/T	T/T	T/T	T/T	16	chr2D	448144991	2d	67.976	2D_BIN-0131
AX-110591136	C/C	T/C	T/C	C/C	T/C	C/C	C/C	C/C	---	C/C	C/C	---	C/C	C/C	C/C	C/C	C/C	C/C	C/C	C/C	C/C	C/C	16	chr2D	58709067	2d	45.24	2D_BIN-0090
AX-110663654	C/C	C/C	C/C	C/C	T/C	C/C	C/C	---	C/C	C/C	C/C	C/C	C/C	---	C/C	C/C	---	C/C	---	C/C	C/C	C/C	16	chr2D	29875901	2d	24.772	2D_BIN-0043
AX-110672724	A/A	---	A/A	A/A	A/A	A/A	---	A/A	A/A	A/A	A/A	A/A	---	A/A	A/A	---	A/A	---	A/A	A/A	A/A	A/A	16	chr2D	146768642	2b	58.047	2B_BIN-0105
AX-110692997	C/C	C/C	T/C	C/C	C/C	C/C	---	C/C	---	C/C	C/C	C/C	---	C/C	C/C	C/C	C/C	C/C	---	C/C	C/C	C/C	16	chr2D	327529917	2d	66.839	2D_BIN-0129
AX-110707833	C/C	C/C	C/C	---	C/C	---	C/C	C/C	C/C	C/C	C/C	C/C	C/C	C/C	C/C	C/C	---	C/C	T/C	---	C/C	C/C	16	chr2D	132358386	2d	64.566	2D_BIN-0124
AX-110711578	G/G	G/G	G/G	G/G	G/G	G/G	G/G	G/G	G/G	---	---	G/G	G/G	---	---	G/G	G/G	G/G	G/G	---	G/G	G/G	16	chr2D	406211163	2d	64.566	2D_BIN-0124
AX-110717629	A/G	A/G	A/G	G/G	A/G	G/G	A/G	A/G	A/G	A/G	A/G	---	G/G	A/G	A/G	A/G	A/G	A/G	A/G	G/G	A/G	A/G	16	chr2D	393357868	2d	64.566	2D_BIN-0124
AX-110865218	A/G	A/G	A/G	G/G	A/G	A/G	G/G	G/G	G/G	A/G	A/G	G/G	A/G	A/G	A/G	A/G	A/G	A/G	A/G	A/G	A/G	A/G	16	chr2D	571207621	2d	71.387	2D_BIN-0137
AX-110896230	G/G	G/G	G/G	A/G	G/G	A/G	G/G	A/G	G/G	G/G	G/G	G/G	G/G	G/G	G/G	A/G	G/G	G/G	G/G	A/A	G/G	G/G	16	chr2D	73209162	2d	49.219	2D_BIN-0095
AX-110921840	T/T	T/T	T/T	---	T/C	T/T	T/T	T/T	T/T	---	T/T	T/T	T/C	T/T	T/T	T/C	T/T	T/T	T/T	T/T	T/T	T/T	16	chr2D	645531582	2a	537.27	2A_BIN-0401
AX-110961165	C/C	C/C	T/C	C/C	C/C	C/C	C/C	C/C	T/C	C/C	C/C	C/C	C/C	T/C	T/C	C/C	C/C	C/C	C/C	T/T	C/C	C/C	16	chr2D	601176044	2d	79.343	2D_BIN-0154
AX-110971057	C/C	C/C	T/C	C/C	C/C	---	C/C	C/C	C/C	C/C	C/C	---	C/C	C/C	C/C	---	C/C	C/C	---	C/C	C/C	C/C	16	chr2D	323523068	#N/A	#N/A	#N/A
AX-110992402	A/G	A/G	---	A/G	---	---	A/G	A/G	A/G	---	A/G	A/G	A/G	A/G	A/G	---	A/G	A/G	A/G	A/G	A/G	A/G	16	chr2D	81160181	2d	109.61	2D_BIN-0189
AX-111059588	A/G	A/G	A/G	---	G/G	A/G	A/G	A/G	A/G	A/G	---	A/G	A/G	A/G	A/G	---	A/G	A/G	A/G	A/G	---	A/G	16	chr2D	427114912	2b	59.184	2B_BIN-0109
AX-111062255	G/G	---	G/G	G/G	G/G	T/G	---	G/G	G/G	G/G	G/G	G/G	G/G	G/G	G/G	G/G	G/G	G/G	---	---	G/G	G/G	16	chr2D	542140753	2d	67.976	2D_BIN-0131
AX-111116868	C/C	C/C	C/C	C/C	C/C	C/C	C/C	C/C	C/C	C/C	C/C	C/C	T/C	---	C/C	C/C	---	C/C	---	T/T	C/C	C/C	16	chr2D	66766680	2d	101.64	2D_BIN-0181
AX-111196373	C/C	A/C	---	C/C	A/C	A/C	C/C	C/C	C/C	C/C	C/C	C/C	C/C	---	C/C	C/C	C/C	C/C	C/C	C/C	C/C	C/C	16	chr2D	222647694	2a	59.228	2A_BIN-0046
AX-111230937	T/G	T/G	T/G	---	---	G/G	T/G	T/G	T/G	T/G	T/G	T/G	T/G	T/G	---	T/G	T/G	T/G	---	T/G	T/G	T/G	16	chr2D	477210679	2d	66.271	2D_BIN-0127
AX-111258341	A/A	---	A/A	A/A	---	A/A	A/A	A/A	A/A	A/A	A/A	A/A	A/A	A/A	A/A	---	---	A/A	A/A	A/A	---	A/A	16	chr2D	644604986	2d	77.069	2D_BIN-0150
AX-111352431	A/G	A/G	A/G	A/G	A/G	A/G	A/G	A/G	A/G	---	A/G	A/G	---	A/G	A/G	A/G	---	---	A/G	A/G	---	A/G	16	chr2D	278767444	2d	67.976	2D_BIN-0131
AX-111354108	T/C	---	T/C	T/C	T/C	---	T/C	T/C	T/C	T/C	T/C	T/C	T/T	T/T	T/C	T/C	---	T/C	T/C	T/C	T/C	T/C	16	chr2D	207069974	#N/A	#N/A	#N/A
AX-111424680	C/C	C/C	---	A/C	C/C	C/C	C/C	C/C	C/C	C/C	C/C	---	C/C	C/C	C/C	C/C	A/C	C/C	C/C	A/A	C/C	C/C	16	chr2D	68932927	2d	101.64	2D_BIN-0181
AX-111462400	A/C	A/A	A/A	A/A	A/A	A/A	A/C	A/C	A/C	A/C	A/C	A/C	A/C	A/C	A/C	A/C	A/C	A/C	A/C	A/C	A/C	A/C	16	chr2D	241427075	2d	64.566	2D_BIN-0124
AX-111515665	A/G	G/G	G/G	A/G	A/G	A/G	G/G	A/G	A/G	A/G	A/G	A/G	A/G	A/G	A/G	A/G	A/G	A/G	G/G	G/G	A/G	A/G	16	chr2D	647702625	2b	152.64	2B_BIN-0315
AX-111555970	C/C	C/C	A/A	C/C	C/C	C/C	C/C	C/C	C/C	C/C	A/A	C/C	A/C	C/C	C/C	C/C	C/C	C/C	C/C	C/C	A/A	A/A	16	chr2D	633334053	2d	266.48	2D_BIN-0321
AX-111596985	A/A	A/G	A/G	A/A	A/A	A/A	A/A	---	A/A	A/A	A/A	A/A	A/A	A/A	A/A	---	A/A	A/A	A/A	A/A	A/A	---	16	chr2D	648385314	2d	81.0475	2D_BIN-0158
AX-111604745	A/A	A/A	---	A/A	A/A	A/A	A/A	---	A/A	A/A	A/A	A/A	---	A/A	A/C	A/A	---	A/A	A/A	A/A	A/A	A/A	16	chr2D	118467349	2d	64.566	2D_BIN-0124
AX-111630443	G/G	T/G	T/G	G/G	G/G	G/G	G/G	G/G	G/G	G/G	T/G	G/G	G/G	G/G	G/G	G/G	G/G	G/G	T/G	T/G	G/G	G/G	16	chr2D	640213648	2b	151.93	2B_BIN-0314
AX-111743239	G/G	---	G/G	---	G/G	G/G	C/G	G/G	G/G	---	G/G	G/G	G/G	G/G	G/G	G/G	G/G	---	G/G	G/G	G/G	G/G	16	chr2D	299894149	2d	65.703	2D_BIN-0126
AX-111761440	G/G	G/G	G/G	G/G	---	G/G	---	G/G	G/G	---	G/G	G/G	G/G	G/G	G/G	G/G	G/G	---	G/G	G/G	---	G/G	16	chr2D	609508455	2d	220.03	2D_BIN-0306
AX-111774380	A/A	---	A/A	A/A	A/A	A/A	A/A	A/A	A/A	---	A/A	A/A	---	A/A	A/A	A/A	A/A	A/A	A/A	---	A/A	---	16	chr2D	137167195	2d	64.566	2D_BIN-0124
AX-111840402	G/G	G/G	G/G	G/G	G/G	G/G	G/G	G/G	G/G	G/G	A/G	G/G	G/G	G/G	---	G/G	---	G/G	---	G/G	---	G/G	16	chr2D	425584186	2d	61.7245	2D_BIN-0116
AX-111844429	C/C	C/C	---	---	C/C	C/C	C/C	C/C	C/C	C/C	---	---	C/C	C/C	C/C	---	C/C	C/C	C/C	C/C	C/C	C/C	16	chr2D	235343324	1d	47.767	1D_BIN-0091
AX-111850987	C/C	C/G	C/G	C/C	C/C	C/C	C/C	C/C	C/C	C/C	C/G	C/C	C/C	C/C	C/C	C/C	C/C	C/C	C/G	C/C	C/G	C/C	16	chr2D	641870614	#N/A	#N/A	#N/A
AX-111904099	T/T	T/T	T/T	T/T	T/T	T/T	---	T/T	T/T	---	T/T	T/T	T/T	T/T	---	---	T/T	T/T	T/C	T/T	T/T	T/T	16	chr2D	16056213	2d	10.7995	2D_BIN-0021
AX-111936917	T/C	---	T/C	T/C	---	---	T/C	T/C	T/C	T/C	T/C	---	T/C	T/C	T/C	T/C	T/C	T/C	C/C	T/C	T/C	T/C	16	chr2D	404550047	2d	64.566	2D_BIN-0124
AX-86176174	A/G	A/G	A/G	A/G	A/G	A/G	A/G	G/G	A/G	A/G	A/G	A/G	A/G	---	A/G	---	---	A/G	---	A/G	A/G	A/G	16	chr2D	26613183	#N/A	#N/A	#N/A
AX-86184288	A/C	---	A/C	A/C	A/C	A/C	A/C	A/C	A/C	A/C	---	---	A/C	A/A	A/C	A/C	A/C	A/C	A/C	C/C	A/C	A/C	16	chr2D	637651250	#N/A	#N/A	#N/A
AX-94385332	A/A	A/A	A/A	A/A	A/C	A/C	A/A	A/A	A/A	A/A	A/C	A/A	A/A	A/A	A/A	A/C	A/C	A/A	A/A	A/A	A/A	A/A	16	chr2D	601414334	#N/A	#N/A	#N/A
AX-94412948	T/T	T/T	---	T/T	---	T/T	T/T	T/T	T/T	---	---	T/T	T/T	T/T	T/T	T/T	T/T	T/T	T/T	T/T	---	T/T	16	chr2D	579205949	#N/A	#N/A	#N/A
AX-94421823	G/G	---	G/G	G/G	G/G	G/G	G/G	G/G	G/G	G/G	G/G	G/G	G/G	A/G	G/G	G/G	G/G	A/G	G/G	---	---	G/G	16	chr2D	8889079	#N/A	#N/A	#N/A
AX-94422693	C/C	---	C/C	C/C	C/C	C/C	---	T/C	C/C	C/C	C/C	C/C	C/C	C/C	C/C	C/C	C/C	C/C	C/C	T/T	C/C	---	16	chr2D	608773392	2b	83.6365	2B_BIN-0163
AX-94427412	C/C	C/C	C/C	C/C	C/C	T/C	C/C	C/C	C/C	---	C/C	T/C	C/C	C/C	C/C	C/C	T/C	C/C	C/C	---	C/C	C/C	16	chr2D	569195480	#N/A	#N/A	#N/A
AX-94434908	T/C	T/C	C/C	T/C	T/C	T/C	---	T/C	T/C	T/C	T/C	T/C	T/C	T/C	T/C	---	T/C	T/C	C/C	T/T	T/C	T/C	16	chr2D	645934093	#N/A	#N/A	#N/A
AX-94440669	G/G	G/G	G/G	G/G	G/G	G/G	A/G	G/G	---	G/G	---	G/G	G/G	---	G/G	G/G	G/G	G/G	G/G	---	G/G	G/G	16	chr2D	536086882	#N/A	#N/A	#N/A
AX-94449878	A/C	A/C	A/C	A/C	A/C	A/C	A/C	A/C	A/C	---	A/C	A/C	A/C	---	A/C	A/C	---	A/C	---	A/C	---	A/C	16	chr2D	403469304	#N/A	#N/A	#N/A
AX-94471606	C/C	C/C	C/C	C/C	A/C	---	C/C	C/C	C/C	C/C	C/C	C/C	C/C	C/C	C/C	C/C	---	C/C	C/C	C/C	---	---	16	chr2D	594552607	#N/A	#N/A	#N/A
AX-94479740	A/A	A/A	---	A/A	A/A	A/A	A/A	---	A/A	A/A	A/A	---	A/A	A/A	A/A	A/A	A/A	A/A	A/G	---	A/A	A/A	16	chr2D	522542905	#N/A	#N/A	#N/A
AX-94481023	G/G	G/G	G/G	G/G	---	G/G	---	---	G/G	G/G	G/G	G/G	G/G	A/G	G/G	G/G	G/G	G/G	A/G	G/G	G/G	G/G	16	chr2D	620883485	#N/A	#N/A	#N/A
AX-94495255	A/G	A/A	A/A	A/G	A/G	A/G	A/A	A/G	A/G	A/G	A/G	A/G	A/G	A/G	A/G	A/G	A/G	A/G	A/A	A/A	A/G	A/G	16	chr2D	646034335	#N/A	#N/A	#N/A
AX-94506733	T/T	T/T	T/T	T/T	T/T	T/T	T/T	T/T	T/T	T/C	T/T	---	T/C	T/T	T/T	T/T	---	T/T	T/T	C/C	T/T	T/T	16	chr2D	5224103	#N/A	#N/A	#N/A
AX-94513817	G/G	G/G	---	G/G	G/G	G/G	G/G	---	G/G	G/G	G/G	G/G	G/G	G/G	G/G	---	G/G	G/G	---	G/G	G/G	---	16	chr2D	651433945	#N/A	#N/A	#N/A
AX-94519271	T/C	T/C	T/C	---	T/C	---	T/C	---	T/C	T/C	T/C	T/C	T/C	T/C	---	T/C	T/C	T/C	T/C	---	T/C	T/C	16	chr2D	288226409	#N/A	#N/A	#N/A
AX-94529302	C/C	C/C	C/C	C/C	C/C	C/C	C/C	---	C/C	---	---	C/C	C/C	C/C	C/C	C/C	C/C	C/C	---	---	C/C	C/C	16	chr2D	302425064	#N/A	#N/A	#N/A
AX-94529335	A/G	A/A	A/A	A/G	A/G	A/G	A/A	A/G	A/G	A/G	A/G	A/G	A/G	A/G	A/G	A/G	A/G	A/G	A/A	A/G	A/A	A/G	16	chr2D	650062102	#N/A	#N/A	#N/A
AX-94530577	A/G	A/G	---	G/G	---	---	A/G	A/G	A/G	A/G	A/G	A/G	A/G	A/G	---	A/G	A/G	A/G	A/G	A/G	A/G	A/G	16	chr2D	627854894	#N/A	#N/A	#N/A
AX-94557474	G/G	G/G	G/G	G/G	G/G	G/G	G/G	G/G	G/G	T/G	G/G	G/G	G/G	---	G/G	G/G	---	G/G	G/G	---	G/G	---	16	chr2D	617889619	#N/A	#N/A	#N/A
AX-94563240	T/C	C/C	T/C	T/C	---	T/C	---	---	T/C	T/C	T/C	---	T/C	T/C	T/C	T/C	T/C	T/C	T/C	T/C	T/C	T/C	16	chr2D	345832676	#N/A	#N/A	#N/A
AX-94574824	T/T	---	T/T	T/T	T/T	---	T/T	T/T	T/T	T/T	T/T	T/G	T/G	T/T	---	T/T	T/T	T/T	T/T	T/T	T/T	T/T	16	chr2D	16346926	2d	32.37	2D_BIN-0055
AX-94579252	G/G	G/G	G/G	A/G	G/G	---	G/G	G/G	G/G	G/G	G/G	G/G	G/G	G/G	G/G	---	G/G	G/G	---	---	G/G	G/G	16	chr2D	439440910	2a	59.228	2A_BIN-0046
AX-94582857	T/C	T/C	T/C	T/C	T/C	T/C	T/C	T/C	T/C	T/C	T/C	T/C	---	---	T/C	T/C	---	T/C	T/C	T/C	---	---	16	chr2D	218048836	#N/A	#N/A	#N/A
AX-94586823	C/C	C/C	C/C	C/C	C/C	C/C	C/C	---	---	C/C	C/C	C/C	C/C	C/C	---	C/C	---	C/C	---	C/C	C/C	C/C	16	chr2D	608762659	#N/A	#N/A	#N/A
AX-94606349	T/C	T/C	---	T/C	---	T/C	---	T/C	T/C	T/C	T/C	---	T/C	T/C	---	T/C	T/C	T/C	T/C	T/C	T/C	T/C	16	chr2D	177095197	#N/A	#N/A	#N/A
AX-94612632	G/G	---	G/G	---	G/G	G/G	G/G	G/G	G/G	G/G	---	G/G	G/G	---	G/G	G/G	G/G	G/G	G/G	T/T	G/G	G/G	16	chr2D	554748027	#N/A	#N/A	#N/A
AX-94614107	A/G	---	---	A/G	A/G	A/G	A/G	A/G	A/G	A/G	A/G	A/G	A/G	A/G	---	A/G	---	A/G	A/G	---	A/G	A/G	16	chr2D	65717290	#N/A	#N/A	#N/A
AX-94624830	T/G	T/G	T/G	T/G	T/T	T/T	T/G	T/G	T/G	T/G	T/G	---	T/G	---	T/G	T/G	T/G	T/G	T/G	T/G	---	T/G	16	chr2D	439438760	#N/A	#N/A	#N/A
AX-94646469	A/A	---	A/A	A/A	A/A	A/A	A/G	A/A	A/A	A/A	A/G	A/A	A/A	A/A	A/A	A/A	A/A	A/A	A/G	A/G	A/A	A/A	16	chr2D	643794679	#N/A	#N/A	#N/A
AX-94649030	T/T	T/T	T/T	T/T	---	T/T	T/T	T/T	T/T	T/T	T/T	---	T/T	T/T	---	T/T	---	T/T	T/T	T/T	T/T	---	16	chr2D	160602787	#N/A	#N/A	#N/A
AX-94650758	C/G	C/G	C/G	C/G	C/G	---	C/G	C/G	C/G	---	C/G	C/G	---	G/G	C/G	---	C/G	C/G	C/G	C/G	C/G	C/G	16	chr2D	96627938	3b	84.24	3B_BIN-0243
AX-94657747	C/C	C/C	C/C	C/C	C/C	C/C	---	T/C	C/C	C/C	C/C	C/C	C/C	---	C/C	C/C	C/C	---	---	C/C	C/C	C/C	16	chr2D	606717997	#N/A	#N/A	#N/A
AX-94670989	T/C	---	T/C	T/C	T/C	T/C	T/C	T/C	T/C	T/C	T/C	T/C	---	T/C	---	T/C	T/C	T/C	---	---	T/C	T/C	16	chr2D	44078971	#N/A	#N/A	#N/A
AX-94678068	T/C	C/C	T/C	C/C	T/C	T/C	T/C	T/C	T/C	T/C	T/C	C/C	C/C	T/C	T/C	---	T/C	T/C	T/C	T/C	T/C	T/C	16	chr2D	641106012	#N/A	#N/A	#N/A
AX-94689160	A/T	A/T	A/T	---	A/T	A/T	A/T	---	A/A	A/T	A/T	---	A/T	A/T	A/T	A/T	A/T	---	A/T	A/T	A/T	A/T	16	chr2D	584540684	4d	54.756	4D_BIN-0069
AX-94693156	G/G	G/G	G/G	---	G/G	G/G	G/G	G/G	G/G	G/G	G/G	G/G	---	G/G	G/G	G/G	---	G/G	---	G/G	G/G	---	16	chr2D	641616513	#N/A	#N/A	#N/A
AX-94724215	A/G	A/G	A/G	A/G	A/G	A/G	---	A/G	---	A/G	A/G	A/G	A/G	A/G	A/A	A/G	A/G	---	A/G	---	A/G	A/G	16	chr2D	126739343	#N/A	#N/A	#N/A
AX-94745448	A/C	A/C	A/C	A/C	A/C	A/C	C/C	A/C	A/C	---	A/C	---	A/C	A/C	A/C	A/C	---	A/C	---	A/C	A/C	A/C	16	chr2D	630397779	#N/A	#N/A	#N/A
AX-94767696	T/G	---	G/G	T/G	T/G	T/G	T/G	T/G	T/G	T/G	T/G	T/G	T/G	T/G	G/G	---	T/G	T/G	G/G	T/G	T/G	T/G	16	chr2D	4464144	#N/A	#N/A	#N/A
AX-94780013	G/G	A/G	A/G	G/G	G/G	G/G	G/G	G/G	G/G	G/G	A/G	G/G	A/G	G/G	G/G	G/G	G/G	G/G	A/G	G/G	G/G	G/G	16	chr2D	640241973	3d	53.1045	3D_BIN-0096
AX-94784776	A/A	A/A	---	A/A	---	A/A	A/A	A/A	A/A	A/A	A/A	A/A	A/T	A/A	A/T	A/A	A/A	A/A	A/A	A/A	---	A/A	16	chr2D	2260284	#N/A	#N/A	#N/A
AX-94786377	C/C	T/C	C/C	C/C	C/C	C/C	C/C	C/C	T/C	---	C/C	C/C	---	C/C	C/C	C/C	C/C	C/C	C/C	C/C	T/C	C/C	16	chr2D	161901240	#N/A	#N/A	#N/A
AX-94796039	C/C	C/C	---	C/C	C/C	C/C	C/C	C/C	C/C	C/C	C/C	C/C	C/C	C/C	C/G	C/G	C/C	---	C/G	C/C	C/C	C/C	16	chr2D	30746930	#N/A	#N/A	#N/A
AX-94815672	T/T	---	T/T	T/T	T/T	T/T	T/T	T/T	T/T	T/T	T/T	T/T	T/C	T/T	---	---	T/T	T/T	T/T	T/T	---	T/T	16	chr2D	624558400	2b	112.98	2B_BIN-0275
AX-94818521	T/C	T/T	T/T	T/C	T/C	T/C	T/T	T/C	T/C	T/C	T/C	T/C	T/C	T/C	T/C	T/C	T/C	T/C	T/T	T/T	T/C	T/C	16	chr2D	646034395	#N/A	#N/A	#N/A
AX-94868586	T/C	T/C	T/T	---	T/C	T/C	T/C	T/C	T/C	T/C	T/C	T/C	T/C	T/C	T/T	T/C	T/C	T/C	T/T	T/T	T/C	T/C	16	chr2D	293154747	#N/A	#N/A	#N/A
AX-94892694	C/C	C/G	C/G	C/C	C/C	C/C	C/G	C/C	C/C	C/C	C/G	C/C	C/C	C/C	C/C	C/C	C/C	C/C	C/G	C/C	C/C	C/C	16	chr2D	643775963	3b	170.2	3B_BIN-0399
AX-94914427	T/T	T/C	T/T	T/T	T/T	T/T	T/T	T/T	T/T	---	T/T	T/T	T/T	T/T	T/T	T/T	T/T	---	---	---	T/T	T/T	16	chr2D	128410051	#N/A	#N/A	#N/A
AX-94921425	C/C	---	C/C	C/C	C/C	---	C/C	C/C	C/C	C/C	C/C	C/C	C/C	C/C	C/C	---	---	C/C	C/C	---	C/C	C/C	16	chr2D	605327515	#N/A	#N/A	#N/A
AX-94922881	C/G	C/G	---	C/G	C/G	C/G	C/G	C/G	C/G	G/G	C/G	C/G	C/G	---	C/G	C/G	C/G	---	C/G	---	C/G	C/G	16	chr2D	323091798	#N/A	#N/A	#N/A
AX-94924172	T/C	---	---	T/C	T/C	T/C	T/C	T/C	T/C	---	T/C	T/C	T/C	T/C	T/C	T/C	T/C	T/C	T/C	T/T	---	T/C	16	chr2D	608539222	3b	35.65	3B_BIN-0083
AX-94980812	C/C	C/C	C/C	C/C	C/C	C/C	---	---	C/C	C/C	C/C	T/C	C/C	C/C	---	C/C	C/C	C/C	C/C	C/C	---	C/C	16	chr2D	46581501	#N/A	#N/A	#N/A
AX-94999286	G/G	G/G	---	---	G/G	G/G	G/G	G/G	G/G	---	G/G	G/G	---	G/G	---	G/G	G/G	G/G	G/G	G/G	G/G	G/G	16	chr2D	584533757	#N/A	#N/A	#N/A
AX-95005184	C/G	C/G	C/G	C/G	C/G	C/G	C/G	G/G	C/G	C/G	C/G	---	G/G	---	C/G	C/G	C/G	C/G	C/G	C/G	C/G	---	16	chr2D	201944364	#N/A	#N/A	#N/A
AX-95022054	C/C	C/C	---	C/C	C/C	---	C/C	C/C	C/C	C/C	C/C	T/C	C/C	C/C	C/C	---	C/C	C/C	T/C	C/C	C/C	C/C	16	chr2D	174419117	#N/A	#N/A	#N/A
AX-95072933	T/T	T/T	T/T	---	---	T/T	T/T	T/T	T/T	T/T	---	T/T	T/T	T/T	T/G	T/T	T/T	T/T	T/T	---	T/T	T/T	16	chr2D	10409267	#N/A	#N/A	#N/A
AX-95074885	G/G	G/G	G/G	G/G	---	G/G	G/G	G/G	G/G	G/G	G/G	---	G/G	G/G	G/G	G/G	A/G	---	G/G	---	G/G	G/G	16	chr2D	58779734	#N/A	#N/A	#N/A
AX-95087702	T/G	T/G	---	T/G	T/G	---	T/G	T/G	T/G	T/G	T/G	T/G	G/G	T/G	T/G	T/G	T/G	T/G	---	---	T/G	T/G	16	chr2D	41465728	#N/A	#N/A	#N/A
AX-95098441	G/G	G/G	---	G/G	G/G	G/G	G/G	---	G/G	G/G	---	G/G	G/G	G/G	G/G	G/G	---	G/G	G/G	G/G	G/G	---	16	chr2D	396461824	2a	427.01	2A_BIN-0194
AX-95111958	T/C	---	T/C	T/C	T/C	T/C	---	T/C	T/C	---	T/C	T/C	T/C	---	T/C	T/C	T/C	T/C	T/C	T/C	T/C	---	16	chr2D	314053657	#N/A	#N/A	#N/A
AX-95163301	C/G	C/G	C/G	C/G	C/G	C/G	C/G	---	C/G	C/G	C/G	C/G	G/G	C/G	C/G	C/G	C/G	C/G	---	C/G	---	---	16	chr2D	585388947	#N/A	#N/A	#N/A
AX-95175440	G/G	G/G	---	---	---	G/G	---	G/G	G/G	G/G	---	G/G	G/G	G/G	G/G	G/G	G/G	G/G	G/G	G/G	G/G	G/G	16	chr2D	649148640	#N/A	#N/A	#N/A
AX-95176427	C/C	T/T	C/C	C/C	---	C/C	C/C	C/C	C/C	C/C	C/C	C/C	---	C/C	---	C/C	C/C	C/C	C/C	T/T	C/C	C/C	16	chr2D	617053667	#N/A	#N/A	#N/A
AX-95196681	C/C	C/C	C/C	C/C	C/C	---	---	C/C	C/C	C/C	C/C	C/C	C/C	C/C	C/C	C/C	---	C/C	C/C	---	C/C	---	16	chr2D	38067442	#N/A	#N/A	#N/A
AX-95231808	C/C	C/C	C/C	C/C	---	C/C	C/C	C/C	C/C	C/C	---	C/C	C/C	C/C	C/C	A/C	A/C	C/C	C/C	A/C	C/C	C/C	16	chr2D	637145	2a	59.228	2A_BIN-0046
AX-95238557	T/C	---	---	C/C	T/C	T/C	T/C	T/C	T/C	T/C	T/C	T/C	---	T/C	T/C	T/C	---	T/C	T/C	T/C	T/C	T/C	16	chr2D	630426141	#N/A	#N/A	#N/A
AX-95249789	A/A	---	---	A/A	A/A	A/A	A/A	A/A	A/A	A/A	A/A	A/A	A/A	A/A	---	A/A	---	A/A	A/A	---	A/A	A/A	16	chr2D	596193698	#N/A	#N/A	#N/A
AX-108755487	T/T	T/T	---	T/T	T/G	T/T	T/T	T/T	T/T	---	T/T	T/T	T/T	T/T	T/T	---	T/T	T/T	T/T	G/G	---	T/T	15	chr2D	68925570	2d	100.23	2D_BIN-0179
AX-108808468	A/G	---	A/G	A/G	A/G	A/G	A/G	A/G	A/G	A/G	A/G	---	---	A/G	A/G	---	A/G	---	A/G	A/A	A/G	A/G	15	chr2D	29509537	2a	20.494	2A_BIN-0018
AX-108809638	T/C	T/T	T/T	T/C	T/C	T/C	T/C	T/T	T/T	T/T	T/C	T/C	T/C	T/C	T/C	T/C	T/C	T/C	T/C	T/C	T/C	T/T	15	chr2D	594545690	2b	93.34	2B_BIN-0223
AX-108972389	C/C	C/C	C/C	C/C	---	C/C	C/C	T/C	---	C/C	T/C	---	C/C	C/C	C/C	---	C/C	C/C	C/C	C/C	C/C	C/C	15	chr2D	347269749	2d	64.566	2D_BIN-0124
AX-108992679	T/C	T/C	T/C	T/C	T/C	---	T/C	T/C	---	---	---	T/C	T/C	---	T/C	T/C	T/C	T/C	T/C	C/C	T/C	T/C	15	chr2D	63709541	2d	101.64	2D_BIN-0181
AX-109217118	G/G	G/G	G/G	A/G	G/G	A/G	A/G	G/G	G/G	G/G	---	G/G	G/G	A/G	G/G	---	G/G	G/G	G/G	G/G	G/G	G/G	15	chr2D	648989743	2d	85.027	2D_BIN-0165
AX-109259768	C/C	C/C	C/C	T/C	C/C	C/C	C/C	T/C	T/C	C/C	C/C	C/C	C/C	C/C	C/C	C/C	C/C	T/C	C/C	T/C	C/C	T/C	15	chr2D	638788417	#N/A	#N/A	#N/A
AX-109313347	G/G	G/G	---	A/G	A/G	---	G/G	G/G	G/G	G/G	G/G	G/G	A/G	G/G	G/G	G/G	G/G	G/G	G/G	A/A	G/G	G/G	15	chr2D	21014730	2d	42.28	2D_BIN-0079
AX-109317739	A/G	A/G	A/G	A/G	A/G	A/G	---	A/G	A/G	A/G	A/G	A/G	A/G	A/A	A/A	A/A	A/G	---	A/G	A/G	A/G	A/A	15	chr2D	6640313	2d	2.273	2D_BIN-0005
AX-109381029	A/G	A/A	A/A	A/G	A/G	A/G	A/G	A/A	A/A	A/A	A/A	A/G	A/G	A/G	A/G	A/G	A/G	A/G	A/G	A/G	A/G	A/G	15	chr2D	2055438	7d	157.445	7D_BIN-0339
AX-109449909	T/T	T/T	T/T	T/T	---	T/T	T/T	T/T	---	T/T	T/T	T/T	T/T	T/T	---	---	T/T	T/T	T/T	C/C	---	T/T	15	chr2D	71201894	#N/A	#N/A	#N/A
AX-109542048	A/G	A/G	A/G	A/G	A/G	A/G	A/G	A/G	G/G	A/G	A/G	G/G	G/G	G/G	A/G	A/G	G/G	A/G	A/G	G/G	A/G	A/G	15	chr2D	69243470	2d	48.651	2D_BIN-0094
AX-109579675	A/G	A/G	A/G	A/G	A/G	A/G	---	A/G	A/A	A/G	A/G	A/G	A/G	A/G	---	A/G	A/G	A/G	---	---	A/G	---	15	chr2D	533884853	2d	66.839	2D_BIN-0129
AX-109584276	T/C	T/C	---	---	T/C	T/C	---	T/C	T/C	T/C	T/C	T/C	T/T	T/C	T/C	T/C	T/C	T/C	T/C	T/T	T/C	T/T	15	chr2D	474222989	#N/A	#N/A	#N/A
AX-109585909	T/T	T/C	T/C	T/T	T/T	T/T	T/T	T/C	T/C	T/C	T/T	T/T	T/T	T/T	T/T	T/T	T/T	T/T	T/T	T/T	T/T	T/C	15	chr2D	612282282	2b	86.479	2B_BIN-0178
AX-109830250	A/A	A/A	A/A	A/A	A/A	A/A	A/G	A/A	A/A	---	A/A	A/A	---	A/G	A/A	A/A	A/G	A/A	A/A	G/G	A/A	A/A	15	chr2D	65817182	2d	101.91	2D_BIN-0182
AX-110027084	C/C	C/C	A/C	C/C	C/C	A/C	C/C	C/C	C/C	A/C	C/C	C/C	C/C	---	---	C/C	C/C	A/C	C/C	C/C	C/C	C/C	15	chr2D	376199387	2d	65.1345	2D_BIN-0125
AX-110030281	G/G	A/G	A/G	G/G	G/G	G/G	G/G	G/G	G/G	G/G	A/G	G/G	G/G	G/G	G/G	G/G	G/G	G/G	A/G	A/G	A/G	G/G	15	chr2D	642050586	2b	151.93	2B_BIN-0314
AX-110194501	C/C	C/C	C/C	---	C/C	C/C	C/C	C/C	C/C	---	---	C/C	---	T/C	C/C	C/C	---	C/C	C/C	C/C	C/C	C/C	15	chr2D	105440085	2d	64.566	2D_BIN-0124
AX-110284067	A/G	A/G	A/G	A/G	---	A/G	A/G	A/G	A/G	A/G	A/G	A/G	A/G	---	G/G	G/G	A/G	A/G	A/G	A/G	G/G	G/G	15	chr2D	353924243	2d	64.566	2D_BIN-0124
AX-110303006	C/C	C/C	C/C	C/C	---	C/C	C/C	C/C	---	C/C	---	C/C	---	C/C	C/C	C/C	T/C	---	C/C	C/C	C/C	C/C	15	chr2D	21727671	2d	64.566	2D_BIN-0124
AX-110311923	T/C	T/T	T/C	T/C	T/C	T/C	T/C	T/T	T/C	T/C	T/C	T/T	T/C	T/C	T/C	T/C	T/T	T/T	---	T/C	T/C	T/C	15	chr2D	119520336	#N/A	#N/A	#N/A
AX-110377261	G/G	G/G	C/C	G/G	G/G	G/G	G/G	G/G	G/G	C/C	C/C	G/G	C/G	G/G	G/G	G/G	G/G	G/G	G/G	G/G	C/C	C/C	15	chr2D	629025981	2d	247.8	2D_BIN-0316
AX-110412786	C/C	T/T	C/C	C/C	C/C	C/C	C/C	C/C	C/C	C/C	C/C	T/C	---	C/C	C/C	C/C	T/C	C/C	---	T/C	C/C	C/C	15	chr2D	38767940	2d	76.09	2D_BIN-0148
AX-110483370	G/G	G/G	G/G	C/G	G/G	G/G	C/G	C/G	G/G	G/G	G/G	G/G	C/G	G/G	G/G	G/G	G/G	G/G	C/G	C/C	G/G	G/G	15	chr2D	607519973	2d	220.03	2D_BIN-0306
AX-110510119	C/C	C/C	T/C	T/C	C/C	T/C	C/C	C/C	C/C	C/C	---	C/C	C/C	C/C	C/C	---	C/C	C/C	C/C	C/C	---	C/C	15	chr2D	68599197	#N/A	#N/A	#N/A
AX-110549622	G/G	---	---	G/G	G/G	G/G	---	G/G	G/G	G/G	G/G	G/G	G/G	G/G	G/G	G/G	G/G	G/G	---	A/A	A/G	G/G	15	chr2D	645001366	#N/A	#N/A	#N/A
AX-110582662	C/C	T/C	T/C	C/C	C/C	C/C	T/C	C/C	C/C	C/C	C/C	C/C	C/C	C/C	C/C	C/C	C/C	C/C	T/C	T/C	---	C/C	15	chr2D	644973974	#N/A	#N/A	#N/A
AX-110648581	C/C	C/C	C/C	---	---	---	C/C	C/C	C/C	C/C	C/C	C/C	C/C	---	C/C	C/C	C/C	C/C	---	C/C	C/C	C/G	15	chr2D	236110291	2d	65.1345	2D_BIN-0125
AX-110700106	T/T	T/T	T/T	---	T/T	T/T	---	T/T	T/T	T/C	---	T/T	T/T	T/T	---	T/T	T/T	T/T	T/T	T/T	---	T/T	15	chr2D	50759166	2d	40.689	2D_BIN-0076
AX-110707849	A/C	A/C	A/C	A/C	A/C	A/C	A/C	A/C	A/C	C/C	C/C	---	C/C	A/C	A/C	A/C	C/C	A/C	A/C	A/C	---	A/C	15	chr2D	336517078	2d	64.566	2D_BIN-0124
AX-110825578	T/C	T/C	T/C	T/C	T/C	T/C	T/C	T/C	T/C	C/C	T/C	T/C	T/C	T/C	C/C	C/C	C/C	C/C	T/C	T/C	C/C	T/C	15	chr2D	354381986	2d	64.566	2D_BIN-0124
AX-110874352	C/C	C/C	---	C/C	C/C	C/C	---	C/C	---	---	C/C	C/C	C/C	C/C	C/C	C/C	---	C/C	C/C	---	C/C	C/C	15	chr2D	465495378	2d	64.566	2D_BIN-0124
AX-110892769	A/A	A/A	A/A	A/A	---	A/C	A/A	A/A	A/A	A/A	---	A/C	---	A/A	A/A	A/A	A/A	A/A	---	A/A	A/A	A/A	15	chr2D	453280494	2d	64.566	2D_BIN-0124
AX-110907054	C/C	---	A/C	C/C	A/C	C/C	---	C/C	C/C	C/C	C/C	C/C	C/C	C/C	C/C	C/C	A/C	C/C	C/C	A/C	C/C	C/C	15	chr2D	86518280	#N/A	#N/A	#N/A
AX-110950176	G/G	A/A	A/G	G/G	---	G/G	G/G	---	G/G	G/G	G/G	G/G	A/G	G/G	G/G	G/G	G/G	A/G	G/G	G/G	G/G	G/G	15	chr2D	625475701	2d	83.89	2D_BIN-0161
AX-110955298	T/T	T/C	T/T	T/T	T/T	T/T	T/T	T/C	T/T	T/T	T/T	T/T	T/T	T/T	T/C	T/T	---	---	T/T	T/T	T/T	T/C	15	chr2D	230990734	2d	66.839	2D_BIN-0129
AX-110963858	G/G	G/G	G/G	---	G/G	G/G	G/G	G/G	---	---	---	G/G	G/G	G/G	G/G	---	G/G	G/G	G/G	---	G/G	G/G	15	chr2D	640305538	#N/A	#N/A	#N/A
AX-110989738	G/G	T/T	G/G	T/G	G/G	G/G	G/G	G/G	G/G	G/G	T/G	G/G	G/G	T/G	G/G	G/G	G/G	---	G/G	---	G/G	G/G	15	chr2D	637370817	#N/A	#N/A	#N/A
AX-111021254	C/C	A/C	C/C	---	A/C	---	C/C	C/C	C/C	C/C	C/C	C/C	C/C	C/C	---	C/C	C/C	---	C/C	C/C	C/C	C/C	15	chr2D	385149362	2d	64.566	2D_BIN-0124
AX-111066613	G/G	G/G	G/G	G/G	G/G	---	G/G	G/G	G/G	---	G/G	---	G/G	G/G	G/G	G/G	---	G/G	---	G/G	G/G	---	15	chr2D	537715943	2d	67.976	2D_BIN-0131
AX-111280851	A/A	A/A	A/A	A/A	A/G	A/G	A/A	A/A	A/A	A/A	A/G	A/A	A/A	A/A	A/A	A/G	A/G	A/A	A/A	A/A	A/G	A/A	15	chr2D	601405200	2b	93.34	2B_BIN-0223
AX-111322837	T/C	T/T	T/C	T/C	T/C	T/T	T/C	---	T/C	T/C	T/C	T/C	T/C	T/C	T/C	T/C	T/C	T/C	T/T	---	T/C	---	15	chr2D	631995074	#N/A	#N/A	#N/A
AX-111421878	G/G	G/G	G/G	---	T/G	T/G	G/G	G/G	G/G	G/G	G/G	G/G	G/G	---	G/G	T/G	T/G	G/G	G/G	G/G	G/G	G/G	15	chr2D	172468809	2d	64.566	2D_BIN-0124
AX-111439177	C/C	C/C	C/C	T/C	C/C	C/C	T/C	T/C	C/C	C/C	C/C	C/C	T/C	C/C	C/C	C/C	C/C	C/C	T/C	T/T	C/C	C/C	15	chr2D	601511139	2d	79.343	2D_BIN-0154
AX-111449225	A/A	A/T	A/T	A/A	A/A	A/A	A/T	A/A	A/A	A/A	A/T	A/A	A/A	A/A	A/A	A/A	A/A	A/A	A/T	A/T	A/A	A/A	15	chr2D	643789605	2d	83.89	2D_BIN-0161
AX-111461589	C/C	C/G	C/G	C/G	---	C/G	C/C	C/C	C/C	C/C	C/C	C/C	C/C	C/C	C/C	C/C	C/C	C/C	C/C	C/C	C/C	C/G	15	chr2D	645368945	#N/A	#N/A	#N/A
AX-111470670	A/G	A/G	A/G	A/G	A/G	A/G	A/G	A/G	A/G	A/A	A/G	A/G	---	---	A/A	A/G	A/G	A/A	A/A	A/G	A/G	A/G	15	chr2D	56293945	2d	45.24	2D_BIN-0090
AX-111480858	A/A	A/C	A/A	A/C	A/A	A/C	A/A	A/C	A/A	A/A	---	A/A	A/A	A/C	A/A	A/A	A/A	A/A	A/A	A/A	A/A	A/A	15	chr2D	284972568	2d	64.566	2D_BIN-0124
AX-111507749	G/G	G/G	G/G	G/G	G/G	---	G/G	G/G	G/G	G/G	---	---	G/G	---	G/G	G/G	G/G	G/G	G/G	A/A	G/G	---	15	chr2D	197480535	2d	146.04	2D_BIN-0228
AX-111540668	A/A	A/A	A/A	A/A	A/A	---	A/A	---	A/A	---	A/A	---	A/A	A/A	A/A	A/A	---	A/A	---	A/A	A/A	A/A	15	chr2D	357979431	2d	65.703	2D_BIN-0126
AX-111593853	T/T	T/T	T/C	T/T	T/T	T/T	T/T	---	T/T	T/T	T/T	T/T	T/T	T/T	---	T/T	T/T	T/T	---	C/C	T/T	---	15	chr2D	25044460	2d	15.917	2D_BIN-0033
AX-111597085	G/G	A/G	G/G	G/G	G/G	G/G	---	G/G	G/G	G/G	G/G	---	G/G	G/G	G/G	G/G	---	---	---	G/G	G/G	G/G	15	chr2D	636611432	2d	84.4585	2D_BIN-0162
AX-111739249	C/C	C/C	C/C	C/C	C/C	C/C	T/C	C/C	T/C	T/C	T/C	---	C/C	T/C	C/C	C/C	C/C	C/C	C/C	C/C	C/C	C/C	15	chr2D	250629519	2d	64.566	2D_BIN-0124
AX-111800007	A/A	---	C/C	A/A	A/A	A/A	C/C	A/A	A/A	A/A	A/A	A/A	A/C	A/A	A/A	A/A	A/A	A/A	C/C	A/A	A/C	A/A	15	chr2D	646449633	#N/A	#N/A	#N/A
AX-111808736	C/C	C/C	C/C	C/C	C/C	C/C	C/C	C/C	---	C/C	---	C/C	C/C	C/C	C/C	C/C	---	---	C/C	---	---	C/C	15	chr2D	238162322	5d	30.698	5D_BIN-0058
AX-111850376	C/C	C/C	C/C	C/C	C/C	C/C	C/C	T/C	C/C	---	C/C	C/C	T/C	C/C	C/C	C/C	T/C	---	C/C	---	C/C	C/C	15	chr2D	549640259	2d	64.566	2D_BIN-0124
AX-111970666	C/C	C/C	C/C	C/C	C/C	C/C	C/C	---	C/C	C/C	---	C/C	C/C	C/C	C/C	---	C/C	---	C/C	C/C	T/C	---	15	chr2D	261131378	2d	64.566	2D_BIN-0124
AX-86164676	G/G	G/G	G/G	G/G	---	G/G	G/G	G/G	G/G	---	G/G	G/G	T/G	G/G	G/G	T/G	G/G	---	G/G	T/T	G/G	G/G	15	chr2D	72170484	2d	100.23	2D_BIN-0179
AX-86167258	A/G	A/G	A/G	A/G	A/G	A/A	A/G	A/G	A/G	A/A	A/A	A/A	A/G	A/A	A/G	A/G	A/G	A/G	A/G	A/A	A/G	A/G	15	chr2D	62069483	2b	53.499	2B_BIN-0091
AX-86174010	C/C	C/C	C/C	C/C	T/C	T/C	T/C	C/C	C/C	T/C	C/C	T/C	C/C	C/C	C/C	C/C	C/C	C/C	C/C	C/C	T/C	C/C	15	chr2D	638147587	#N/A	#N/A	#N/A
AX-86174331	C/C	C/C	C/C	C/C	C/C	C/C	C/C	---	C/C	C/C	---	---	C/C	C/C	C/C	C/C	---	---	C/C	C/C	C/C	---	15	chr2D	317944989	#N/A	#N/A	#N/A
AX-94392747	C/C	T/C	T/C	C/C	C/C	C/C	T/C	C/C	C/C	C/C	T/C	C/C	C/C	C/C	C/C	C/C	C/C	C/C	T/C	T/C	C/C	C/C	15	chr2D	643801841	#N/A	#N/A	#N/A
AX-94395247	C/C	C/C	---	C/C	C/C	C/C	C/C	---	---	C/C	C/C	---	---	C/C	C/C	---	C/C	C/C	C/C	C/C	C/C	C/C	15	chr2D	616507523	4a	37.678	4A_BIN-0027
AX-94397202	A/G	A/G	---	A/G	---	---	A/G	A/G	A/G	A/G	---	A/G	A/G	A/G	A/G	---	A/G	A/G	A/G	G/G	A/G	A/G	15	chr2D	581827351	#N/A	#N/A	#N/A
AX-94398929	T/C	T/C	T/C	---	T/C	T/C	T/C	---	T/C	T/C	---	T/C	T/C	T/C	T/C	---	---	---	T/C	T/C	T/C	T/C	15	chr2D	527386546	#N/A	#N/A	#N/A
AX-94457051	T/C	T/C	---	T/C	T/C	T/C	T/C	T/C	---	T/C	T/C	T/C	T/C	T/C	---	---	T/C	T/C	T/C	C/C	T/C	---	15	chr2D	298941675	#N/A	#N/A	#N/A
AX-94478197	A/G	A/G	A/G	A/G	A/G	A/G	A/G	A/G	---	---	A/G	A/A	---	---	---	A/G	A/G	A/G	A/G	A/G	A/G	A/G	15	chr2D	204502871	#N/A	#N/A	#N/A
AX-94487131	T/T	T/T	T/T	T/C	---	T/T	T/T	T/T	T/T	T/T	---	---	T/C	T/T	T/T	T/T	T/T	T/T	T/T	T/T	T/T	---	15	chr2D	159701620	2d	64.566	2D_BIN-0124
AX-94504786	T/C	T/C	T/C	---	T/C	C/C	T/C	---	T/C	T/C	---	---	T/C	T/C	T/C	---	T/C	T/C	T/C	T/C	T/C	T/C	15	chr2D	398314637	#N/A	#N/A	#N/A
AX-94506912	C/G	C/G	C/G	C/C	C/G	C/C	C/G	C/G	C/G	C/C	C/C	C/C	C/G	C/C	C/G	C/G	C/G	C/G	C/G	C/G	C/G	C/G	15	chr2D	67229666	#N/A	#N/A	#N/A
AX-94518339	A/C	---	---	A/C	---	A/C	A/C	A/C	A/C	A/C	---	A/C	C/C	A/C	A/C	A/C	A/C	---	A/C	A/C	A/C	A/C	15	chr2D	531928940	#N/A	#N/A	#N/A
AX-94525068	G/G	G/G	C/G	C/G	C/G	G/G	G/G	G/G	G/G	G/G	C/G	G/G	G/G	G/G	G/G	G/G	G/G	C/G	C/G	G/G	G/G	G/G	15	chr2D	106649894	#N/A	#N/A	#N/A
AX-94528951	C/G	---	C/G	C/G	---	C/G	C/G	C/G	C/G	C/G	C/G	C/C	C/G	---	C/C	C/C	C/G	C/G	C/G	C/G	C/G	C/G	15	chr2D	556017993	#N/A	#N/A	#N/A
AX-94549520	---	---	T/T	---	---	---	T/T	---	T/T	---	---	---	---	---	T/T	---	T/T	---	---	---	T/T	---	15	chr2D	7587743	#N/A	#N/A	#N/A
AX-94555456	C/C	C/C	C/C	---	T/C	---	C/C	T/C	C/C	C/C	C/C	T/C	C/C	T/C	C/C	C/C	C/C	C/C	C/C	C/C	C/C	C/C	15	chr2D	419051746	#N/A	#N/A	#N/A
AX-94563249	A/G	---	---	A/G	---	A/G	A/G	A/G	A/G	A/G	A/G	A/G	A/G	A/G	A/G	---	---	A/G	A/G	A/G	A/G	---	15	chr2D	177456362	3b	213.06	3B_BIN-0445
AX-94565124	G/G	G/G	G/G	T/G	---	G/G	---	T/G	G/G	G/G	G/G	G/G	G/G	G/G	G/G	G/G	---	G/G	G/G	G/G	---	G/G	15	chr2D	649377343	#N/A	#N/A	#N/A
AX-94580532	T/T	T/T	T/T	T/T	T/C	---	T/T	T/T	T/T	T/T	T/T	T/T	---	---	T/T	---	T/T	T/T	T/T	T/T	---	T/T	15	chr2D	646032358	#N/A	#N/A	#N/A
AX-94596445	G/G	G/G	G/G	G/G	G/G	G/G	G/G	G/G	G/G	---	G/G	---	---	G/G	G/G	G/G	---	---	G/G	G/G	---	G/G	15	chr2D	79524832	3b	79.68	3B_BIN-0226
AX-94601714	G/G	G/G	C/G	C/G	G/G	G/G	G/G	G/G	G/G	---	G/G	G/G	G/G	G/G	---	G/G	G/G	C/G	G/G	G/G	G/G	---	15	chr2D	180137690	2a	59.228	2A_BIN-0046
AX-94611811	C/C	C/C	---	C/C	C/C	C/C	C/C	---	T/C	C/C	C/C	C/C	C/C	C/C	C/C	C/C	C/C	---	C/C	---	C/C	T/C	15	chr2D	423854998	#N/A	#N/A	#N/A
AX-94651694	G/G	G/G	A/G	G/G	G/G	---	G/G	G/G	G/G	G/G	G/G	G/G	G/G	G/G	G/G	---	G/G	G/G	---	A/G	G/G	---	15	chr2D	651282953	#N/A	#N/A	#N/A
AX-94652933	C/G	G/G	G/G	C/G	C/G	C/G	G/G	C/G	C/G	C/G	G/G	C/G	C/G	C/G	C/G	C/G	C/G	C/G	G/G	G/G	C/G	C/G	15	chr2D	643801892	#N/A	#N/A	#N/A
AX-94664877	T/C	T/C	T/C	T/T	T/C	T/T	T/C	T/C	T/C	T/T	T/T	T/T	T/C	T/T	T/C	T/C	T/C	T/C	T/C	T/C	T/C	T/C	15	chr2D	67229586	3b	83.96	3B_BIN-0242
AX-94671232	A/A	A/G	A/G	A/A	A/A	A/A	A/G	A/A	A/A	A/A	A/G	A/A	A/A	A/A	A/A	A/A	A/A	A/A	A/G	A/G	A/A	A/A	15	chr2D	643795139	2b	86.68	2B_BIN-0179
AX-94674867	A/G	A/G	A/G	---	---	A/G	A/G	A/G	---	A/G	A/G	---	A/G	A/G	A/G	A/G	A/G	---	---	A/G	A/G	A/G	15	chr2D	34278972	#N/A	#N/A	#N/A
AX-94712003	C/C	---	---	A/C	C/C	A/C	C/C	C/C	---	C/C	C/C	C/C	C/C	C/C	C/C	C/C	C/C	C/C	C/C	C/C	C/C	---	15	chr2D	448121953	#N/A	#N/A	#N/A
AX-94712356	A/G	A/G	A/G	A/G	A/G	A/G	A/G	A/G	A/G	A/G	A/G	A/G	A/G	---	G/G	---	---	---	A/G	A/G	---	A/G	15	chr2D	130985368	#N/A	#N/A	#N/A
AX-94717889	A/G	A/G	A/G	A/A	A/G	A/G	A/A	A/G	A/G	A/A	A/G	A/G	A/A	A/G	A/G	A/G	A/G	A/A	A/G	A/A	A/G	A/G	15	chr2D	377510280	#N/A	#N/A	#N/A
AX-94736889	C/C	C/C	C/C	G/G	C/C	C/C	G/G	C/C	C/C	G/G	C/C	C/C	---	C/C	C/C	C/C	C/C	G/G	C/C	G/G	C/C	C/C	15	chr2D	377509926	#N/A	#N/A	#N/A
AX-94742928	T/C	T/C	---	T/C	T/C	T/C	T/C	---	---	T/C	T/C	T/C	---	---	T/C	T/C	T/C	T/C	T/C	T/C	---	T/C	15	chr2D	439438487	#N/A	#N/A	#N/A
AX-94747815	T/C	T/C	---	T/C	T/C	T/C	---	T/C	T/C	T/C	---	T/C	T/C	---	T/C	---	T/C	T/C	T/C	T/C	---	T/C	15	chr2D	477993820	#N/A	#N/A	#N/A
AX-94754932	A/G	A/G	A/G	A/G	A/G	A/G	A/G	A/G	A/G	A/G	A/G	A/A	A/G	A/G	A/G	---	A/G	---	A/G	---	---	---	15	chr2D	12872559	#N/A	#N/A	#N/A
AX-94758467	G/G	G/G	G/G	G/G	G/G	T/G	G/G	G/G	G/G	T/G	T/G	T/G	G/G	T/G	G/G	G/G	G/G	G/G	G/G	T/G	G/G	G/G	15	chr2D	60138131	2b	50.6575	2B_BIN-0082
AX-94767288	T/C	T/T	T/T	T/C	T/C	T/C	T/T	T/C	T/C	T/C	T/T	T/C	T/C	T/C	T/C	T/C	T/C	T/C	T/T	T/T	T/C	T/C	15	chr2D	643801748	#N/A	#N/A	#N/A
AX-94816987	T/G	---	T/T	T/G	T/G	T/G	T/T	T/G	T/G	T/G	T/T	T/G	T/G	T/G	T/G	T/G	T/G	T/G	---	---	T/G	T/G	15	chr2D	644139179	#N/A	#N/A	#N/A
AX-94824063	T/T	A/T	A/T	T/T	T/T	T/T	A/T	T/T	T/T	T/T	T/T	T/T	T/T	T/T	T/T	T/T	T/T	T/T	A/T	A/T	A/T	T/T	15	chr2D	644923971	#N/A	#N/A	#N/A
AX-94834158	G/G	C/G	G/G	G/G	G/G	G/G	G/G	C/G	G/G	G/G	G/G	G/G	C/G	G/G	G/G	---	C/G	C/G	G/G	G/G	G/G	G/G	15	chr2D	80820562	2d	109.61	2D_BIN-0189
AX-94846244	T/T	---	T/G	T/T	T/T	T/T	T/T	T/T	T/T	T/T	T/T	T/T	T/T	T/T	T/T	---	---	T/T	T/T	G/G	---	T/T	15	chr2D	590241174	#N/A	#N/A	#N/A
AX-94884555	T/C	---	---	T/C	---	---	T/C	T/C	T/C	---	T/C	T/C	T/C	T/C	T/C	T/C	T/C	T/C	T/C	T/C	T/C	---	15	chr2D	512169186	#N/A	#N/A	#N/A
AX-94929427	A/A	---	A/G	A/A	A/A	A/A	A/A	A/G	---	A/G	A/A	A/A	A/A	A/A	A/A	A/A	A/A	A/A	A/A	A/A	A/A	---	15	chr2D	592634596	#N/A	#N/A	#N/A
AX-94961056	T/T	T/T	T/T	T/T	T/T	T/T	T/T	---	---	T/T	T/C	T/T	T/T	T/T	T/T	---	T/T	---	---	T/T	T/T	T/T	15	chr2D	485490164	#N/A	#N/A	#N/A
AX-94995688	T/C	T/C	---	T/T	T/C	T/C	T/C	T/C	T/C	---	T/C	---	T/C	T/C	T/C	---	---	T/C	T/C	T/C	T/C	T/C	15	chr2D	74929526	2d	49.787	2D_BIN-0097
AX-95014699	T/C	---	---	T/C	T/C	T/C	T/C	T/C	---	T/C	T/C	T/C	---	T/C	T/C	T/C	---	T/C	T/C	---	T/C	T/C	15	chr2D	5227595	#N/A	#N/A	#N/A
AX-95016029	T/G	T/T	T/G	T/G	T/G	---	T/G	---	T/G	T/G	---	---	T/G	T/G	T/G	T/G	T/G	T/G	T/G	T/G	T/G	---	15	chr2D	313636883	2d	64.566	2D_BIN-0124
AX-95073054	C/C	C/C	---	---	C/C	C/C	C/C	C/C	C/C	C/C	C/C	C/C	C/C	---	C/C	C/C	C/C	---	C/C	T/C	C/C	---	15	chr2D	423877915	#N/A	#N/A	#N/A
AX-95079972	C/C	C/C	C/C	---	C/C	T/C	C/C	C/C	---	C/C	---	---	T/C	C/C	C/C	C/C	C/C	C/C	C/C	C/C	C/C	C/C	15	chr2D	622925360	#N/A	#N/A	#N/A
AX-95087465	T/T	T/C	T/C	T/T	T/T	---	T/T	T/T	T/T	T/T	T/T	T/T	T/C	T/T	T/T	T/T	T/T	T/T	T/T	---	T/T	---	15	chr2D	624306209	#N/A	#N/A	#N/A
AX-95089362	T/C	T/C	---	T/C	T/C	---	T/C	---	T/C	---	---	T/C	T/C	T/C	T/C	---	T/C	T/C	T/C	T/C	T/C	T/C	15	chr2D	186996388	#N/A	#N/A	#N/A
AX-95091205	G/G	A/G	A/G	G/G	G/G	G/G	A/G	G/G	G/G	G/G	G/G	G/G	G/G	G/G	G/G	G/G	G/G	G/G	A/G	A/G	A/G	G/G	15	chr2D	644924037	#N/A	#N/A	#N/A
AX-95112982	C/G	---	---	C/G	---	---	C/G	---	C/G	C/G	C/G	C/G	G/G	C/G	C/G	C/G	C/G	C/G	C/G	C/G	C/G	C/G	15	chr2D	644834536	#N/A	#N/A	#N/A
AX-95113483	A/G	A/A	A/A	A/G	A/G	A/G	A/G	A/A	A/A	A/A	A/G	A/G	A/G	A/G	A/G	A/G	A/G	A/G	A/G	A/G	A/G	A/A	15	chr2D	612342937	#N/A	#N/A	#N/A
AX-95116087	A/G	A/G	A/G	A/G	A/A	A/G	A/G	A/G	---	A/G	A/G	A/G	A/A	A/G	A/G	---	---	A/G	A/G	A/G	A/G	---	15	chr2D	365778051	#N/A	#N/A	#N/A
AX-95118940	T/G	T/G	T/G	---	---	T/G	T/G	T/G	T/G	T/G	---	---	T/G	T/G	---	T/G	T/G	T/G	T/G	---	T/G	T/G	15	chr2D	197837678	#N/A	#N/A	#N/A
AX-95122594	A/G	A/G	A/G	A/A	A/G	A/A	A/G	A/G	A/G	A/A	A/A	A/A	A/G	A/A	A/G	A/G	A/G	A/G	A/G	A/G	A/G	A/G	15	chr2D	67229559	#N/A	#N/A	#N/A
AX-95153769	A/A	A/G	A/G	A/A	A/A	A/A	A/G	A/A	A/A	A/A	A/A	A/A	A/A	A/A	A/A	A/A	A/A	A/A	A/G	A/G	A/G	A/A	15	chr2D	647511760	#N/A	#N/A	#N/A
AX-95154460	A/T	A/T	A/T	A/T	---	A/T	A/T	A/T	---	A/T	A/T	A/T	A/T	T/T	A/T	A/A	A/T	A/T	A/T	T/T	---	A/T	15	chr2D	587186120	#N/A	#N/A	#N/A
AX-95192487	G/G	G/G	---	G/G	G/G	G/G	G/G	A/G	G/G	G/G	G/G	G/G	A/G	---	G/G	G/G	G/G	G/G	G/G	G/G	A/G	---	15	chr2D	336735064	#N/A	#N/A	#N/A
AX-95230424	A/G	G/G	A/G	G/G	A/G	A/G	A/G	---	---	A/G	---	A/G	G/G	A/G	A/G	A/G	A/G	A/G	A/G	A/G	A/G	A/G	15	chr2D	478098989	#N/A	#N/A	#N/A
AX-95232038	T/C	T/C	T/C	T/C	T/C	---	T/C	T/C	---	T/C	---	T/C	T/C	---	T/C	T/C	---	T/C	T/C	---	T/C	T/C	15	chr2D	428872116	#N/A	#N/A	#N/A
AX-95238815	G/G	---	G/G	A/G	G/G	---	G/G	G/G	G/G	G/G	A/G	G/G	A/G	G/G	G/G	G/G	G/G	G/G	G/G	A/A	G/G	G/G	15	chr2D	470216984	#N/A	#N/A	#N/A
AX-95658277	A/G	A/G	A/G	A/A	A/G	A/G	---	A/G	A/G	A/G	A/G	A/G	A/A	A/G	A/G	A/G	---	---	---	A/G	A/G	A/G	15	chr2D	28629633	3b	47.23	3B_BIN-0135
AX-108725943	G/G	G/G	G/G	---	G/G	G/G	G/G	G/G	G/G	---	T/G	---	---	T/G	G/G	G/G	G/G	G/G	G/G	T/G	G/G	G/G	14	chr2D	85245865	2d	58.883	2D_BIN-0109
AX-108731472	G/G	---	---	G/G	C/G	G/G	G/G	G/G	C/G	G/G	---	G/G	C/G	G/G	G/G	G/G	G/G	---	G/G	G/G	G/G	G/G	14	chr2D	91149932	#N/A	#N/A	#N/A
AX-108760277	A/A	A/G	A/A	G/G	A/A	A/A	A/A	G/G	G/G	A/A	A/A	A/A	A/A	A/A	A/A	A/A	A/A	G/G	A/A	A/G	A/A	G/G	14	chr2D	638778434	#N/A	#N/A	#N/A
AX-108849940	A/G	G/G	A/G	G/G	A/G	G/G	A/G	A/G	A/G	G/G	G/G	G/G	A/G	G/G	A/G	A/G	A/G	A/G	A/G	A/G	A/G	A/G	14	chr2D	67966425	2b	80.14	2B_BIN-0151
AX-108877101	A/A	A/G	A/A	A/G	A/A	A/A	A/G	A/G	A/A	A/A	A/A	A/A	A/G	A/A	A/A	A/A	A/A	A/A	A/A	A/A	A/G	A/G	14	chr2D	350616711	2a	499.11	2A_BIN-0320
AX-108901822	T/T	C/C	C/C	T/T	T/T	T/T	T/T	C/C	C/C	C/C	T/T	T/T	T/T	T/T	T/T	T/T	T/T	T/T	T/C	T/T	T/T	C/C	14	chr2D	612341647	2b	86.479	2B_BIN-0178
AX-108903932	C/C	C/C	C/C	C/C	---	C/C	T/C	C/C	---	---	C/C	C/C	C/C	---	C/C	C/C	C/C	C/C	---	---	C/C	C/C	14	chr2D	606612589	2d	78.7745	2D_BIN-0153
AX-108937322	T/C	T/T	T/C	T/T	T/C	T/C	T/C	T/T	T/T	T/C	T/C	T/C	T/C	T/C	T/C	T/C	T/C	T/T	T/C	T/T	T/C	T/T	14	chr2D	638798862	2d	83.89	2D_BIN-0161
AX-109028282	C/C	C/C	---	C/C	C/C	C/C	C/C	C/C	---	---	C/C	---	---	C/C	C/C	C/C	C/C	C/C	C/C	A/C	A/C	C/C	14	chr2D	73009731	2d	48.651	2D_BIN-0094
AX-109052176	G/G	---	---	A/G	G/G	G/G	G/G	G/G	G/G	G/G	G/G	G/G	G/G	G/G	---	---	A/G	---	G/G	G/G	G/G	G/G	14	chr2D	462240009	2d	65.703	2D_BIN-0126
AX-109076394	G/G	G/G	---	A/G	---	G/G	G/G	G/G	G/G	G/G	G/G	G/G	---	G/G	G/G	G/G	---	G/G	A/G	A/A	G/G	G/G	14	chr2D	66351179	#N/A	#N/A	#N/A
AX-109114757	G/G	A/G	---	A/G	G/G	G/G	G/G	G/G	G/G	---	G/G	G/G	G/G	---	G/G	G/G	G/G	G/G	G/G	A/G	G/G	---	14	chr2D	588511416	2d	77.6375	2D_BIN-0151
AX-109129721	C/C	C/C	C/C	C/C	C/C	C/C	---	A/C	C/C	C/C	C/C	C/C	C/C	C/C	---	C/C	---	---	---	---	C/C	C/C	14	chr2D	261538829	#N/A	#N/A	#N/A
AX-109192255	T/G	G/G	G/G	T/G	T/G	T/G	T/G	T/G	G/G	T/G	G/G	T/G	T/G	T/G	T/G	T/G	T/G	G/G	T/G	T/G	G/G	G/G	14	chr2D	646795482	#N/A	#N/A	#N/A
AX-109216991	C/C	C/C	C/C	C/C	C/C	C/C	---	C/C	---	---	---	C/C	C/C	C/C	---	C/C	---	C/C	T/C	C/C	C/C	C/C	14	chr2D	462841617	2d	64.566	2D_BIN-0124
AX-109218809	A/A	A/A	---	---	---	---	A/A	A/A	---	A/A	A/A	A/A	A/A	A/A	---	A/A	A/A	---	A/A	A/A	A/A	A/A	14	chr2D	163907715	2d	64.566	2D_BIN-0124
AX-109334856	T/T	T/G	T/G	T/T	T/T	T/T	T/T	T/G	T/G	T/G	T/T	T/T	T/T	T/T	T/T	T/T	T/T	T/T	---	T/T	T/T	T/G	14	chr2D	612342932	#N/A	#N/A	#N/A
AX-109413690	T/G	---	T/G	---	T/G	T/G	T/G	T/G	---	---	---	T/G	T/G	T/G	---	T/G	T/G	T/G	T/G	---	T/G	T/G	14	chr2D	232052932	2d	64.566	2D_BIN-0124
AX-109419612	G/G	G/G	G/G	G/G	G/G	G/G	G/G	G/G	G/G	G/G	A/G	A/G	G/G	---	---	---	---	G/G	G/G	---	G/G	G/G	14	chr2D	502933411	2d	65.1345	2D_BIN-0125
AX-109432544	T/T	T/T	A/T	T/T	T/T	T/T	T/T	T/T	A/T	T/T	---	T/T	T/T	T/T	T/T	T/T	T/T	A/T	T/T	A/T	A/T	A/T	14	chr2D	650361056	2d	278.07	2D_BIN-0326
AX-109490034	---	---	A/G	---	---	---	A/G	---	A/A	A/G	---	---	---	---	A/G	---	---	---	---	A/G	A/A	---	14	chr2D	174392648	2a	59.228	2A_BIN-0046
AX-109540282	G/G	A/A	A/A	G/G	G/G	G/G	G/G	G/G	G/G	G/G	A/G	G/G	A/G	G/G	G/G	G/G	G/G	G/G	G/G	A/G	A/A	A/G	14	chr2D	633538103	2d	0	2D_BIN-0001
AX-109576018	C/C	---	C/C	C/G	C/C	---	C/C	C/C	C/C	C/C	C/G	C/C	C/C	C/C	C/C	---	C/C	C/C	C/C	---	C/C	---	14	chr2D	407206899	2d	64.566	2D_BIN-0124
AX-109638917	C/C	---	---	A/C	C/C	C/C	C/C	C/C	C/C	C/C	C/C	C/C	C/C	C/C	---	C/C	C/C	C/C	---	C/C	A/C	A/C	14	chr2D	44158345	2d	64.566	2D_BIN-0124
AX-109681004	G/G	A/G	G/G	G/G	G/G	G/G	A/G	G/G	A/G	G/G	A/G	G/G	A/G	G/G	G/G	G/G	G/G	G/G	A/G	G/G	A/G	G/G	14	chr2D	301749928	1d	65.957	1D_BIN-0151
AX-109693708	T/T	T/T	G/G	T/T	T/T	T/T	T/T	T/T	G/G	T/T	G/G	T/T	T/T	T/T	T/T	T/T	T/T	G/G	T/T	G/G	G/G	G/G	14	chr2D	650056924	2d	278.07	2D_BIN-0326
AX-109710117	T/C	T/C	T/C	T/C	---	T/C	T/C	---	T/C	T/C	---	T/C	T/T	T/C	T/C	---	---	T/C	T/C	---	T/C	T/C	14	chr2D	549986195	2d	70.25	2D_BIN-0135
AX-109818809	G/G	---	G/G	G/G	---	G/G	G/G	---	---	G/G	G/G	A/G	---	G/G	G/G	G/G	G/G	G/G	---	G/G	G/G	G/G	14	chr2D	617211922	2d	81.616	2D_BIN-0159
AX-109904150	A/G	---	---	---	---	---	A/G	A/G	A/G	A/G	A/G	A/G	A/G	A/G	A/G	A/G	A/G	A/G	A/G	A/G	---	---	14	chr2D	137085479	2d	64.566	2D_BIN-0124
AX-109913269	---	---	---	---	T/C	T/C	T/C	---	---	---	---	---	T/C	T/C	---	---	T/T	---	---	C/C	---	---	14	chr2D	584800535	2b	72.825	2B_BIN-0142
AX-109968195	T/T	T/T	C/C	T/T	T/T	T/T	T/T	T/T	C/C	T/T	C/C	T/T	T/T	T/T	T/T	T/T	T/T	C/C	T/T	C/C	C/C	C/C	14	chr2D	650361109	2d	278.07	2D_BIN-0326
AX-109975025	A/G	A/G	A/G	G/G	A/G	A/G	G/G	---	A/G	A/G	A/G	A/G	A/G	A/G	A/G	A/G	A/G	A/G	G/G	A/A	G/G	---	14	chr2D	70459806	2d	101.64	2D_BIN-0181
AX-110028411	A/G	A/G	A/G	A/A	A/G	A/G	A/G	A/G	A/A	A/G	A/G	A/A	A/A	A/A	A/G	A/G	A/G	A/A	A/G	A/G	A/G	A/A	14	chr2D	102902063	1a	138.65	1A-BIN-0228
AX-110052353	G/G	G/G	G/G	G/G	G/G	---	---	G/G	G/G	---	G/G	---	G/G	G/G	G/G	---	---	---	G/G	G/G	G/G	G/G	14	chr2D	25636659	2d	15.917	2D_BIN-0033
AX-110069890	G/G	G/G	A/G	G/G	G/G	G/G	G/G	G/G	A/G	G/G	A/G	G/G	G/G	G/G	G/G	G/G	G/G	A/G	G/G	A/A	A/G	A/G	14	chr2D	650361166	2d	278.07	2D_BIN-0326
AX-110113861	A/G	G/G	A/G	A/G	---	A/G	G/G	G/G	---	A/G	A/G	A/G	A/G	A/G	A/G	A/G	A/G	A/G	G/G	A/G	---	A/G	14	chr2D	537188735	2b	67.141	2B_BIN-0131
AX-110190739	A/G	G/G	G/G	A/G	---	A/G	A/G	A/G	A/G	G/G	G/G	A/G	A/G	A/G	A/G	A/G	A/G	A/G	G/G	A/G	A/G	G/G	14	chr2D	446213329	2d	65.703	2D_BIN-0126
AX-110216132	G/G	G/G	G/G	---	G/G	T/G	G/G	G/G	---	---	G/G	G/G	G/G	---	G/G	G/G	T/G	G/G	---	G/G	G/G	G/G	14	chr2D	228194734	2d	64.566	2D_BIN-0124
AX-110272042	A/A	---	A/A	A/A	A/A	A/A	---	A/A	A/A	A/A	A/A	---	A/G	A/A	---	A/A	---	A/A	A/A	G/G	A/A	A/A	14	chr2D	70531910	2d	101.64	2D_BIN-0181
AX-110295394	---	A/G	---	A/G	G/G	---	---	---	A/G	---	---	A/A	---	---	---	---	---	---	---	A/G	G/G	---	14	chr2D	519504544	2d	65.703	2D_BIN-0126
AX-110358659	G/G	---	G/G	G/G	---	G/G	---	G/G	G/G	G/G	G/G	---	---	G/G	G/G	G/G	G/G	G/G	---	G/G	---	G/G	14	chr2D	279836988	2d	64.566	2D_BIN-0124
AX-110364563	A/A	A/A	G/G	A/A	A/A	A/A	A/A	A/A	G/G	A/A	G/G	A/A	A/A	A/A	A/A	A/A	A/A	G/G	A/A	G/G	G/G	G/G	14	chr2D	650359965	#N/A	#N/A	#N/A
AX-110400380	T/C	T/C	T/C	T/T	T/C	T/C	T/C	T/T	T/T	T/C	T/C	T/C	T/C	T/C	---	T/C	T/C	T/T	T/C	T/C	T/T	T/T	14	chr2D	639515008	#N/A	#N/A	#N/A
AX-110448806	C/C	T/C	T/C	T/C	C/C	C/C	T/C	---	C/C	C/C	C/C	C/C	C/C	C/C	C/C	C/C	C/C	C/C	T/C	C/C	T/C	C/C	14	chr2D	648458653	2b	149.09	2B_BIN-0311
AX-110486411	C/C	C/C	C/C	C/C	---	C/C	C/C	---	C/C	C/C	C/C	C/C	---	---	C/C	C/C	C/C	---	C/C	T/C	---	C/C	14	chr2D	626271083	2d	64.566	2D_BIN-0124
AX-110517596	C/C	T/C	C/C	T/C	C/C	C/C	C/C	T/C	T/C	C/C	C/C	C/C	C/C	C/C	C/C	C/C	C/C	T/C	C/C	T/C	C/C	T/C	14	chr2D	638788566	#N/A	#N/A	#N/A
AX-110532365	C/C	C/C	C/C	C/C	C/C	T/C	C/C	C/C	C/C	T/C	T/C	T/C	C/C	T/C	C/C	C/C	C/C	C/C	C/C	T/C	T/C	C/C	14	chr2D	61798211	2b	51.226	2B_BIN-0085
AX-110619514	C/C	C/C	T/T	C/C	C/C	C/C	C/C	C/C	T/T	C/C	T/T	C/C	C/C	C/C	C/C	C/C	C/C	T/T	C/C	T/T	T/T	T/T	14	chr2D	650362864	2d	278.07	2D_BIN-0326
AX-110659952	T/C	T/C	T/C	T/C	T/C	T/T	T/C	T/C	T/C	T/C	T/T	T/C	T/T	T/T	T/C	---	---	T/C	T/C	T/T	T/C	T/C	14	chr2D	15365280	2d	11.368	2D_BIN-0024
AX-110685241	A/C	A/C	A/C	A/C	A/C	---	---	A/C	A/C	---	---	A/C	A/C	---	A/C	A/C	A/C	A/C	---	A/C	---	A/C	14	chr2D	129075745	2d	64.566	2D_BIN-0124
AX-110708547	A/A	A/A	A/A	A/A	---	A/A	---	A/A	A/A	A/A	A/A	---	---	A/A	A/A	---	A/A	A/A	---	A/A	A/A	---	14	chr2D	82617674	2d	64.566	2D_BIN-0124
AX-110743529	A/A	A/A	A/A	---	A/C	A/A	A/C	---	A/A	A/C	A/A	A/A	A/A	A/A	A/A	A/A	A/A	A/C	A/A	A/C	A/A	A/A	14	chr2D	8352464	2d	64.566	2D_BIN-0124
AX-110808437	T/G	G/G	T/G	G/G	T/G	G/G	T/G	T/G	T/G	T/G	T/G	---	G/G	T/G	T/G	T/G	T/G	T/G	G/G	T/G	---	T/G	14	chr2D	327609569	2d	63.998	2D_BIN-0122
AX-110835538	C/C	T/C	C/C	C/C	T/T	T/T	C/C	T/T	C/C	C/C	C/C	C/C	T/C	C/C	C/C	C/C	C/C	T/T	C/C	C/C	T/T	C/C	14	chr2D	188847700	3a	278.55	3A_BIN-0485
AX-110850116	A/A	A/C	A/A	A/C	A/A	A/A	A/A	A/C	A/C	A/A	A/A	A/A	A/A	A/A	A/A	A/A	A/A	A/C	A/A	A/C	A/A	A/C	14	chr2D	638788382	#N/A	#N/A	#N/A
AX-110934512	C/C	G/G	C/C	C/G	C/C	C/C	C/C	C/G	---	C/C	C/C	C/C	C/C	C/C	C/C	C/C	C/C	C/G	C/C	C/G	C/C	C/G	14	chr2D	638801728	2d	83.89	2D_BIN-0161
AX-110963395	T/T	T/T	A/A	T/T	T/T	T/T	T/T	T/T	A/A	T/T	A/A	T/T	T/T	T/T	T/T	T/T	T/T	A/A	T/T	A/A	A/A	A/A	14	chr2D	650360723	2d	278.07	2D_BIN-0326
AX-111000948	G/G	G/G	G/G	---	G/G	G/G	---	---	---	G/G	G/G	---	G/G	G/G	---	G/G	G/G	G/G	---	G/G	G/G	G/G	14	chr2D	606070700	2d	79.343	2D_BIN-0154
AX-111012184	T/T	T/T	C/C	T/T	T/T	T/T	T/T	T/T	C/C	T/T	C/C	T/T	T/T	T/T	T/T	T/T	T/T	C/C	T/T	C/C	C/C	C/C	14	chr2D	649895981	2d	278.07	2D_BIN-0326
AX-111032188	T/G	T/G	T/G	T/G	T/T	T/T	T/G	T/G	T/G	T/G	T/T	T/G	T/G	T/G	T/G	T/T	T/T	T/G	T/G	G/G	T/T	T/G	14	chr2D	600416871	2a	493.17	2A_BIN-0317
AX-111036153	G/G	A/G	A/G	A/G	G/G	G/G	A/G	A/G	G/G	G/G	G/G	G/G	G/G	G/G	G/G	G/G	G/G	G/G	A/G	G/G	A/G	G/G	14	chr2D	648210482	2b	149.09	2B_BIN-0311
AX-111042061	A/G	A/G	A/G	A/G	A/G	A/G	G/G	A/G	A/G	A/G	G/G	A/G	---	A/G	G/G	G/G	G/G	A/G	G/G	A/G	A/G	A/G	14	chr2D	45800373	2d	85.84	2D_BIN-0166
AX-111094053	C/C	C/C	---	---	C/C	C/C	C/C	C/C	---	C/C	C/C	C/C	C/C	C/C	---	---	C/C	C/C	---	T/T	C/C	C/C	14	chr2D	68856907	2d	101.64	2D_BIN-0181
AX-111130294	A/C	A/C	A/C	A/C	A/C	A/C	---	A/C	C/C	A/C	---	A/C	---	A/C	A/C	A/C	A/C	---	A/C	A/C	C/C	C/C	14	chr2D	270357114	#N/A	#N/A	#N/A
AX-111160916	T/G	G/G	T/G	T/G	T/G	G/G	T/G	T/G	T/G	G/G	G/G	G/G	T/G	G/G	T/G	T/G	T/G	T/G	T/G	G/G	T/G	T/G	14	chr2D	56641283	2b	66.22	2B_BIN-0129
AX-111216526	T/C	T/C	---	---	T/C	T/C	T/C	T/C	T/C	T/C	---	T/C	T/C	T/C	---	T/C	T/T	---	T/C	T/C	T/C	T/T	14	chr2D	151984586	2b	59.184	2B_BIN-0109
AX-111247754	T/C	T/C	T/C	T/C	T/C	T/C	C/C	T/C	T/C	T/C	C/C	T/C	C/C	T/C	C/C	C/C	C/C	T/C	C/C	T/C	T/C	T/C	14	chr2D	45881211	2d	38.415	2D_BIN-0069
AX-111323389	A/A	A/A	A/A	A/A	A/A	A/A	A/A	---	---	A/A	A/A	---	A/C	A/A	A/A	A/A	---	A/A	A/A	---	---	A/A	14	chr2D	286757037	2d	64.566	2D_BIN-0124
AX-111377069	A/A	A/A	G/G	A/A	A/A	A/A	A/A	A/A	G/G	A/A	G/G	A/A	A/A	A/A	A/A	A/A	A/A	G/G	A/A	G/G	G/G	G/G	14	chr2D	650375606	2d	278.07	2D_BIN-0326
AX-111441855	A/G	G/G	A/G	A/G	---	A/G	---	A/G	A/G	A/G	A/G	A/G	G/G	A/G	A/G	---	A/G	---	A/G	A/G	---	A/G	14	chr2D	36262845	2d	28.183	2D_BIN-0047
AX-111490305	G/G	C/C	G/G	G/G	G/G	G/G	C/G	C/G	C/G	G/G	G/G	G/G	C/G	G/G	G/G	G/G	G/G	G/G	C/G	C/G	G/G	G/G	14	chr2D	619139637	2d	82.753	2D_BIN-0160
AX-111500334	C/G	C/C	C/C	C/G	---	C/G	C/G	C/G	C/G	C/G	C/G	C/G	---	C/G	C/G	C/G	C/G	C/C	C/G	---	C/C	C/G	14	chr2D	633632588	2a	532.14	2A_BIN-0393
AX-111561671	C/C	C/C	A/A	C/C	C/C	C/C	C/C	C/C	A/A	C/C	A/A	C/C	C/C	C/C	C/C	C/C	C/C	A/A	C/C	A/A	A/A	A/A	14	chr2D	650364066	2d	278.07	2D_BIN-0326
AX-111623630	C/C	T/T	T/T	C/C	C/C	C/C	T/T	C/C	C/C	C/C	T/T	C/C	C/C	C/C	C/C	C/C	C/C	C/C	T/T	T/T	T/C	C/C	14	chr2D	643841711	2b	106.38	2B_BIN-0257
AX-111629390	A/A	A/A	A/A	A/G	A/A	A/G	A/A	A/A	A/A	A/G	A/G	A/G	A/A	A/G	A/A	A/A	A/A	A/A	A/A	A/A	A/G	A/A	14	chr2D	66820653	2b	54.636	2B_BIN-0094
AX-111656273	T/C	C/C	C/C	T/C	T/C	T/C	T/C	C/C	C/C	C/C	T/C	T/C	T/C	T/C	T/C	T/C	T/C	T/C	T/C	C/C	T/C	C/C	14	chr2D	608723510	#N/A	#N/A	#N/A
AX-111661053	G/G	G/G	G/G	---	G/G	G/G	G/G	G/G	G/G	G/G	G/G	---	---	G/G	G/G	---	---	---	G/G	G/G	---	G/G	14	chr2D	543644964	#N/A	#N/A	#N/A
AX-111705929	A/A	G/G	G/G	A/A	A/A	A/A	A/A	A/A	A/A	A/A	G/G	A/A	---	A/A	A/A	A/A	A/A	A/A	A/A	G/G	G/G	G/G	14	chr2D	633539872	2d	0	2D_BIN-0001
AX-111809334	C/G	G/G	G/G	C/G	C/G	C/G	C/G	C/G	G/G	C/G	G/G	C/G	C/G	C/G	C/G	C/G	C/G	G/G	C/G	C/G	G/G	G/G	14	chr2D	647231592	#N/A	#N/A	#N/A
AX-86173412	G/G	A/G	A/G	G/G	G/G	G/G	G/G	G/G	A/G	G/G	A/G	G/G	G/G	G/G	G/G	G/G	G/G	A/G	G/G	G/G	A/G	A/G	14	chr2D	647278290	#N/A	#N/A	#N/A
AX-94383702	A/A	A/A	A/A	A/A	A/A	A/G	A/A	A/A	A/A	A/G	A/G	A/G	A/A	A/G	A/A	A/A	A/A	A/A	A/A	A/G	A/G	A/A	14	chr2D	62022607	#N/A	#N/A	#N/A
AX-94384704	T/C	---	T/C	T/C	T/C	T/C	---	T/C	T/C	T/C	T/C	T/C	T/T	T/T	---	T/C	T/C	T/C	T/C	T/T	---	T/C	14	chr2D	343164976	#N/A	#N/A	#N/A
AX-94393677	C/C	---	C/C	C/C	C/C	C/C	---	C/C	C/C	C/C	C/C	---	C/C	C/C	C/C	T/C	---	C/C	---	C/C	---	C/C	14	chr2D	204141097	#N/A	#N/A	#N/A
AX-94395834	C/G	C/G	C/G	C/G	C/G	C/G	C/G	C/C	C/C	C/G	C/G	---	C/G	C/C	C/C	C/G	C/C	---	C/G	C/G	C/G	C/G	14	chr2D	535621650	#N/A	#N/A	#N/A
AX-94400411	T/C	T/C	T/C	C/C	T/C	T/C	C/C	T/C	T/C	C/C	T/C	T/C	C/C	T/C	T/C	T/C	T/C	C/C	T/C	C/C	---	T/C	14	chr2D	377510662	#N/A	#N/A	#N/A
AX-94438045	A/G	A/G	---	A/G	A/G	A/G	A/G	G/G	A/G	A/G	A/G	---	A/G	A/G	A/G	---	G/G	---	A/G	---	A/G	A/G	14	chr2D	480179313	#N/A	#N/A	#N/A
AX-94478169	---	T/T	T/T	T/T	---	---	T/T	---	T/T	---	---	---	---	---	---	---	---	T/T	---	---	---	T/T	14	chr2D	410409844	#N/A	#N/A	#N/A
AX-94502744	A/A	A/A	A/A	A/A	---	A/A	A/A	A/A	---	---	---	---	A/A	A/A	A/A	A/A	---	A/A	A/A	A/A	A/A	---	14	chr2D	460205178	#N/A	#N/A	#N/A
AX-94533574	A/G	---	---	A/G	A/G	A/G	A/G	A/G	A/G	---	---	A/G	A/G	A/G	A/G	A/G	A/A	A/G	A/G	A/A	---	A/G	14	chr2D	590368425	#N/A	#N/A	#N/A
AX-94553462	C/C	C/C	C/C	C/C	C/C	---	C/C	C/C	C/C	C/C	C/C	C/C	---	C/C	---	A/C	C/C	C/C	---	---	C/C	---	14	chr2D	55369929	2a	48.975	2A_BIN-0039
AX-94565908	A/A	A/A	---	A/A	---	A/A	A/A	---	A/A	A/A	A/A	A/A	A/A	A/A	---	A/G	---	A/A	---	A/A	A/A	A/A	14	chr2D	22517755	#N/A	#N/A	#N/A
AX-94568004	C/C	A/C	A/C	C/C	C/C	C/C	A/C	C/C	C/C	C/C	A/C	C/C	C/C	C/C	C/C	C/C	C/C	C/C	A/C	A/C	A/C	C/C	14	chr2D	643788703	#N/A	#N/A	#N/A
AX-94575658	T/C	C/C	T/C	T/C	T/C	T/C	T/C	T/C	T/C	T/C	C/C	T/C	T/C	T/C	---	C/C	C/C	T/C	T/C	C/C	T/C	C/C	14	chr2D	589497192	2b	93.34	2B_BIN-0223
AX-94587941	A/C	C/C	C/C	A/C	A/C	A/C	A/C	C/C	C/C	C/C	A/C	A/C	A/C	A/C	A/C	A/C	A/C	A/C	A/C	C/C	A/C	C/C	14	chr2D	603641223	#N/A	#N/A	#N/A
AX-94595371	T/C	T/C	T/C	T/C	T/C	T/C	---	---	T/C	T/C	---	---	T/C	T/C	T/C	T/C	---	---	---	T/C	T/C	T/C	14	chr2D	145892460	#N/A	#N/A	#N/A
AX-94602151	T/G	G/G	T/G	G/G	T/G	T/G	G/G	---	T/G	T/G	T/G	T/G	T/G	---	T/G	T/G	G/G	T/G	---	T/G	T/G	T/G	14	chr2D	434675570	#N/A	#N/A	#N/A
AX-94607562	T/C	C/C	C/C	T/C	T/C	T/C	T/C	T/C	T/C	T/C	C/C	T/C	T/C	T/C	T/C	C/C	C/C	T/C	T/C	C/C	T/C	C/C	14	chr2D	600110736	#N/A	#N/A	#N/A
AX-94620180	C/C	T/C	T/C	C/C	C/C	C/C	T/C	C/C	C/C	C/C	T/C	C/C	C/C	C/C	C/C	C/C	C/C	C/C	T/C	T/C	T/C	C/C	14	chr2D	14897424	#N/A	#N/A	#N/A
AX-94623248	C/C	C/C	T/C	C/C	C/C	---	C/C	C/C	C/C	C/C	C/C	---	T/C	C/C	C/C	C/C	---	---	T/C	C/C	C/C	C/C	14	chr2D	98667817	#N/A	#N/A	#N/A
AX-94629283	C/C	---	---	C/C	---	C/C	C/C	C/C	C/C	C/C	T/C	C/C	C/C	C/C	T/C	T/C	C/C	C/C	C/C	C/C	C/C	---	14	chr2D	217522615	#N/A	#N/A	#N/A
AX-94672499	A/C	A/A	A/A	A/C	A/C	A/C	A/C	A/A	A/A	A/A	A/C	A/C	A/C	A/C	A/C	A/C	A/C	A/C	A/C	A/A	A/C	A/A	14	chr2D	580193809	2b	93.34	2B_BIN-0223
AX-94679036	T/T	T/C	T/C	T/C	T/T	T/T	T/C	T/C	T/T	T/T	T/T	T/T	T/T	T/T	T/T	T/T	T/T	T/T	T/C	T/T	T/C	T/T	14	chr2D	648208474	2b	149.09	2B_BIN-0311
AX-94680635	T/C	T/C	T/C	T/C	T/C	T/C	---	T/C	---	---	---	---	T/C	T/C	---	---	T/C	T/C	T/C	T/C	T/C	T/C	14	chr2D	346162793	#N/A	#N/A	#N/A
AX-94680717	A/G	A/G	---	A/G	A/G	A/G	A/G	---	---	A/G	A/G	A/G	---	A/G	A/G	G/G	---	---	A/G	A/G	A/G	A/G	14	chr2D	491808817	#N/A	#N/A	#N/A
AX-94685987	C/C	T/T	T/C	T/C	C/C	C/C	C/C	C/C	C/C	C/C	C/C	C/C	T/C	C/C	C/C	C/C	C/C	T/C	C/C	C/C	T/C	T/C	14	chr2D	649858164	#N/A	#N/A	#N/A
AX-94694408	A/A	---	A/A	A/A	A/C	A/A	A/A	A/A	---	A/C	A/A	A/A	A/A	A/A	A/A	A/C	---	A/A	A/A	A/A	A/C	A/A	14	chr2D	272421653	#N/A	#N/A	#N/A
AX-94696259	T/C	T/C	T/C	T/C	T/C	T/T	T/C	T/C	T/C	T/T	T/T	T/T	T/C	T/T	T/C	T/C	T/C	T/C	T/C	T/T	---	T/C	14	chr2D	61979594	#N/A	#N/A	#N/A
AX-94704180	G/G	G/G	C/G	G/G	G/G	G/G	C/G	G/G	G/G	C/G	G/G	G/G	C/G	G/G	G/G	G/G	G/G	C/G	C/G	G/G	C/G	G/G	14	chr2D	135500235	#N/A	#N/A	#N/A
AX-94736322	A/G	---	---	A/G	A/G	A/G	G/G	---	A/G	A/G	A/G	A/G	A/G	A/G	---	A/G	A/G	A/G	G/G	A/G	---	A/G	14	chr2D	495101078	#N/A	#N/A	#N/A
AX-94753171	G/G	---	---	G/G	G/G	G/G	G/G	A/G	A/G	---	G/G	G/G	G/G	G/G	G/G	G/G	G/G	G/G	---	G/G	G/G	---	14	chr2D	612455174	#N/A	#N/A	#N/A
AX-94759969	T/T	T/T	T/T	T/T	T/T	T/T	T/C	T/C	T/C	T/T	T/T	---	T/C	---	T/T	T/T	T/T	T/T	T/C	T/T	T/T	T/T	14	chr2D	617093319	#N/A	#N/A	#N/A
AX-94770448	A/A	A/T	A/T	A/T	A/A	A/A	A/A	A/A	A/A	A/A	A/A	A/A	A/T	A/A	A/T	A/A	A/A	A/T	A/A	A/A	A/A	A/T	14	chr2D	250283738	#N/A	#N/A	#N/A
AX-94790212	G/G	G/G	G/G	C/G	G/G	C/G	G/G	G/G	G/G	C/G	C/G	C/G	G/G	C/G	G/G	G/G	G/G	G/G	G/G	G/G	C/G	G/G	14	chr2D	67441587	#N/A	#N/A	#N/A
AX-94791168	T/G	T/T	T/T	T/G	T/G	T/G	T/G	T/G	T/G	T/G	T/G	T/G	T/T	T/G	T/G	T/G	T/G	---	---	T/T	---	T/G	14	chr2D	619299657	#N/A	#N/A	#N/A
AX-94804093	A/G	A/G	G/G	A/G	A/G	A/G	A/G	A/G	G/G	A/G	G/G	A/G	A/G	A/G	A/G	A/G	A/G	G/G	A/G	G/G	G/G	G/G	14	chr2D	650079572	#N/A	#N/A	#N/A
AX-94815994	C/C	C/C	C/C	C/C	C/C	C/C	---	C/C	C/C	C/C	C/C	C/C	---	---	---	---	---	C/C	C/C	C/C	C/C	---	14	chr2D	5464773	2b	1.67	2B_BIN-0005
AX-94885898	A/G	G/G	G/G	A/G	A/G	A/G	A/G	G/G	G/G	G/G	A/G	A/G	A/G	A/G	A/G	A/G	A/G	A/G	A/G	A/G	---	G/G	14	chr2D	592634471	3b	84.24	3B_BIN-0243
AX-94887894	T/C	T/C	T/C	---	T/C	C/C	T/C	T/C	T/C	C/C	C/C	C/C	T/C	C/C	T/C	T/C	T/C	T/C	T/C	T/C	C/C	T/C	14	chr2D	66867579	#N/A	#N/A	#N/A
AX-94888359	A/G	G/G	A/G	G/G	A/G	G/G	A/G	A/G	A/G	G/G	G/G	G/G	A/G	G/G	A/G	A/G	A/G	A/G	A/G	A/G	A/G	A/G	14	chr2D	67441418	#N/A	#N/A	#N/A
AX-94895315	T/C	C/C	C/C	T/C	T/C	T/C	T/C	C/C	C/C	C/C	T/C	T/C	T/C	T/C	T/C	T/C	T/C	T/C	T/C	T/C	---	C/C	14	chr2D	592788850	#N/A	#N/A	#N/A
AX-94907102	A/A	A/T	A/A	A/T	A/A	A/A	A/T	A/T	A/A	A/A	A/A	A/A	A/T	A/A	A/A	A/A	A/A	A/A	A/T	A/A	A/A	A/T	14	chr2D	607422805	#N/A	#N/A	#N/A
AX-94939601	T/T	T/T	---	T/T	---	---	T/T	T/T	T/T	T/T	T/T	---	---	---	---	T/T	T/T	T/T	T/T	T/T	T/T	T/T	14	chr2D	11242771	#N/A	#N/A	#N/A
AX-94948115	A/A	A/A	A/A	A/A	A/A	A/A	A/G	A/A	A/A	---	A/A	A/A	A/A	---	---	A/A	A/A	A/A	A/G	A/A	---	---	14	chr2D	629377768	2b	112.7	2B_BIN-0274
AX-94948266	G/G	T/G	T/G	G/G	G/G	G/G	T/G	G/G	G/G	G/G	T/G	G/G	G/G	G/G	G/G	G/G	G/G	G/G	T/G	T/G	T/G	G/G	14	chr2D	644139185	#N/A	#N/A	#N/A
AX-94987641	T/T	T/T	T/T	T/T	T/T	T/C	T/T	T/T	T/T	T/C	T/C	T/C	T/T	T/C	T/T	T/T	T/T	T/T	T/T	T/C	T/C	T/T	14	chr2D	62022213	#N/A	#N/A	#N/A
AX-95009026	T/G	G/G	T/G	T/G	T/G	T/G	T/G	T/G	T/G	T/G	---	T/G	G/G	---	G/G	G/G	T/G	T/G	T/G	T/G	T/G	G/G	14	chr2D	618339802	#N/A	#N/A	#N/A
AX-95019868	C/C	C/C	C/G	C/C	C/C	C/C	C/C	C/C	C/G	C/C	C/G	C/C	C/C	C/C	C/C	C/C	C/C	C/G	C/C	C/G	C/G	C/G	14	chr2D	650326331	#N/A	#N/A	#N/A
AX-95021060	T/C	---	T/C	T/C	T/T	T/T	T/C	T/T	T/C	T/T	T/T	T/C	T/C	T/C	T/C	T/C	T/C	T/C	T/C	T/C	T/C	T/T	14	chr2D	338677199	#N/A	#N/A	#N/A
AX-95021185	A/A	---	---	---	A/A	A/A	A/A	---	A/A	A/A	A/A	A/A	---	A/A	A/A	---	A/A	A/A	A/A	A/A	---	A/A	14	chr2D	28628764	#N/A	#N/A	#N/A
AX-95090223	G/G	G/G	G/G	A/G	G/G	G/G	A/G	G/G	G/G	G/G	G/G	A/G	G/G	A/G	A/G	G/G	G/G	A/G	G/G	A/G	G/G	G/G	14	chr2D	601398688	#N/A	#N/A	#N/A
AX-95098390	C/C	C/C	T/C	C/C	C/C	C/C	C/C	C/C	T/C	C/C	T/C	C/C	C/C	C/C	C/C	C/C	C/C	T/C	C/C	T/C	T/C	T/C	14	chr2D	650325327	2d	278.07	2D_BIN-0326
AX-95109309	T/T	---	T/T	T/T	T/T	T/T	---	T/T	T/T	---	T/T	---	---	T/T	T/T	T/T	T/T	T/T	---	T/T	T/T	---	14	chr2D	624554083	#N/A	#N/A	#N/A
AX-95113098	A/G	A/G	A/G	---	A/G	---	A/G	A/G	A/G	A/A	A/A	---	A/G	---	A/G	A/G	A/G	A/G	A/G	---	A/G	A/G	14	chr2D	79988755	2b	55.773	2B_BIN-0097
AX-95114379	C/G	C/G	C/G	C/C	C/G	C/C	C/G	C/G	C/G	C/C	C/C	C/C	C/G	C/C	C/G	C/G	C/G	C/G	C/G	C/G	---	C/G	14	chr2D	81813735	#N/A	#N/A	#N/A
AX-95122051	G/G	G/G	G/G	A/G	G/G	A/G	G/G	G/G	G/G	---	A/G	A/G	G/G	A/G	G/G	G/G	G/G	G/G	G/G	G/G	A/G	G/G	14	chr2D	66867510	#N/A	#N/A	#N/A
AX-95131503	T/T	---	T/T	T/T	---	---	T/T	---	T/T	---	T/T	T/T	T/T	T/T	T/T	T/T	T/C	T/T	T/T	T/T	---	T/T	14	chr2D	323076068	#N/A	#N/A	#N/A
AX-95137437	---	---	G/G	G/G	---	G/G	---	---	---	---	---	---	---	G/G	G/G	---	G/G	---	---	---	---	G/G	14	chr2D	201442067	#N/A	#N/A	#N/A
AX-95162099	C/C	C/C	C/C	C/C	C/C	C/C	C/C	T/C	C/C	C/C	---	T/C	T/C	---	C/C	C/C	---	C/C	C/C	C/C	T/C	C/C	14	chr2D	378056627	#N/A	#N/A	#N/A
AX-95170676	G/G	G/G	---	---	G/G	G/G	G/G	G/G	G/G	G/G	---	G/G	G/G	G/G	---	---	G/G	G/G	G/G	---	G/G	---	14	chr2D	651416243	#N/A	#N/A	#N/A
AX-95206423	T/T	---	T/T	T/T	T/G	T/T	---	T/T	T/T	---	T/T	T/T	T/T	---	T/T	T/T	---	T/T	T/T	T/T	T/T	---	14	chr2D	196790506	#N/A	#N/A	#N/A
AX-95630746	T/T	T/T	T/T	---	T/T	T/T	---	T/T	T/T	T/T	---	---	T/T	T/T	---	T/T	---	T/T	T/T	T/T	---	T/T	14	chr2D	75251423	#N/A	#N/A	#N/A
AX-108730160	C/C	A/A	A/A	C/C	A/A	C/C	C/C	C/C	C/C	A/A	C/C	C/C	C/C	C/C	A/A	A/A	A/A	C/C	A/A	C/C	C/C	C/C	13	chr2D	99344748	2d	119.19	2D_BIN-0201
AX-108738731	G/G	G/G	A/A	G/G	G/G	G/G	G/G	G/G	A/A	G/G	A/A	G/G	A/G	G/G	G/G	G/G	G/G	A/A	G/G	A/A	A/A	A/A	13	chr2D	650361537	2d	278.07	2D_BIN-0326
AX-108772058	C/C	---	T/C	T/C	C/C	C/C	C/C	C/C	C/C	C/C	C/C	C/C	T/C	C/C	T/C	C/C	C/C	T/C	C/C	T/T	C/C	T/C	13	chr2D	553346496	2d	70.25	2D_BIN-0135
AX-108785710	G/G	T/T	T/T	G/G	G/G	T/T	G/G	G/G	T/T	T/T	G/G	G/G	G/G	G/G	G/G	G/G	G/G	T/T	T/T	G/G	T/T	G/G	13	chr2D	484077787	2d	173.18	2D_BIN-0258
AX-108799773	A/A	A/A	A/A	G/G	G/G	A/A	G/G	G/G	A/A	A/A	G/G	A/A	A/G	G/G	G/G	A/A	A/A	A/A	A/A	A/A	A/A	A/A	13	chr2D	515256772	2d	65.703	2D_BIN-0126
AX-108800787	A/A	G/G	A/A	A/A	A/A	A/A	A/G	A/G	A/G	A/G	A/A	A/A	A/G	A/A	A/A	A/A	A/A	A/A	A/G	A/G	A/A	A/A	13	chr2D	618972032	2d	220.73	2D_BIN-0307
AX-108828600	C/C	C/C	---	C/C	C/C	C/C	T/C	---	---	---	C/C	C/C	C/C	C/C	C/C	T/C	C/C	C/C	C/C	T/T	C/C	---	13	chr2D	70635310	2d	101.64	2D_BIN-0181
AX-108849846	G/G	G/G	---	A/G	---	G/G	G/G	A/G	G/G	G/G	G/G	G/G	G/G	G/G	A/G	A/G	A/G	G/G	---	G/G	G/G	G/G	13	chr2D	31605821	2d	24.772	2D_BIN-0043
AX-108860772	T/T	T/T	T/T	C/C	C/C	T/T	C/C	C/C	T/T	T/T	C/C	T/T	C/C	C/C	C/C	T/T	T/T	T/T	T/T	T/T	T/T	T/T	13	chr2D	513014232	2d	182.07	2D_BIN-0269
AX-108882200	C/C	C/C	A/A	C/C	C/C	C/C	C/C	C/C	A/A	C/C	A/A	C/C	A/C	C/C	C/C	C/C	C/C	A/A	C/C	A/A	A/A	A/A	13	chr2D	650321079	2d	278.07	2D_BIN-0326
AX-108883827	G/G	G/G	A/A	G/G	G/G	G/G	G/G	G/G	A/A	G/G	A/A	G/G	A/G	G/G	G/G	G/G	G/G	A/A	G/G	A/A	A/A	A/A	13	chr2D	650362141	2d	278.07	2D_BIN-0326
AX-108887820	T/T	T/C	T/C	T/T	T/T	T/T	T/C	T/C	T/C	T/T	T/T	T/T	T/C	T/T	T/T	T/T	T/T	T/T	T/T	T/C	T/T	T/C	13	chr2D	43666139	2d	33.867	2D_BIN-0058
AX-108889266	C/C	C/C	G/G	C/C	C/C	C/C	C/C	C/C	G/G	C/C	G/G	C/C	C/G	C/C	C/C	C/C	C/C	G/G	C/C	G/G	G/G	G/G	13	chr2D	650058768	2d	278.07	2D_BIN-0326
AX-108898189	A/G	A/A	A/G	A/G	A/A	A/A	A/G	A/A	A/A	A/A	A/G	A/G	A/G	A/G	A/G	A/G	A/G	A/G	A/A	A/G	A/G	A/A	13	chr2D	558094873	2d	70.25	2D_BIN-0135
AX-108909887	G/G	G/G	A/A	G/G	G/G	G/G	G/G	G/G	A/A	G/G	A/A	G/G	A/G	G/G	G/G	G/G	G/G	A/A	G/G	A/A	A/A	A/A	13	chr2D	650323977	#N/A	#N/A	#N/A
AX-108956475	G/G	G/G	A/A	G/G	G/G	G/G	G/G	G/G	A/A	G/G	A/A	G/G	A/G	G/G	G/G	G/G	G/G	A/A	G/G	A/A	A/A	A/A	13	chr2D	649892821	2d	278.07	2D_BIN-0326
AX-108983695	C/C	A/C	C/C	C/C	C/C	C/C	A/C	A/C	A/C	C/C	C/C	C/C	C/C	A/C	C/C	C/C	C/C	C/C	A/C	A/C	C/C	A/C	13	chr2D	614854281	2b	86.479	2B_BIN-0178
AX-109002244	G/G	C/C	C/C	G/G	C/C	G/G	G/G	G/G	G/G	C/C	G/G	G/G	G/G	G/G	C/C	C/C	C/C	G/G	C/C	G/G	G/G	G/G	13	chr2D	97218752	2d	119.19	2D_BIN-0201
AX-109024674	C/C	T/C	C/C	T/C	C/C	T/C	C/C	C/C	C/C	T/C	T/C	T/C	C/C	T/C	C/C	C/C	C/C	C/C	C/C	C/C	T/C	C/C	13	chr2D	63699650	2b	54.636	2B_BIN-0094
AX-109028451	G/G	A/G	G/G	G/G	G/G	---	G/G	---	A/G	G/G	G/G	G/G	A/G	G/G	G/G	---	G/G	G/G	G/G	G/G	A/G	---	13	chr2D	601634999	2d	79.343	2D_BIN-0154
AX-109047752	G/G	---	G/G	G/G	G/G	A/G	G/G	A/G	G/G	G/G	A/G	G/G	G/G	---	G/G	G/G	---	---	G/G	G/G	---	G/G	13	chr2D	428260233	2d	62.8615	2D_BIN-0119
AX-109153243	G/G	A/A	A/A	G/G	A/A	G/G	G/G	G/G	G/G	A/A	G/G	G/G	G/G	G/G	A/A	A/A	A/A	G/G	A/A	G/G	G/G	G/G	13	chr2D	96584979	2d	58.883	2D_BIN-0109
AX-109191783	T/T	T/T	C/C	T/T	T/T	T/T	T/T	T/T	C/C	T/T	C/C	T/T	T/C	T/T	T/T	T/T	T/T	C/C	T/T	C/C	C/C	C/C	13	chr2D	649879798	2d	278.07	2D_BIN-0326
AX-109194588	A/A	A/A	A/T	A/A	A/A	---	A/A	A/T	A/A	A/A	A/A	A/T	A/A	A/A	---	---	A/T	A/A	A/A	T/T	A/A	A/A	13	chr2D	21014628	2d	13.642	2D_BIN-0028
AX-109239751	C/C	T/T	T/T	C/C	C/C	C/C	T/T	C/C	C/C	C/C	T/T	C/C	C/C	C/C	T/T	T/T	T/T	C/C	T/T	C/C	C/C	C/C	13	chr2D	61283637	2d	95.25	2D_BIN-0175
AX-109266982	C/C	T/T	T/T	C/C	C/C	T/T	C/C	C/C	T/T	T/T	C/C	C/C	C/C	C/C	C/C	C/C	C/C	T/T	T/T	C/C	T/C	C/C	13	chr2D	479380206	2d	65.703	2D_BIN-0126
AX-109306012	T/T	T/T	C/C	T/T	T/T	T/T	T/T	T/T	C/C	T/T	C/C	T/T	T/C	T/T	T/T	T/T	T/T	C/C	T/T	C/C	C/C	C/C	13	chr2D	650065857	2d	278.07	2D_BIN-0326
AX-109311756	T/T	T/T	C/C	T/T	T/T	T/T	T/T	T/T	C/C	T/T	C/C	T/T	T/C	T/T	T/T	T/T	T/T	C/C	T/T	C/C	C/C	C/C	13	chr2D	650326501	2d	278.07	2D_BIN-0326
AX-109316972	C/C	T/C	T/C	C/C	T/C	T/C	C/C	C/C	C/C	T/C	T/C	C/C	C/C	C/C	C/C	C/C	C/C	C/C	C/C	C/C	T/C	T/C	13	chr2D	627819490	2d	83.89	2D_BIN-0161
AX-109334833	A/G	G/G	A/G	G/G	A/G	A/G	G/G	G/G	A/G	A/G	A/G	A/G	G/G	A/G	A/G	A/G	A/G	A/G	G/G	G/G	A/G	G/G	13	chr2D	609776343	2a	508.84	2A_BIN-0340
AX-109384980	T/T	T/T	G/G	T/T	T/T	T/T	T/T	T/T	G/G	T/T	G/G	T/T	T/G	T/T	T/T	T/T	T/T	G/G	T/T	G/G	G/G	G/G	13	chr2D	650451531	2d	278.07	2D_BIN-0326
AX-109450039	A/T	T/T	A/T	A/T	A/T	A/T	T/T	T/T	T/T	T/T	A/T	A/T	T/T	A/T	A/T	A/T	A/T	A/T	T/T	T/T	A/T	A/T	13	chr2D	622382034	#N/A	#N/A	#N/A
AX-109453449	A/A	A/A	A/A	G/G	G/G	A/A	G/G	G/G	A/A	A/A	G/G	A/A	A/G	G/G	G/G	A/A	A/A	A/A	A/A	A/A	A/A	A/A	13	chr2D	515717577	#N/A	#N/A	#N/A
AX-109465967	G/G	G/G	C/C	G/G	G/G	G/G	G/G	G/G	C/C	G/G	C/C	G/G	C/G	G/G	G/G	G/G	G/G	C/C	G/G	C/C	C/C	C/C	13	chr2D	649893332	2d	278.07	2D_BIN-0326
AX-109476149	T/G	---	---	---	G/G	---	T/G	T/G	T/G	T/G	T/G	G/G	T/G	T/G	T/G	G/G	T/G	T/G	T/G	T/G	T/G	---	13	chr2D	634194239	2d	85.027	2D_BIN-0165
AX-109499984	C/C	T/C	C/C	T/C	C/C	C/C	C/C	T/C	T/C	C/C	C/C	C/C	---	C/C	C/C	C/C	C/C	T/C	C/C	T/C	C/C	T/C	13	chr2D	638799442	2d	83.89	2D_BIN-0161
AX-109511281	A/A	G/G	G/G	A/A	A/A	A/A	A/A	A/A	G/G	A/A	G/G	A/A	A/G	A/A	A/A	A/A	A/A	G/G	A/A	A/A	G/G	G/G	13	chr2D	647352017	#N/A	#N/A	#N/A
AX-109526010	T/C	C/C	T/C	T/C	C/C	C/C	T/C	C/C	C/C	C/C	T/C	T/C	T/C	T/C	T/C	T/C	T/C	T/C	C/C	T/C	T/C	C/C	13	chr2D	561031215	2b	91.56	2B_BIN-0205
AX-109527561	A/A	A/G	A/A	A/A	A/A	A/G	A/A	A/A	A/A	A/G	A/G	A/G	A/A	A/G	A/A	A/A	A/A	A/A	A/A	A/G	A/G	A/A	13	chr2D	56641246	2b	66.22	2B_BIN-0129
AX-109532326	G/G	G/G	G/G	C/C	G/G	C/C	G/G	G/G	G/G	C/C	C/C	C/C	G/G	C/C	G/G	G/G	G/G	G/G	G/G	C/G	C/G	G/G	13	chr2D	82144467	2b	82.36	2B_BIN-0158
AX-109532765	A/A	A/T	A/A	A/T	A/A	A/A	A/A	A/T	A/T	A/A	A/A	A/A	A/T	A/A	A/A	A/A	A/A	A/T	A/A	A/T	A/A	A/T	13	chr2D	638801798	2d	83.89	2D_BIN-0161
AX-109540679	C/C	T/C	C/C	T/C	C/C	C/C	T/C	T/C	C/C	C/C	C/C	C/C	T/C	C/C	C/C	C/C	C/C	C/C	T/C	C/C	T/C	T/C	13	chr2D	88592862	2a	508.84	2A_BIN-0340
AX-109558300	G/G	G/G	A/A	G/G	G/G	G/G	G/G	G/G	A/A	G/G	A/A	G/G	A/G	G/G	G/G	G/G	G/G	A/A	G/G	A/A	A/A	A/A	13	chr2D	650360494	2d	278.07	2D_BIN-0326
AX-109568012	T/C	T/T	T/C	T/C	T/T	T/T	T/C	T/T	T/T	T/T	T/C	T/C	T/C	T/C	T/C	T/C	T/C	T/C	T/T	T/C	T/C	T/T	13	chr2D	560604632	2b	66.5725	2B_BIN-0130
AX-109581555	C/C	T/T	T/T	C/C	C/C	T/T	C/C	C/C	T/T	T/T	C/C	C/C	C/C	C/C	C/C	C/C	C/C	T/T	T/T	C/C	T/C	C/C	13	chr2D	480495513	2d	170.9	2D_BIN-0250
AX-109590556	G/G	A/G	G/G	G/G	G/G	G/G	G/G	A/G	A/G	G/G	A/G	G/G	G/G	G/G	G/G	G/G	G/G	A/G	A/G	A/G	---	G/G	13	chr2D	106898457	2d	60.588	2D_BIN-0113
AX-109605764	T/C	T/T	---	T/C	T/C	T/C	T/C	T/C	T/T	T/C	---	T/C	T/C	T/C	T/C	T/C	T/C	---	T/C	C/C	---	---	13	chr2D	646888024	#N/A	#N/A	#N/A
AX-109651559	G/G	A/A	A/A	G/G	G/G	A/A	G/G	G/G	A/A	A/A	G/G	G/G	G/G	G/G	G/G	G/G	G/G	A/A	A/A	G/G	A/G	G/G	13	chr2D	480007335	2d	170.9	2D_BIN-0250
AX-109739796	T/T	T/C	T/C	T/C	T/T	T/T	T/T	T/T	T/T	T/T	T/T	T/T	T/C	T/T	T/C	T/T	T/T	T/C	T/T	T/C	T/T	T/C	13	chr2D	341652443	6a	57.34	6A_BIN-0096
AX-109759533	G/G	G/G	---	G/G	---	---	G/G	G/G	G/G	---	---	G/G	G/G	G/G	G/G	---	---	G/G	G/G	---	G/G	G/G	13	chr2D	611293431	2d	81.616	2D_BIN-0159
AX-109811311	C/C	T/C	T/C	T/C	---	T/C	C/C	---	C/C	C/C	C/C	T/C	C/C	C/C	C/C	C/C	C/C	C/C	C/C	---	C/C	C/C	13	chr2D	276025077	#N/A	#N/A	#N/A
AX-109819079	T/C	T/T	T/C	T/C	T/T	T/T	T/C	T/T	T/T	T/T	T/C	T/C	T/C	T/C	T/C	T/C	T/C	T/C	T/T	T/C	T/C	T/T	13	chr2D	560936745	2d	70.25	2D_BIN-0135
AX-109823547	C/C	C/C	T/T	C/C	C/C	C/C	C/C	C/C	T/T	C/C	T/T	C/C	T/C	C/C	C/C	C/C	C/C	T/T	C/C	T/T	T/T	T/T	13	chr2D	650374091	2d	278.07	2D_BIN-0326
AX-109835461	---	G/G	G/G	---	G/G	---	---	---	---	G/G	A/G	---	---	---	---	A/G	---	---	---	A/G	G/G	---	13	chr2D	618957862	2d	220.73	2D_BIN-0307
AX-109857150	C/C	T/T	C/C	T/T	C/C	T/T	C/C	C/C	C/C	T/T	T/T	T/T	C/C	T/T	C/C	C/C	C/C	C/C	C/C	C/C	T/C	C/C	13	chr2D	67972561	2b	80.14	2B_BIN-0151
AX-109879531	C/C	C/C	T/T	C/C	C/C	C/C	C/C	C/C	T/T	C/C	T/T	C/C	T/C	C/C	C/C	C/C	C/C	T/T	C/C	T/T	T/T	T/T	13	chr2D	649817234	2d	278.07	2D_BIN-0326
AX-109883577	A/G	A/A	A/G	A/G	A/A	A/A	A/G	A/A	A/A	A/A	A/G	A/G	A/G	A/G	A/G	A/G	A/G	A/G	A/A	A/G	A/G	A/A	13	chr2D	560936503	2d	70.25	2D_BIN-0135
AX-109889612	A/A	A/A	A/A	A/G	A/G	A/G	A/A	---	A/A	A/A	A/A	A/A	---	A/A	A/A	A/G	A/G	---	A/A	A/A	A/A	A/A	13	chr2D	60045822	1a	44.512	1A-BIN-0038
AX-109895177	G/G	G/G	C/C	G/G	G/G	G/G	G/G	G/G	C/C	G/G	C/C	G/G	C/G	G/G	G/G	G/G	G/G	C/C	G/G	C/C	C/C	C/C	13	chr2D	650058936	2d	278.07	2D_BIN-0326
AX-109911188	C/C	T/T	T/T	C/C	C/C	C/C	C/C	C/C	T/T	C/C	T/T	C/C	T/C	C/C	C/C	C/C	C/C	T/T	C/C	C/C	T/T	T/T	13	chr2D	647197008	#N/A	#N/A	#N/A
AX-109938129	A/A	G/G	G/G	A/A	A/A	G/G	A/A	A/A	G/G	G/G	A/A	A/A	A/A	A/A	A/A	A/A	A/A	G/G	G/G	A/A	A/G	A/A	13	chr2D	482789401	2d	170.9	2D_BIN-0250
AX-109966245	C/G	C/C	C/C	C/G	C/G	C/G	C/C	C/C	C/C	C/C	C/G	C/G	C/C	C/G	C/G	C/G	C/G	C/G	C/C	C/G	C/G	C/G	13	chr2D	618195168	2b	103.15	2B_BIN-0249
AX-109968252	T/C	T/T	T/C	T/C	T/T	T/T	T/C	T/T	T/T	T/T	T/C	T/C	T/C	T/C	T/C	T/C	T/C	T/C	T/T	T/C	T/C	T/T	13	chr2D	565265213	#N/A	#N/A	#N/A
AX-109970695	A/A	A/A	G/G	A/A	A/A	A/A	A/A	A/A	G/G	A/A	G/G	A/A	A/G	A/A	A/A	A/A	A/A	G/G	A/A	G/G	G/G	G/G	13	chr2D	649809315	2d	278.07	2D_BIN-0326
AX-109976912	G/G	G/G	---	G/G	A/G	---	G/G	G/G	G/G	---	---	G/G	G/G	G/G	G/G	A/G	A/G	G/G	G/G	G/G	---	G/G	13	chr2D	619700883	#N/A	#N/A	#N/A
AX-109990231	T/G	T/T	T/G	T/G	T/T	T/T	T/G	T/T	T/T	T/T	T/G	T/G	T/G	T/G	T/G	T/G	T/G	T/G	T/T	T/G	T/G	T/T	13	chr2D	560962722	2b	91.56	2B_BIN-0205
AX-109996219	G/G	G/G	A/A	G/G	G/G	G/G	G/G	G/G	A/A	G/G	A/A	G/G	A/G	G/G	G/G	G/G	G/G	A/A	G/G	A/A	A/A	A/A	13	chr2D	650361891	2d	278.07	2D_BIN-0326
AX-110003829	T/T	T/T	T/T	C/C	C/C	T/T	C/C	C/C	T/T	T/T	C/C	T/T	C/C	C/C	C/C	T/T	T/T	T/T	T/T	T/T	T/T	T/T	13	chr2D	515814981	2d	66.839	2D_BIN-0129
AX-110006147	G/G	G/G	C/G	G/G	G/G	C/G	G/G	C/G	C/G	---	G/G	G/G	C/G	G/G	G/G	G/G	G/G	G/G	G/G	C/C	G/G	C/G	13	chr2D	21179522	2d	42.28	2D_BIN-0079
AX-110015947	G/G	G/G	G/G	A/G	A/G	G/G	A/G	A/G	G/G	G/G	A/G	G/G	A/G	A/G	A/G	G/G	G/G	G/G	G/G	G/G	G/G	G/G	13	chr2D	515576339	2d	186.23	2D_BIN-0271
AX-110063206	C/C	T/T	T/T	C/C	C/C	T/T	C/C	C/C	T/T	T/T	C/C	C/C	C/C	C/C	C/C	C/C	C/C	T/T	T/T	C/C	T/C	C/C	13	chr2D	477297803	2d	170.34	2D_BIN-0248
AX-110063878	A/T	---	A/T	A/T	A/T	A/A	A/T	A/T	---	A/T	A/T	A/T	A/T	A/T	A/T	T/T	A/T	---	---	---	T/T	A/T	13	chr2D	648230416	#N/A	#N/A	#N/A
AX-110072514	G/G	C/G	G/G	C/C	G/G	G/G	C/C	C/C	G/G	G/G	G/G	G/G	C/C	G/G	G/G	G/G	G/G	G/G	C/C	G/G	C/G	C/G	13	chr2D	605831414	#N/A	#N/A	#N/A
AX-110088062	C/C	C/C	C/C	T/C	C/C	C/C	T/C	C/C	C/C	C/C	C/C	T/C	T/C	T/C	T/C	C/C	C/C	T/C	C/C	T/C	C/C	C/C	13	chr2D	601051823	2d	79.343	2D_BIN-0154
AX-110091020	G/G	A/A	A/A	G/G	G/G	A/A	G/G	G/G	A/A	A/A	G/G	G/G	G/G	G/G	G/G	G/G	G/G	A/A	A/A	G/G	A/G	G/G	13	chr2D	480128516	2d	170.9	2D_BIN-0250
AX-110097586	A/A	A/A	G/G	A/A	A/A	A/A	A/A	A/A	G/G	A/A	G/G	A/A	A/G	A/A	A/A	A/A	A/A	G/G	A/A	G/G	G/G	G/G	13	chr2D	650322077	2d	278.07	2D_BIN-0326
AX-110103347	A/A	A/A	G/G	A/A	A/A	A/A	A/A	A/A	G/G	A/A	G/G	A/A	A/G	A/A	A/A	A/A	A/A	G/G	A/A	G/G	G/G	G/G	13	chr2D	650059137	2d	278.07	2D_BIN-0326
AX-110113197	A/T	T/T	T/T	A/T	A/T	A/T	T/T	T/T	T/T	T/T	A/T	A/T	T/T	A/T	A/T	A/T	A/T	A/T	A/T	T/T	A/T	A/T	13	chr2D	622377614	2d	64.566	2D_BIN-0124
AX-110180313	C/C	T/C	---	C/C	---	---	C/C	C/C	---	C/C	C/C	C/C	C/C	---	C/C	C/C	C/C	C/C	---	---	C/C	C/C	13	chr2D	362499594	2d	64.566	2D_BIN-0124
AX-110180741	A/A	A/G	---	---	---	A/A	A/A	A/A	A/A	---	A/A	A/A	---	A/A	A/A	A/A	---	---	A/A	A/A	A/A	A/A	13	chr2D	378640909	#N/A	#N/A	#N/A
AX-110235944	A/G	G/G	---	G/G	G/G	G/G	A/G	A/G	A/G	A/G	A/G	A/G	A/G	A/G	A/G	---	A/G	A/G	G/G	A/G	G/G	A/G	13	chr2D	343910367	2d	64.566	2D_BIN-0124
AX-110255369	G/G	A/A	G/G	G/G	G/G	G/G	A/A	G/G	A/A	A/A	G/G	G/G	A/A	G/G	G/G	G/G	G/G	G/G	A/A	G/G	A/A	A/A	13	chr2D	372942293	1d	48.904	1D_BIN-0094
AX-110278405	C/C	C/C	T/T	C/C	C/C	C/C	C/C	C/C	T/T	C/C	T/T	C/C	---	C/C	C/C	C/C	C/C	T/T	C/C	T/T	T/T	T/T	13	chr2D	650358915	2d	278.07	2D_BIN-0326
AX-110336265	G/G	G/G	A/A	G/G	G/G	G/G	G/G	G/G	A/A	G/G	A/A	G/G	A/G	G/G	G/G	G/G	G/G	A/A	G/G	A/A	A/A	A/A	13	chr2D	649880073	#N/A	#N/A	#N/A
AX-110384210	T/G	T/G	---	---	---	---	T/G	T/G	---	G/G	G/G	T/G	G/G	T/G	T/G	T/G	T/G	T/G	T/G	T/G	T/G	T/G	13	chr2D	650869974	2d	83.89	2D_BIN-0161
AX-110393846	A/A	A/G	A/A	---	A/A	A/A	A/G	A/G	A/A	A/A	A/A	A/A	A/G	A/A	A/A	A/A	A/A	A/A	A/G	A/A	A/G	A/G	13	chr2D	607421305	2a	85.696	2A_BIN-0074
AX-110396088	C/C	C/C	T/T	C/C	C/C	C/C	C/C	C/C	T/T	C/C	T/T	C/C	T/C	C/C	C/C	C/C	C/C	T/T	C/C	T/T	T/T	T/T	13	chr2D	650361807	2d	278.07	2D_BIN-0326
AX-110430480	T/T	T/T	C/C	T/T	T/T	T/T	T/T	T/T	C/C	T/T	C/C	T/T	T/C	T/T	T/T	T/T	T/T	C/C	T/T	C/C	C/C	C/C	13	chr2D	649948393	2d	278.07	2D_BIN-0326
AX-110431915	G/G	A/A	A/A	G/G	A/A	G/G	G/G	G/G	G/G	A/A	G/G	G/G	G/G	G/G	A/A	A/A	A/A	G/G	A/A	G/G	G/G	G/G	13	chr2D	99735286	2d	58.883	2D_BIN-0109
AX-110469651	C/C	C/C	C/C	C/C	C/C	C/C	---	---	---	C/C	C/C	---	C/C	---	---	C/C	C/C	---	---	C/C	C/C	C/C	13	chr2D	609755942	2d	81.616	2D_BIN-0159
AX-110485212	G/G	G/G	G/G	A/A	A/A	G/G	A/A	A/A	G/G	G/G	A/A	G/G	A/G	A/A	A/A	G/G	G/G	G/G	G/G	G/G	G/G	G/G	13	chr2D	513801693	2d	186.8	2D_BIN-0272
AX-110519615	C/G	G/G	C/G	C/G	G/G	G/G	C/G	G/G	G/G	G/G	C/G	C/G	C/G	C/G	C/G	C/G	C/G	C/G	G/G	C/G	C/G	G/G	13	chr2D	560604162	2b	91.56	2B_BIN-0205
AX-110532814	T/T	C/C	C/C	T/T	T/T	C/C	T/T	T/T	C/C	C/C	T/T	T/T	T/T	T/T	T/T	T/T	T/T	C/C	C/C	T/T	T/C	T/T	13	chr2D	477246506	2d	170.34	2D_BIN-0248
AX-110534966	G/G	---	G/G	G/G	G/G	G/G	---	G/G	G/G	G/G	G/G	G/G	---	---	---	---	---	G/G	G/G	G/G	A/G	G/G	13	chr2D	40861356	1d	47.767	1D_BIN-0091
AX-110587312	A/A	A/A	C/C	A/A	A/A	A/A	A/A	A/A	C/C	A/A	C/C	A/A	A/C	A/A	A/A	A/A	A/A	C/C	A/A	C/C	C/C	C/C	13	chr2D	650374576	2d	278.07	2D_BIN-0326
AX-110605219	C/C	C/C	G/G	C/C	C/C	C/C	C/C	C/C	G/G	C/C	G/G	C/C	C/G	C/C	C/C	C/C	C/C	G/G	C/C	G/G	G/G	G/G	13	chr2D	650065914	2d	278.07	2D_BIN-0326
AX-110626496	T/G	T/G	T/G	T/T	T/G	T/T	T/G	T/G	T/G	T/T	T/T	T/T	T/G	T/T	T/G	T/G	T/G	T/G	T/G	G/G	T/T	T/G	13	chr2D	67228853	#N/A	#N/A	#N/A
AX-110640752	C/C	C/C	T/T	C/C	C/C	C/C	C/C	C/C	T/T	C/C	T/T	C/C	T/C	C/C	C/C	C/C	C/C	T/T	C/C	T/T	T/T	T/T	13	chr2D	649780345	#N/A	#N/A	#N/A
AX-110669393	A/A	A/A	G/G	A/A	A/A	A/A	A/A	A/A	G/G	A/A	G/G	A/A	A/G	A/A	A/A	A/A	A/A	G/G	A/A	G/G	G/G	G/G	13	chr2D	650466930	2d	278.07	2D_BIN-0326
AX-110703409	A/G	A/G	A/G	---	A/G	A/G	A/G	A/G	G/G	A/G	A/G	G/G	G/G	---	A/G	G/G	A/G	A/G	---	A/G	G/G	A/G	13	chr2D	327009056	2d	64.566	2D_BIN-0124
AX-110707980	A/A	A/A	A/A	A/A	---	A/A	A/A	A/A	A/A	A/A	A/A	---	A/G	A/G	A/A	A/A	A/G	A/A	A/A	---	---	---	13	chr2D	446700032	2d	64.566	2D_BIN-0124
AX-110720701	A/A	A/A	A/A	G/G	G/G	A/A	G/G	G/G	A/A	A/A	G/G	A/A	G/G	G/G	G/G	A/A	A/A	A/A	A/A	A/A	A/A	A/A	13	chr2D	512881986	2d	186.8	2D_BIN-0272
AX-110765050	T/T	T/T	G/G	T/T	T/T	T/T	T/T	T/T	G/G	T/T	G/G	T/T	T/G	T/T	T/T	T/T	T/T	G/G	T/T	G/G	G/G	G/G	13	chr2D	650359352	2d	278.07	2D_BIN-0326
AX-110770458	C/C	T/C	T/C	C/C	---	C/C	C/C	C/C	C/C	T/C	C/C	C/C	C/C	C/C	T/C	T/C	T/C	C/C	T/C	C/C	C/C	C/C	13	chr2D	93454200	2d	64.566	2D_BIN-0124
AX-110779245	A/A	---	A/A	A/A	---	A/A	A/A	A/A	---	A/A	A/C	A/A	A/C	A/A	A/A	A/A	---	A/A	A/A	C/C	A/C	A/A	13	chr2D	68861047	2d	101.64	2D_BIN-0181
AX-110781883	G/G	G/G	T/T	G/G	G/G	G/G	G/G	G/G	T/T	G/G	T/T	G/G	T/G	G/G	G/G	G/G	G/G	T/T	G/G	T/T	T/T	T/T	13	chr2D	649822369	2d	278.07	2D_BIN-0326
AX-110810891	T/T	T/T	T/C	T/C	T/T	T/T	T/T	T/C	T/T	T/C	T/T	T/T	T/C	T/T	T/T	T/T	T/T	T/C	T/T	T/T	T/C	T/C	13	chr2D	288195841	#N/A	#N/A	#N/A
AX-110823003	C/C	T/T	T/T	C/C	C/C	C/C	T/T	C/C	C/C	C/C	T/T	C/C	C/C	C/C	T/T	T/T	T/T	C/C	T/T	C/C	C/C	C/C	13	chr2D	61336958	2d	95.25	2D_BIN-0175
AX-110849225	A/G	G/G	A/G	A/G	A/G	---	A/G	A/G	A/G	A/G	A/G	G/G	---	A/G	---	---	G/G	A/G	G/G	A/G	A/G	A/G	13	chr2D	344380781	2d	64.566	2D_BIN-0124
AX-110877519	A/G	G/G	A/G	---	---	A/G	G/G	G/G	A/G	A/G	---	A/G	A/G	G/G	A/G	---	A/G	A/G	A/G	A/G	A/G	A/G	13	chr2D	499897477	2d	66.271	2D_BIN-0127
AX-110901801	T/T	---	T/T	---	---	T/T	T/T	---	T/T	T/T	T/T	T/T	T/T	---	---	T/T	T/T	T/T	---	---	T/T	T/T	13	chr2D	553497839	2d	70.25	2D_BIN-0135
AX-110919757	A/G	A/G	A/G	A/G	A/G	A/G	A/A	A/G	---	A/G	A/A	---	A/A	A/A	A/G	A/G	---	A/G	A/G	A/A	A/G	A/G	13	chr2D	62033205	2d	47.514	2D_BIN-0092
AX-110977167	A/A	A/C	A/C	A/C	A/A	A/A	A/A	A/A	A/A	A/A	A/A	A/A	A/C	A/A	A/C	A/A	A/A	A/C	A/A	A/C	A/A	A/C	13	chr2D	553355143	2d	70.25	2D_BIN-0135
AX-111019241	G/G	G/G	A/A	G/G	G/G	G/G	G/G	G/G	A/A	G/G	A/A	G/G	A/G	G/G	G/G	G/G	G/G	A/A	G/G	A/A	A/A	A/A	13	chr2D	650360086	2d	278.07	2D_BIN-0326
AX-111023648	T/T	T/T	T/T	G/G	T/T	G/G	T/T	T/T	T/T	G/G	G/G	G/G	T/T	G/G	T/T	T/T	T/T	T/T	T/T	G/G	T/G	T/T	13	chr2D	62391817	2b	52.362	2B_BIN-0089
AX-111042076	A/A	C/C	A/A	C/C	A/A	C/C	A/A	A/A	A/A	C/C	C/C	C/C	A/A	C/C	A/A	A/A	A/A	A/A	A/A	A/A	A/C	A/A	13	chr2D	68790275	2b	54.636	2B_BIN-0094
AX-111055233	C/C	---	C/C	---	C/C	C/C	---	C/C	C/C	---	C/C	C/C	C/G	---	C/C	C/C	C/C	---	C/C	C/C	---	C/C	13	chr2D	343672601	2a	59.228	2A_BIN-0046
AX-111063611	A/A	A/A	A/A	---	A/G	A/A	A/A	---	A/A	---	---	---	A/A	A/A	A/A	---	A/A	A/A	A/A	A/A	A/A	---	13	chr2D	34279233	2b	38.706	2B_BIN-0064
AX-111075690	C/G	G/G	C/G	C/G	---	C/G	C/G	---	C/G	---	C/G	C/G	C/G	C/G	G/G	---	C/G	C/G	---	C/G	C/G	---	13	chr2D	437156023	2a	59.228	2A_BIN-0046
AX-111090418	T/T	T/T	---	T/T	---	T/T	---	T/T	T/T	T/T	---	T/T	T/T	T/T	---	T/T	T/T	T/T	T/C	T/C	---	T/T	13	chr2D	643793638	2d	83.89	2D_BIN-0161
AX-111112723	C/C	C/G	C/G	C/C	C/C	C/C	C/C	C/G	C/G	C/G	C/C	C/C	C/C	C/C	C/C	C/C	C/C	C/C	C/G	C/C	C/G	C/G	13	chr2D	592784076	2b	72.825	2B_BIN-0142
AX-111150066	C/C	G/G	C/C	G/G	C/C	G/G	C/C	C/C	C/C	G/G	G/G	G/G	C/C	G/G	C/C	C/C	C/C	C/C	C/C	C/C	C/G	C/C	13	chr2D	67969023	2b	80.14	2B_BIN-0151
AX-111157026	G/G	A/A	A/A	G/G	G/G	A/A	G/G	G/G	A/A	A/A	G/G	G/G	G/G	G/G	G/G	G/G	G/G	A/A	A/A	G/G	A/A	G/G	13	chr2D	483203767	2d	172.91	2D_BIN-0257
AX-111174486	C/C	C/C	C/C	G/G	C/C	C/C	C/C	G/G	G/G	C/C	C/C	C/C	C/G	C/C	C/C	C/C	C/C	G/G	C/C	G/G	C/G	G/G	13	chr2D	640304096	#N/A	#N/A	#N/A
AX-111178934	T/C	T/T	T/C	T/C	T/C	C/C	T/T	T/T	T/C	T/C	T/C	T/C	T/C	T/C	T/T	T/C	T/C	T/C	T/T	T/T	T/C	T/T	13	chr2D	13531356	2d	7.957	2D_BIN-0018
AX-111181856	A/G	G/G	A/G	G/G	A/G	G/G	A/G	A/G	A/G	G/G	G/G	G/G	A/G	G/G	A/G	A/G	A/G	A/G	A/G	A/G	---	A/G	13	chr2D	63699581	2d	48.651	2D_BIN-0094
AX-111182990	A/A	A/A	A/A	---	A/A	A/A	---	A/A	A/A	A/A	A/A	A/A	---	A/A	---	---	---	A/A	---	G/G	A/A	A/A	13	chr2D	69251714	2d	101.91	2D_BIN-0182
AX-111207478	C/G	---	---	C/G	---	---	C/G	---	---	---	C/G	C/G	C/G	C/G	C/G	C/G	C/G	C/G	C/G	C/G	C/G	---	13	chr2D	568358490	2d	64.566	2D_BIN-0124
AX-111231271	G/G	G/G	G/G	G/G	G/G	G/G	---	---	A/G	G/G	G/G	G/G	A/G	---	---	G/G	G/G	A/G	G/G	A/G	G/G	G/G	13	chr2D	639495704	#N/A	#N/A	#N/A
AX-111236002	C/C	C/C	T/C	C/C	T/C	C/C	C/C	C/C	C/C	---	C/C	C/C	T/C	C/C	---	T/C	C/C	C/C	T/C	T/C	C/C	C/C	13	chr2D	225283226	#N/A	#N/A	#N/A
AX-111237650	A/C	A/C	A/C	C/C	---	A/C	A/C	A/C	C/C	A/C	C/C	A/C	C/C	C/C	A/C	A/C	---	A/C	A/C	A/C	C/C	A/C	13	chr2D	496451697	2d	64.566	2D_BIN-0124
AX-111323878	A/A	A/A	G/G	A/A	A/A	A/A	A/A	A/A	G/G	A/A	G/G	A/A	A/G	A/A	A/A	A/A	A/A	G/G	A/A	G/G	G/G	G/G	13	chr2D	649892981	2d	278.07	2D_BIN-0326
AX-111326617	A/G	A/G	A/G	A/G	A/A	A/A	A/G	G/G	G/G	A/G	A/A	A/G	A/G	A/G	A/G	A/A	A/A	A/G	G/G	A/G	A/G	A/G	13	chr2D	605383847	#N/A	#N/A	#N/A
AX-111339367	T/T	T/T	T/T	---	C/C	T/T	C/C	C/C	T/T	T/T	C/C	T/T	---	C/C	C/C	T/T	T/T	T/T	T/T	T/T	T/T	T/T	13	chr2D	512301923	2d	186.23	2D_BIN-0271
AX-111348317	C/C	T/T	T/T	C/C	C/C	C/C	C/C	C/C	T/T	C/C	T/T	C/C	T/C	C/C	C/C	C/C	C/C	T/T	C/C	C/C	T/T	T/T	13	chr2D	645783976	#N/A	#N/A	#N/A
AX-111383572	A/A	A/A	A/A	---	A/A	A/A	---	A/G	A/A	A/A	A/G	A/A	A/A	A/A	A/A	---	A/G	---	A/A	---	A/A	A/A	13	chr2D	9922059	2d	4.546	2D_BIN-0011
AX-111418246	T/T	T/T	T/T	C/C	C/C	T/T	C/C	C/C	T/T	T/T	C/C	T/T	C/C	C/C	C/C	T/T	T/T	T/T	T/T	T/T	T/T	T/T	13	chr2D	513098523	2d	186.8	2D_BIN-0272
AX-111436904	T/T	T/T	T/T	T/T	T/C	---	T/T	T/T	---	T/T	T/T	T/T	T/T	T/C	T/C	T/T	T/C	T/T	---	T/T	---	T/T	13	chr2D	370343029	2d	66.839	2D_BIN-0129
AX-111440746	G/G	A/A	A/A	G/G	A/A	G/G	G/G	G/G	G/G	A/A	G/G	G/G	G/G	G/G	A/A	A/A	A/A	G/G	A/A	G/G	G/G	G/G	13	chr2D	96842804	2d	119.19	2D_BIN-0201
AX-111462529	T/T	G/G	G/G	T/T	T/T	T/T	T/T	T/T	G/G	T/T	G/G	T/T	T/G	T/T	T/T	T/T	T/T	G/G	T/T	T/T	G/G	G/G	13	chr2D	646610479	#N/A	#N/A	#N/A
AX-111500106	A/A	A/G	---	A/A	A/G	A/A	A/A	A/A	A/A	A/G	A/A	A/A	A/A	A/A	A/A	A/A	---	---	A/A	---	A/G	A/A	13	chr2D	137813712	2d	63.43	2D_BIN-0121
AX-111502741	C/C	C/C	G/G	C/C	C/C	C/C	C/C	C/C	G/G	C/C	G/G	C/C	C/G	C/C	C/C	C/C	C/C	G/G	C/C	G/G	G/G	G/G	13	chr2D	650360618	2d	278.07	2D_BIN-0326
AX-111530947	C/C	C/C	T/T	C/C	C/C	C/C	C/C	C/C	T/T	C/C	T/T	C/C	T/C	C/C	C/C	C/C	C/C	T/T	C/C	T/T	T/T	T/T	13	chr2D	650360003	2d	278.07	2D_BIN-0326
AX-111538569	T/T	T/T	T/T	T/T	T/T	T/T	---	T/T	C/C	T/T	T/T	T/T	---	T/T	---	---	C/C	T/T	T/T	T/T	---	---	13	chr2D	13216843	2d	7.957	2D_BIN-0018
AX-111552052	A/G	A/G	A/G	A/G	A/G	---	A/G	---	A/G	A/G	A/G	A/A	A/A	---	A/G	A/G	A/G	A/G	---	---	A/G	---	13	chr2D	27853914	2d	19.331	2D_BIN-0036
AX-111557105	G/G	G/G	A/A	G/G	G/G	G/G	G/G	G/G	A/A	G/G	A/A	G/G	A/G	G/G	G/G	G/G	G/G	A/A	G/G	A/A	A/A	A/A	13	chr2D	650062980	2d	278.07	2D_BIN-0326
AX-111565859	T/T	T/T	C/C	T/T	T/T	T/T	T/T	T/T	C/C	T/T	C/C	T/T	T/C	T/T	T/T	T/T	T/T	C/C	T/T	C/C	C/C	C/C	13	chr2D	650059040	2d	278.07	2D_BIN-0326
AX-111574926	A/A	A/A	A/A	A/A	A/A	A/A	G/G	A/A	G/G	A/A	A/A	A/A	G/G	A/A	G/G	G/G	G/G	A/A	A/A	A/A	A/G	G/G	13	chr2D	13245328	2d	15.37	2D_BIN-0032
AX-111577234	A/C	A/C	A/C	A/C	A/A	A/A	A/C	C/C	C/C	A/C	A/A	A/C	A/C	A/C	A/C	A/A	A/A	A/C	C/C	A/C	A/C	A/C	13	chr2D	607671294	2d	80.479	2D_BIN-0156
AX-111591531	C/C	C/C	T/T	C/C	C/C	C/C	C/C	C/C	T/T	C/C	T/T	C/C	T/C	C/C	C/C	C/C	C/C	T/T	C/C	T/T	T/T	T/T	13	chr2D	650373574	2d	278.07	2D_BIN-0326
AX-111600915	A/G	G/G	---	A/G	A/G	A/G	A/G	A/G	A/G	G/G	A/G	A/G	---	---	---	A/G	G/G	---	A/G	A/G	A/G	A/G	13	chr2D	641778515	#N/A	#N/A	#N/A
AX-111600984	T/G	G/G	G/G	T/G	T/G	T/G	G/G	T/G	T/G	G/G	T/G	T/G	T/G	G/G	G/G	T/G	T/G	G/G	T/G	G/G	T/G	T/G	13	chr2D	403498125	2d	64.566	2D_BIN-0124
AX-111601232	T/T	T/T	T/T	C/C	T/T	C/C	T/T	T/T	T/T	C/C	C/C	C/C	T/T	C/C	T/T	T/T	T/T	T/T	T/T	T/C	T/C	T/T	13	chr2D	432992590	2b	82.36	2B_BIN-0158
AX-111613674	C/C	C/C	C/C	A/A	A/A	C/C	A/A	A/A	C/C	C/C	A/A	C/C	A/C	A/A	A/A	C/C	C/C	C/C	C/C	C/C	C/C	C/C	13	chr2D	515550321	2d	186.8	2D_BIN-0272
AX-111614833	A/A	G/G	G/G	A/A	A/A	A/A	A/A	A/A	A/A	A/A	G/G	A/A	A/G	A/A	A/A	A/A	A/A	G/G	A/A	G/G	G/G	G/G	13	chr2D	634678364	2d	268.27	2D_BIN-0322
AX-111652206	A/G	A/A	A/A	A/G	A/G	A/G	A/A	A/A	A/A	A/A	A/G	A/G	A/G	A/G	A/G	A/G	A/G	A/G	A/A	A/A	A/G	A/G	13	chr2D	620322929	2d	82.753	2D_BIN-0160
AX-111665250	T/C	T/T	T/C	T/C	T/T	T/T	T/C	T/T	T/T	T/T	T/C	T/C	T/C	T/C	T/C	T/C	T/C	T/C	T/T	T/C	T/C	T/T	13	chr2D	558667154	2b	91.56	2B_BIN-0205
AX-111705751	G/G	A/A	A/A	G/G	A/A	G/G	G/G	G/G	G/G	A/A	G/G	G/G	G/G	G/G	A/A	A/A	A/A	G/G	A/A	G/G	G/G	G/G	13	chr2D	99753815	2d	58.883	2D_BIN-0109
AX-111734494	T/T	G/G	T/T	G/G	T/T	T/T	G/G	G/G	T/T	T/T	T/T	T/T	G/G	T/T	T/T	T/T	T/T	T/T	G/G	T/T	T/G	G/G	13	chr2D	605830878	#N/A	#N/A	#N/A
AX-111772207	A/A	A/A	---	A/A	---	A/A	A/A	A/A	A/G	A/A	A/A	---	A/G	A/A	A/A	---	---	A/A	---	A/A	A/A	A/A	13	chr2D	591785033	2d	78.206	2D_BIN-0152
AX-111821507	T/C	---	C/C	T/C	T/C	T/C	T/C	T/C	---	---	---	T/C	---	T/C	---	---	T/C	T/C	T/C	T/C	T/C	T/C	13	chr2D	649361193	2d	64.566	2D_BIN-0124
AX-111870534	C/C	T/T	T/T	C/C	T/T	C/C	C/C	C/C	C/C	T/T	C/C	C/C	C/C	C/C	T/T	T/T	T/T	C/C	T/T	C/C	C/C	C/C	13	chr2D	93257773	2d	118.63	2D_BIN-0199
AX-111895292	A/G	G/G	A/G	---	G/G	A/G	A/G	A/G	A/G	A/G	---	---	A/G	A/G	A/G	---	G/G	A/G	A/G	A/G	---	A/G	13	chr2D	358675595	2d	64.566	2D_BIN-0124
AX-111982103	T/C	---	T/C	---	T/C	T/C	T/C	---	T/C	---	T/C	T/C	T/C	---	T/C	T/T	---	T/C	T/C	T/C	---	T/C	13	chr2D	196205230	#N/A	#N/A	#N/A
AX-111988395	G/G	A/A	---	G/G	A/G	G/G	G/G	G/G	G/G	A/G	G/G	G/G	G/G	G/G	A/G	A/G	A/G	G/G	A/G	G/G	G/G	G/G	13	chr2D	96797731	2d	119.19	2D_BIN-0201
AX-86184964	T/T	C/C	C/C	T/T	T/T	T/T	T/T	T/T	C/C	T/T	C/C	T/T	T/C	T/T	T/T	T/T	T/T	C/C	T/T	T/T	C/C	C/C	13	chr2D	647279308	3b	100.53	3B_BIN-0316
AX-89397406	C/C	T/C	C/C	T/T	C/C	C/C	T/T	T/T	C/C	C/C	C/C	C/C	T/T	C/C	C/C	C/C	C/C	C/C	T/T	C/C	T/C	T/C	13	chr2D	607421815	2a	85.696	2A_BIN-0074
AX-89406857	T/G	G/G	T/G	G/G	T/G	G/G	T/G	T/G	T/G	G/G	G/G	G/G	T/G	G/G	T/G	T/G	T/G	T/G	T/G	G/G	T/G	T/G	13	chr2D	65563323	2b	80.14	2B_BIN-0151
AX-89563243	G/G	G/G	A/A	G/G	G/G	G/G	A/A	G/G	G/G	G/G	A/A	G/G	G/G	G/G	A/A	A/A	A/A	G/G	A/A	G/G	A/G	G/G	13	chr2D	57963316	2d	92.49	2D_BIN-0174
AX-89739110	G/G	A/G	G/G	G/G	G/G	---	G/G	G/G	G/G	---	---	A/G	G/G	A/G	G/G	G/G	G/G	G/G	G/G	---	A/G	G/G	13	chr2D	58655459	2b	66.22	2B_BIN-0129
AX-94389994	C/C	T/C	C/C	C/C	T/C	T/C	C/C	T/C	T/C	T/C	C/C	C/C	C/C	C/C	C/C	C/C	C/C	C/C	T/C	C/C	C/C	T/C	13	chr2D	556950001	2b	91.56	2B_BIN-0205
AX-94430599	A/A	A/G	A/A	A/G	A/A	A/A	A/G	A/G	A/A	A/A	A/A	A/A	A/G	A/A	A/A	A/A	A/A	A/A	A/G	A/A	A/G	A/G	13	chr2D	601601861	2a	83.423	2A_BIN-0070
AX-94431273	A/A	A/A	A/A	A/A	A/A	A/A	---	A/A	---	A/A	---	A/A	---	A/A	A/G	A/A	A/A	A/A	A/A	---	---	---	13	chr2D	383560532	#N/A	#N/A	#N/A
AX-94435136	A/A	A/G	A/G	A/A	A/A	A/A	A/G	A/G	A/G	A/G	A/A	A/A	A/G	A/A	A/A	A/A	A/A	A/A	A/G	A/A	A/A	A/A	13	chr2D	619299753	#N/A	#N/A	#N/A
AX-94445031	C/C	C/C	C/C	A/C	C/C	C/C	C/C	C/C	C/C	A/C	A/C	A/C	A/C	---	A/C	C/C	C/C	C/C	---	C/C	C/C	C/C	13	chr2D	13429310	#N/A	#N/A	#N/A
AX-94452461	A/C	A/C	A/C	---	A/A	A/C	A/C	---	A/C	A/C	A/C	A/C	---	---	A/C	A/C	A/A	A/C	A/A	A/A	A/C	A/C	13	chr2D	20925372	#N/A	#N/A	#N/A
AX-94453577	C/C	C/C	C/C	C/C	C/C	A/C	C/C	---	C/C	A/C	A/C	A/C	---	A/C	C/C	C/C	C/C	C/C	C/C	A/C	C/C	C/C	13	chr2D	59728330	#N/A	#N/A	#N/A
AX-94454665	T/C	C/C	T/C	T/C	T/C	T/C	---	T/C	T/C	C/C	---	T/C	---	T/C	T/C	T/C	C/C	T/C	C/C	C/C	T/C	T/C	13	chr2D	131467678	#N/A	#N/A	#N/A
AX-94460997	T/T	G/G	G/G	T/T	T/T	T/T	T/T	G/G	G/G	G/G	T/T	T/T	T/T	T/T	T/T	T/T	T/T	T/T	T/G	T/T	T/G	G/G	13	chr2D	592788901	#N/A	#N/A	#N/A
AX-94470829	T/C	C/C	C/C	T/C	T/C	T/C	T/C	C/C	C/C	C/C	T/C	T/C	T/C	T/C	T/C	T/C	T/C	T/C	C/C	C/C	T/C	C/C	13	chr2D	579759376	2b	93.34	2B_BIN-0223
AX-94486614	T/T	T/T	---	T/T	T/T	T/T	T/T	T/T	T/T	T/T	T/T	---	T/T	A/T	---	---	T/T	A/T	T/T	---	T/T	---	13	chr2D	152096865	#N/A	#N/A	#N/A
AX-94498991	T/T	T/C	T/C	T/T	T/T	T/T	T/T	T/C	T/C	T/C	T/T	T/T	T/T	T/T	T/T	T/T	T/T	T/T	---	T/C	T/T	T/C	13	chr2D	605712778	#N/A	#N/A	#N/A
AX-94519482	G/G	G/G	G/G	G/G	G/G	G/G	C/G	---	G/G	G/G	---	---	C/G	C/G	G/G	G/G	---	---	G/G	G/G	G/G	G/G	13	chr2D	99738479	2d	58.883	2D_BIN-0109
AX-94524936	A/C	A/C	---	A/C	A/C	A/C	---	A/C	A/C	A/C	---	---	C/C	---	---	A/C	A/C	A/C	A/C	C/C	A/C	A/C	13	chr2D	5225449	2d	1.137	2D_BIN-0003
AX-94531522	C/C	T/C	C/C	T/C	C/C	C/C	T/C	T/C	C/C	C/C	C/C	C/C	T/C	C/C	C/C	C/C	C/C	C/C	T/C	C/C	T/C	T/C	13	chr2D	603923391	3b	52.346	3B_BIN-0144
AX-94537377	C/G	G/G	C/G	C/G	C/G	C/G	G/G	G/G	C/G	C/G	C/G	C/G	C/G	G/G	C/G	C/G	C/G	C/G	G/G	G/G	G/G	G/G	13	chr2D	589980934	#N/A	#N/A	#N/A
AX-94537572	G/G	A/G	G/G	G/G	---	G/G	G/G	G/G	G/G	---	G/G	A/G	G/G	---	---	G/G	A/G	G/G	---	G/G	G/G	G/G	13	chr2D	487727034	#N/A	#N/A	#N/A
AX-94542525	C/C	C/C	C/C	---	---	C/C	C/C	---	C/C	---	C/C	C/C	---	T/C	C/C	C/C	---	C/C	C/C	---	C/C	C/C	13	chr2D	201154256	#N/A	#N/A	#N/A
AX-94557064	A/A	---	A/A	---	A/A	A/A	A/A	A/G	A/A	A/A	---	A/A	A/G	A/A	A/A	A/G	A/A	---	A/A	A/A	---	A/A	13	chr2D	334314446	#N/A	#N/A	#N/A
AX-94569798	T/C	T/C	---	T/C	T/C	T/C	C/C	T/C	C/C	---	T/C	T/C	T/C	T/C	C/C	---	T/C	---	T/C	T/C	C/C	T/C	13	chr2D	637631737	#N/A	#N/A	#N/A
AX-94587105	T/C	T/C	C/C	T/C	T/C	T/C	T/C	---	C/C	T/C	C/C	T/C	T/C	T/C	T/C	T/C	T/C	C/C	T/C	C/C	C/C	C/C	13	chr2D	650325578	2d	278.07	2D_BIN-0326
AX-94591694	C/C	T/C	C/C	C/C	T/C	T/C	C/C	T/C	T/C	T/C	C/C	C/C	C/C	C/C	C/C	C/C	C/C	C/C	T/C	C/C	C/C	T/C	13	chr2D	560602862	2b	66.5725	2B_BIN-0130
AX-94598853	G/G	G/G	G/G	C/C	G/G	G/G	C/C	G/G	G/G	G/G	G/G	C/C	C/G	C/C	C/C	G/G	G/G	C/C	C/G	G/G	G/G	G/G	13	chr2D	602109346	2b	93.34	2B_BIN-0223
AX-94613172	T/G	T/G	G/G	T/G	T/G	T/G	---	---	---	T/G	T/G	---	T/G	T/G	T/G	T/G	---	---	T/G	T/G	T/G	---	13	chr2D	276699211	#N/A	#N/A	#N/A
AX-94614655	T/T	C/C	C/C	T/T	T/T	T/T	T/T	C/C	C/C	C/C	T/T	T/T	T/T	T/T	T/T	T/T	T/T	T/T	T/C	T/T	T/C	C/C	13	chr2D	586363530	#N/A	#N/A	#N/A
AX-94618289	C/G	C/G	C/G	G/G	C/G	C/G	---	G/G	G/G	C/G	C/G	G/G	C/G	---	C/G	C/G	C/G	---	G/G	C/G	C/G	C/G	13	chr2D	449509659	#N/A	#N/A	#N/A
AX-94619153	C/C	T/C	T/C	C/C	C/C	C/C	C/C	T/C	T/C	T/C	C/C	C/C	C/C	C/C	C/C	C/C	C/C	C/C	T/C	T/C	C/C	T/C	13	chr2D	602516140	2b	94.04	2B_BIN-0229
AX-94623084	G/G	A/G	A/G	G/G	G/G	G/G	G/G	A/G	A/G	A/G	G/G	G/G	G/G	G/G	G/G	G/G	G/G	G/G	A/G	G/G	---	A/G	13	chr2D	612438308	#N/A	#N/A	#N/A
AX-94623460	T/G	T/T	T/G	T/T	T/G	T/T	T/G	T/G	T/G	T/T	T/T	T/T	T/G	T/T	T/G	T/G	T/G	T/G	T/G	T/G	T/T	T/G	13	chr2D	67968978	2b	80.14	2B_BIN-0151
AX-94633663	A/A	---	A/A	A/A	---	A/A	A/G	A/A	A/A	---	A/A	A/G	---	---	A/A	A/A	A/A	A/A	---	A/A	A/A	A/A	13	chr2D	26774641	#N/A	#N/A	#N/A
AX-94638424	T/G	G/G	T/G	G/G	T/G	T/G	G/G	G/G	T/G	T/G	T/G	T/G	G/G	T/G	T/G	T/G	T/G	T/G	G/G	T/G	G/G	G/G	13	chr2D	607422704	#N/A	#N/A	#N/A
AX-94648669	A/A	A/A	---	A/A	A/A	A/C	A/A	---	---	A/A	A/A	A/A	A/A	A/A	A/A	A/A	---	---	---	A/C	A/A	A/A	13	chr2D	640299152	#N/A	#N/A	#N/A
AX-94660415	G/G	A/G	A/G	G/G	G/G	G/G	G/G	A/G	A/G	A/G	G/G	G/G	G/G	G/G	G/G	G/G	G/G	G/G	A/G	A/G	G/G	A/G	13	chr2D	608399094	#N/A	#N/A	#N/A
AX-94663324	T/T	T/C	T/T	---	T/T	T/T	T/T	---	---	---	T/T	T/T	---	T/T	T/T	T/T	T/T	T/T	T/T	T/T	---	T/C	13	chr2D	608540170	#N/A	#N/A	#N/A
AX-94674747	A/G	---	A/G	A/G	A/G	---	A/G	---	---	A/A	A/G	A/G	A/G	A/G	A/G	A/G	A/G	A/A	---	---	A/G	A/G	13	chr2D	630389758	2b	103.538	2B_BIN-0251
AX-94677709	T/T	T/T	C/C	T/T	T/T	T/T	T/T	T/T	C/C	T/T	C/C	T/T	T/C	T/T	T/T	T/T	T/T	C/C	T/T	C/C	C/C	C/C	13	chr2D	650326688	#N/A	#N/A	#N/A
AX-94683332	A/G	G/G	G/G	G/G	A/G	A/G	G/G	G/G	A/G	A/G	A/G	A/G	A/G	A/G	A/G	A/G	A/G	A/G	G/G	G/G	G/G	A/G	13	chr2D	648547623	2b	149.09	2B_BIN-0311
AX-94697875	G/G	---	G/G	---	G/G	G/G	G/G	---	---	---	G/G	G/G	---	G/G	G/G	G/G	G/G	---	G/G	---	G/G	G/G	13	chr2D	633394776	#N/A	#N/A	#N/A
AX-94706287	C/C	C/C	T/C	C/C	C/C	C/C	C/C	---	---	C/C	C/C	C/C	C/C	---	---	T/C	C/C	C/C	---	C/C	C/C	---	13	chr2D	356029089	#N/A	#N/A	#N/A
AX-94720689	A/G	A/A	A/G	A/A	A/G	A/A	A/G	A/G	A/G	A/A	A/A	A/A	A/G	A/A	A/G	A/G	A/G	A/G	A/G	A/G	---	A/G	13	chr2D	67441351	2b	54.636	2B_BIN-0094
AX-94730333	T/C	T/C	T/T	T/C	T/C	T/C	T/C	T/T	T/T	T/T	T/C	T/C	T/C	T/C	T/C	T/C	T/C	T/C	---	T/T	T/T	T/T	13	chr2D	605938085	3b	83.25	3B_BIN-0236
AX-94734896	C/C	C/C	C/C	C/C	C/G	C/G	C/C	C/C	C/C	---	C/G	C/C	C/C	C/C	C/C	C/G	C/G	C/C	C/C	C/C	C/G	---	13	chr2D	603128208	#N/A	#N/A	#N/A
AX-94739270	A/G	A/G	---	A/G	A/G	A/G	---	A/G	G/G	---	A/G	---	A/G	---	A/G	---	A/G	A/G	A/G	A/G	A/G	G/G	13	chr2D	451971918	#N/A	#N/A	#N/A
AX-94802800	G/G	G/G	A/G	G/G	G/G	G/G	G/G	G/G	A/G	G/G	A/G	G/G	A/G	G/G	G/G	G/G	G/G	A/G	G/G	A/G	A/G	A/G	13	chr2D	650325431	#N/A	#N/A	#N/A
AX-94804262	T/T	T/C	T/T	T/C	T/T	T/C	T/T	T/T	T/T	T/C	T/C	T/C	T/T	T/C	T/T	T/T	T/T	T/T	T/T	T/T	T/C	T/T	13	chr2D	67439622	#N/A	#N/A	#N/A
AX-94804330	A/G	A/A	A/G	---	A/G	A/A	A/G	A/G	A/G	---	A/G	A/G	A/G	A/A	A/G	---	A/G	A/G	A/G	A/A	A/A	A/G	13	chr2D	59551737	#N/A	#N/A	#N/A
AX-94816866	A/A	A/A	A/A	A/G	A/G	A/G	A/A	A/A	A/A	A/G	A/A	A/G	A/A	A/G	A/A	A/A	A/A	A/G	A/A	A/A	A/G	A/A	13	chr2D	628296306	#N/A	#N/A	#N/A
AX-94820444	C/C	T/C	T/C	C/C	T/C	---	C/C	C/C	C/C	C/C	C/C	C/C	T/C	C/C	C/C	C/C	---	C/C	C/C	T/C	C/C	T/C	13	chr2D	643902107	#N/A	#N/A	#N/A
AX-94821026	C/C	C/C	C/C	C/C	C/C	---	C/C	C/C	C/C	---	---	---	C/C	---	---	C/C	C/C	---	---	C/C	C/C	C/C	13	chr2D	635164446	#N/A	#N/A	#N/A
AX-94857460	A/A	A/A	A/A	A/G	A/A	A/A	A/A	A/A	A/A	A/A	---	---	A/A	A/G	A/A	A/A	A/A	A/A	---	---	A/G	---	13	chr2D	81814542	2a	423.61	2A_BIN-0181
AX-94863725	T/C	T/C	T/C	T/C	T/C	T/C	---	T/C	---	T/C	T/C	T/C	---	---	---	T/C	T/C	T/T	T/C	---	T/T	T/C	13	chr2D	37252305	#N/A	#N/A	#N/A
AX-94863982	T/T	T/C	T/T	T/C	T/T	T/T	T/C	T/C	T/T	T/T	T/T	T/T	T/C	T/T	T/T	T/T	T/T	T/T	T/C	T/C	T/T	T/C	13	chr2D	608916719	2a	507.82	2A_BIN-0338
AX-94865451	C/G	C/C	C/G	C/G	C/G	C/C	C/G	C/G	C/G	C/C	C/C	C/C	C/G	C/C	C/G	C/G	C/G	C/G	C/G	C/C	C/C	C/G	13	chr2D	56538934	#N/A	#N/A	#N/A
AX-94871506	A/G	A/A	A/A	A/G	A/G	A/G	A/G	A/A	A/A	A/A	A/G	A/G	A/G	A/G	A/G	A/G	A/G	A/G	A/G	A/A	A/A	A/A	13	chr2D	608199470	#N/A	#N/A	#N/A
AX-94880148	T/T	T/T	T/T	T/C	T/C	T/C	T/T	T/T	T/T	T/C	T/T	T/C	T/T	T/C	T/T	T/T	T/T	T/C	T/T	T/T	T/C	T/T	13	chr2D	628296286	#N/A	#N/A	#N/A
AX-94887831	T/T	---	T/T	T/T	T/T	T/T	T/C	T/T	T/T	T/T	T/T	---	T/T	T/T	---	---	---	T/T	---	T/T	T/C	T/T	13	chr2D	492677156	#N/A	#N/A	#N/A
AX-94905533	C/C	C/C	C/C	T/C	C/C	C/C	T/C	C/C	C/C	C/C	C/C	T/C	---	T/C	T/C	C/C	C/C	T/C	T/C	C/C	C/C	C/C	13	chr2D	602109359	#N/A	#N/A	#N/A
AX-94907285	G/G	A/G	A/G	G/G	G/G	G/G	A/G	G/G	G/G	G/G	A/G	G/G	G/G	G/G	G/G	G/G	G/G	A/G	A/G	A/G	A/G	G/G	13	chr2D	643795047	#N/A	#N/A	#N/A
AX-94908259	T/C	T/C	T/C	T/C	C/C	C/C	C/C	T/C	T/C	C/C	T/C	C/C	---	T/C	T/C	T/C	T/C	T/C	T/C	C/C	C/C	T/C	13	chr2D	635951900	2b	152.64	2B_BIN-0315
AX-94908895	G/G	T/G	G/G	G/G	T/G	T/G	G/G	T/G	T/G	T/G	G/G	G/G	G/G	G/G	G/G	G/G	G/G	G/G	T/G	G/G	G/G	T/G	13	chr2D	558969533	#N/A	#N/A	#N/A
AX-94913995	A/G	---	A/G	---	A/G	A/G	A/G	---	A/G	A/G	A/G	---	---	A/G	---	A/G	A/G	A/G	G/G	A/G	G/G	A/G	13	chr2D	186960426	#N/A	#N/A	#N/A
AX-94926459	A/C	A/C	A/C	A/C	C/C	C/C	A/C	C/C	C/C	C/C	A/C	A/C	A/C	A/C	A/C	A/C	A/C	A/C	C/C	A/C	C/C	C/C	13	chr2D	561836149	#N/A	#N/A	#N/A
AX-94926996	T/T	T/C	T/C	T/T	T/T	T/T	T/C	T/C	T/C	T/C	T/T	T/T	T/C	T/T	T/T	T/T	T/T	T/T	T/C	T/T	T/T	T/T	13	chr2D	619847247	#N/A	#N/A	#N/A
AX-94976111	C/C	C/C	T/C	C/C	C/C	---	C/C	C/C	C/C	T/C	T/C	C/C	C/C	C/C	C/C	---	T/C	C/C	C/C	C/C	T/C	T/C	13	chr2D	571057127	#N/A	#N/A	#N/A
AX-94977114	C/C	A/C	A/C	C/C	C/C	C/C	C/C	A/C	A/C	A/C	C/C	C/C	C/C	C/C	C/C	C/C	C/C	C/C	A/C	A/C	C/C	A/C	13	chr2D	602507586	2b	93.34	2B_BIN-0223
AX-94978516	G/G	T/G	G/G	G/G	T/G	T/G	G/G	T/G	T/G	T/G	G/G	G/G	G/G	G/G	G/G	G/G	G/G	G/G	T/G	G/G	G/G	T/G	13	chr2D	560864188	#N/A	#N/A	#N/A
AX-94980701	T/C	T/C	C/C	T/C	C/C	T/C	T/C	C/C	C/C	C/C	T/C	T/C	T/C	C/C	T/C	T/C	T/C	C/C	T/C	T/C	C/C	T/C	13	chr2D	551926736	7a	189.88	7A_BIN-0228
AX-94983392	G/G	---	---	G/G	G/G	G/G	G/G	---	---	A/G	G/G	G/G	G/G	G/G	G/G	G/G	G/G	G/G	A/G	A/G	G/G	A/G	13	chr2D	606117154	#N/A	#N/A	#N/A
AX-95001446	G/G	G/G	C/G	G/G	G/G	G/G	C/G	C/G	C/G	C/G	G/G	G/G	---	G/G	G/G	G/G	G/G	G/G	C/G	C/G	G/G	G/G	13	chr2D	621964920	2b	112.42	2B_BIN-0273
AX-95007487	T/T	T/T	T/T	T/C	T/T	T/T	T/C	T/T	T/T	T/T	T/T	T/C	T/C	---	T/C	T/T	T/T	T/C	T/C	T/T	T/T	T/T	13	chr2D	602109358	#N/A	#N/A	#N/A
AX-95075569	A/T	---	A/T	A/T	A/T	A/T	A/T	A/T	---	---	A/T	A/T	A/A	A/T	A/T	A/A	---	A/T	T/T	---	A/T	A/T	13	chr2D	430622662	7b	95.94	7B_BIN-0211
AX-95079792	G/G	T/G	T/G	G/G	G/G	G/G	T/G	T/G	G/G	G/G	G/G	G/G	T/G	G/G	G/G	G/G	G/G	G/G	T/G	T/G	---	G/G	13	chr2D	621064068	#N/A	#N/A	#N/A
AX-95083392	A/A	A/A	A/A	A/A	---	---	---	A/A	A/A	A/A	---	A/A	A/A	A/A	A/A	A/G	---	A/A	---	A/A	A/A	---	13	chr2D	470042471	#N/A	#N/A	#N/A
AX-95085490	T/C	T/C	T/C	---	T/C	T/C	T/C	---	T/C	T/C	T/T	---	---	T/C	T/T	T/C	T/C	T/C	---	T/C	T/C	---	13	chr2D	120103095	#N/A	#N/A	#N/A
AX-95098025	A/G	G/G	---	---	G/G	A/G	G/G	A/G	A/G	G/G	A/G	A/G	G/G	A/G	A/G	A/G	---	A/G	A/G	A/G	A/G	A/G	13	chr2D	81305328	2a	424.32	2A_BIN-0186
AX-95137671	T/C	T/C	---	T/C	T/C	T/C	---	T/C	---	T/C	---	---	T/C	T/C	---	T/C	T/C	T/C	T/C	---	T/C	---	13	chr2D	572074956	#N/A	#N/A	#N/A
AX-95138344	T/C	T/T	T/C	T/T	T/C	T/T	T/C	T/C	T/C	T/T	T/T	T/T	T/C	T/T	T/C	T/C	T/C	T/C	T/C	T/C	---	T/C	13	chr2D	63696079	2b	54.636	2B_BIN-0094
AX-95142949	G/G	G/G	G/G	G/G	G/G	---	G/G	---	G/G	---	G/G	G/G	---	G/G	G/G	G/G	---	---	---	---	G/G	G/G	13	chr2D	32970913	#N/A	#N/A	#N/A
AX-95152933	T/C	T/C	T/C	C/C	T/C	C/C	T/C	T/C	T/C	C/C	C/C	C/C	T/C	C/C	T/C	T/C	T/C	T/C	T/C	C/C	C/C	T/C	13	chr2D	67226544	#N/A	#N/A	#N/A
AX-95180504	---	---	---	G/G	---	---	G/G	A/A	A/A	---	---	---	G/G	---	G/G	---	---	---	---	A/A	---	A/A	13	chr2D	608399110	#N/A	#N/A	#N/A
AX-95197551	G/G	G/G	A/A	G/G	G/G	G/G	G/G	G/G	A/A	G/G	A/A	G/G	A/G	G/G	G/G	G/G	G/G	A/A	G/G	A/A	A/A	A/A	13	chr2D	649831014	2d	278.07	2D_BIN-0326
AX-95208196	A/G	A/A	A/A	A/G	A/G	A/G	A/G	---	A/A	A/A	A/G	A/G	A/G	A/G	A/G	A/G	A/G	A/G	---	A/A	A/G	A/A	13	chr2D	580193681	#N/A	#N/A	#N/A
AX-95226798	T/T	T/T	T/C	T/T	T/C	T/T	T/C	T/T	T/T	---	T/C	T/T	T/T	T/C	T/T	---	T/T	T/T	T/T	---	T/T	T/T	13	chr2D	263479333	#N/A	#N/A	#N/A
AX-95227209	C/C	T/C	T/C	C/C	C/C	C/C	C/C	T/C	T/C	T/C	C/C	C/C	C/C	C/C	C/C	C/C	C/C	C/C	T/C	T/C	C/C	T/C	13	chr2D	608480316	2b	94.04	2B_BIN-0229
AX-95231818	T/C	---	T/C	T/C	---	C/C	T/C	T/C	---	T/C	C/C	T/C	T/C	T/C	---	T/C	---	T/C	T/C	C/C	T/C	T/C	13	chr2D	15115120	#N/A	#N/A	#N/A
AX-95232752	C/C	T/C	T/C	C/C	C/C	C/C	C/C	T/C	T/C	T/C	C/C	C/C	C/C	C/C	C/C	C/C	C/C	C/C	T/C	T/C	C/C	T/C	13	chr2D	605712667	#N/A	#N/A	#N/A
AX-95235110	T/T	T/T	T/T	A/T	A/T	A/T	T/T	T/T	T/T	A/T	T/T	A/T	T/T	A/T	T/T	T/T	T/T	A/T	T/T	T/T	A/T	T/T	13	chr2D	628296192	#N/A	#N/A	#N/A
AX-95235170	C/C	C/C	---	C/C	C/C	C/C	C/C	---	---	---	C/C	C/C	C/C	T/C	---	C/C	C/C	C/C	C/C	T/C	---	C/C	13	chr2D	531676729	#N/A	#N/A	#N/A
AX-95252241	A/G	A/G	A/G	A/G	A/G	A/G	---	G/G	A/G	A/G	A/G	G/G	G/G	G/G	---	A/G	A/G	G/G	G/G	A/G	A/G	A/G	13	chr2D	613347004	#N/A	#N/A	#N/A
AX-108735804	G/G	A/A	A/A	G/G	A/A	G/G	G/G	G/G	G/G	G/G	G/G	G/G	G/G	G/G	A/A	A/A	A/A	A/A	A/A	G/G	A/A	G/G	12	chr2D	378895742	#N/A	#N/A	#N/A
AX-108736723	A/G	G/G	A/G	G/G	A/G	G/G	A/G	A/G	A/G	---	G/G	G/G	A/G	G/G	A/G	A/G	A/G	A/G	A/G	A/A	G/G	A/G	12	chr2D	67438793	2d	101.64	2D_BIN-0181
AX-108737582	C/C	C/C	A/A	C/C	A/C	A/C	C/C	C/C	C/C	A/A	A/A	C/C	C/C	C/C	C/C	A/C	A/A	C/C	C/C	C/C	---	A/A	12	chr2D	619549058	#N/A	#N/A	#N/A
AX-108747262	A/T	A/T	T/T	A/T	T/T	T/T	A/T	A/T	A/T	T/T	T/T	A/T	A/T	A/T	A/T	T/T	T/T	A/T	A/T	A/T	T/T	T/T	12	chr2D	609775160	#N/A	#N/A	#N/A
AX-108748258	C/C	A/C	A/C	C/C	C/C	C/C	A/C	A/C	A/C	A/C	C/C	C/C	C/C	C/C	C/C	A/C	A/C	C/C	A/C	C/C	C/C	C/C	12	chr2D	629971850	2d	85.027	2D_BIN-0165
AX-108763716	A/C	A/A	A/A	A/C	A/A	A/A	A/C	A/A	A/A	A/A	A/C	A/C	A/C	A/C	A/C	A/C	A/C	A/C	A/A	A/C	A/C	A/A	12	chr2D	568257192	2d	71.387	2D_BIN-0137
AX-108765880	C/C	T/T	T/T	C/C	T/T	C/C	C/C	C/C	C/C	T/T	T/T	C/C	C/C	C/C	T/T	T/T	T/T	C/C	T/T	C/C	C/C	C/C	12	chr2D	124102655	2d	62.293	2D_BIN-0118
AX-108773700	A/A	A/A	A/A	G/G	G/G	A/A	G/G	G/G	A/A	A/A	G/G	A/A	G/G	G/G	G/G	A/A	A/A	A/A	A/A	G/G	A/A	A/A	12	chr2D	508461486	2d	178.73	2D_BIN-0267
AX-108778157	A/C	C/C	C/C	A/C	A/C	A/C	C/C	A/C	A/C	A/C	C/C	A/C	A/C	A/C	C/C	C/C	C/C	A/C	C/C	C/C	A/C	A/C	12	chr2D	62614491	2d	99.52	2D_BIN-0178
AX-108786555	---	---	T/C	---	---	T/C	---	---	T/C	---	T/C	T/C	---	---	T/C	T/C	T/T	---	T/C	---	---	---	12	chr2D	544988269	2b	67.141	2B_BIN-0131
AX-108797340	G/G	T/G	T/G	G/G	G/G	G/G	G/G	T/G	T/G	T/G	G/G	G/G	G/G	G/G	G/G	G/G	G/G	G/G	T/G	T/G	T/G	T/G	12	chr2D	603787887	2b	94.75	2B_BIN-0231
AX-108806679	A/A	G/G	G/G	A/A	G/G	A/A	A/A	A/A	A/A	G/G	A/A	A/A	A/A	A/A	G/G	G/G	G/G	A/A	G/G	G/G	A/A	A/A	12	chr2D	100416249	2d	119.44	2D_BIN-0202
AX-108808809	C/C	T/T	T/T	C/C	T/T	C/C	C/C	C/C	C/C	T/T	T/T	C/C	C/C	C/C	T/T	T/T	T/T	C/C	T/T	C/C	C/C	C/C	12	chr2D	124469910	2d	62.8615	2D_BIN-0119
AX-108810559	C/C	C/C	C/C	T/T	T/T	C/C	T/T	T/T	C/C	C/C	T/T	C/C	T/C	T/T	T/T	C/C	C/C	C/C	T/T	C/C	C/C	C/C	12	chr2D	521793745	2d	186.8	2D_BIN-0272
AX-108811964	T/C	T/C	T/C	T/C	C/C	C/C	T/C	T/T	T/T	T/C	C/C	T/C	T/C	T/C	T/C	C/C	C/C	T/C	T/T	C/C	T/C	T/C	12	chr2D	612340982	#N/A	#N/A	#N/A
AX-108819822	T/T	T/G	---	T/T	T/G	T/T	T/T	T/T	T/T	T/T	T/T	T/T	T/T	T/T	T/G	T/G	T/G	T/G	T/G	T/T	---	T/T	12	chr2D	373679341	2d	64.566	2D_BIN-0124
AX-108847443	T/T	T/C	T/C	T/T	T/T	T/T	C/C	T/T	T/T	T/T	C/C	T/T	T/T	T/T	C/C	---	T/C	T/T	T/C	C/C	T/T	T/T	12	chr2D	63526259	2d	100.23	2D_BIN-0179
AX-108854020	T/T	C/C	C/C	T/T	T/T	C/C	T/T	T/T	C/C	C/C	T/T	T/T	T/T	T/T	T/T	T/T	T/T	C/C	C/C	C/C	T/C	T/T	12	chr2D	478089442	2d	172.04	2D_BIN-0254
AX-108858130	G/G	G/G	A/A	G/G	A/A	A/A	G/G	G/G	G/G	A/A	A/A	G/G	G/G	G/G	G/G	A/A	A/A	G/G	G/G	G/G	A/A	A/A	12	chr2D	619939560	2d	82.753	2D_BIN-0160
AX-108882450	C/C	C/C	C/G	C/G	C/G	C/G	C/C	C/G	C/C	C/C	C/C	C/C	C/C	C/G	C/G	C/G	C/G	C/C	C/C	C/C	C/C	C/C	12	chr2D	354984388	2a	426.3	2A_BIN-0192
AX-108903410	A/G	A/G	G/G	G/G	G/G	A/G	A/G	G/G	A/G	A/G	A/G	A/G	A/G	A/G	G/G	G/G	G/G	G/G	G/G	A/G	A/G	A/G	12	chr2D	32593143	2d	24.772	2D_BIN-0043
AX-108926296	A/A	A/A	A/A	C/C	C/C	A/A	C/C	C/C	A/A	A/A	C/C	A/A	A/C	C/C	C/C	A/A	A/A	A/A	C/C	A/A	A/A	A/A	12	chr2D	520503207	2d	186.8	2D_BIN-0272
AX-108932624	A/G	G/G	G/G	A/G	A/G	A/G	G/G	G/G	G/G	G/G	A/G	A/G	G/G	A/G	A/G	A/G	A/G	A/G	G/G	G/G	A/G	A/G	12	chr2D	619520140	2b	103.43	2B_BIN-0250
AX-108945729	C/C	---	G/G	C/C	C/C	C/C	C/C	C/C	G/G	C/C	G/G	C/C	C/G	C/C	C/C	C/C	C/C	G/G	C/C	G/G	G/G	G/G	12	chr2D	650164533	#N/A	#N/A	#N/A
AX-108967775	G/G	G/G	G/G	T/T	T/T	G/G	T/T	T/T	G/G	G/G	T/T	G/G	T/T	T/T	T/T	G/G	G/G	G/G	G/G	T/T	G/G	G/G	12	chr2D	508896334	2d	178.73	2D_BIN-0267
AX-108978599	G/G	G/G	A/A	G/G	A/A	A/A	G/G	G/G	G/G	A/A	A/A	G/G	G/G	G/G	G/G	A/A	A/A	G/G	G/G	G/G	A/A	A/A	12	chr2D	619299486	2d	82.753	2D_BIN-0160
AX-108991834	A/G	G/G	G/G	A/G	A/G	A/G	G/G	G/G	G/G	G/G	A/G	A/G	G/G	A/G	A/G	A/G	A/G	A/G	G/G	G/G	A/G	A/G	12	chr2D	622317050	2d	83.89	2D_BIN-0161
AX-108998462	T/C	T/C	C/C	C/C	C/C	C/C	T/C	C/C	T/C	T/C	T/C	T/C	T/C	C/C	C/C	C/C	C/C	T/C	T/C	T/C	T/C	T/C	12	chr2D	358456687	2a	426.3	2A_BIN-0192
AX-109005038	C/C	C/C	---	C/C	C/C	C/C	C/C	---	C/C	C/C	C/C	C/C	T/C	C/C	T/C	---	---	C/C	---	T/T	C/C	---	12	chr2D	645941606	2b	152.64	2B_BIN-0315
AX-109009360	G/G	G/G	A/A	G/G	A/A	A/A	G/G	G/G	G/G	A/A	A/A	G/G	G/G	G/G	G/G	A/A	A/A	G/G	G/G	G/G	A/A	A/A	12	chr2D	619757050	2d	82.753	2D_BIN-0160
AX-109013500	G/G	T/T	T/T	G/G	G/G	G/G	T/T	G/G	G/G	G/G	T/T	G/G	G/G	G/G	T/T	T/T	T/T	G/G	T/T	T/T	G/G	G/G	12	chr2D	63568233	2d	100.23	2D_BIN-0179
AX-109016361	T/G	T/G	---	T/G	T/G	---	---	T/G	T/G	T/G	---	T/G	T/G	T/G	---	G/G	T/G	G/G	T/G	---	G/G	T/G	12	chr2D	154634220	2d	63.43	2D_BIN-0121
AX-109023662	G/G	G/G	G/G	A/A	A/A	G/G	A/A	A/A	G/G	G/G	A/A	G/G	A/G	A/A	A/A	G/G	G/G	G/G	A/A	G/G	G/G	G/G	12	chr2D	521527975	2d	186.8	2D_BIN-0272
AX-109071314	A/A	A/A	A/A	T/T	A/T	A/A	---	T/T	A/A	A/A	T/T	A/A	A/T	T/T	T/T	A/A	A/A	A/A	A/A	T/T	A/A	A/A	12	chr2D	508380551	2d	181.5	2D_BIN-0268
AX-109125740	A/A	A/A	A/A	---	A/A	A/A	---	---	A/A	A/A	---	A/A	---	---	---	A/A	A/A	A/A	---	---	A/A	A/A	12	chr2D	146747999	#N/A	#N/A	#N/A
AX-109142813	C/C	C/C	C/C	T/T	T/C	C/C	T/T	T/T	C/C	C/C	T/T	C/C	T/C	T/T	T/T	C/C	C/C	C/C	T/T	C/C	C/C	C/C	12	chr2D	520286573	2d	186.8	2D_BIN-0272
AX-109157804	G/G	G/G	T/T	G/G	T/T	T/T	G/G	G/G	G/G	T/T	T/T	G/G	G/G	G/G	G/G	T/T	T/T	G/G	G/G	G/G	T/T	T/T	12	chr2D	619182565	2d	82.753	2D_BIN-0160
AX-109199951	G/G	A/G	A/A	G/G	G/G	G/G	G/G	G/G	A/A	G/G	A/A	G/G	A/G	G/G	G/G	G/G	G/G	A/A	G/G	A/A	A/A	A/A	12	chr2D	649761488	#N/A	#N/A	#N/A
AX-109215516	A/G	---	---	---	---	A/G	A/G	G/G	A/G	A/G	A/G	---	---	A/G	A/G	A/G	A/G	---	---	A/G	A/G	A/G	12	chr2D	443646936	2d	64.566	2D_BIN-0124
AX-109248494	T/T	A/A	A/A	T/T	T/T	T/T	T/T	T/T	A/A	T/T	A/A	T/T	A/T	T/T	T/T	T/T	T/T	A/A	T/T	A/A	A/A	A/A	12	chr2D	649592853	2d	278.07	2D_BIN-0326
AX-109259942	T/C	C/C	C/C	T/C	T/C	T/C	T/C	T/C	C/C	T/C	C/C	T/C	C/C	T/C	T/C	T/C	T/C	C/C	T/C	C/C	C/C	C/C	12	chr2D	649743413	2d	278.07	2D_BIN-0326
AX-109261971	A/G	G/G	G/G	A/G	A/G	A/G	G/G	A/G	A/G	A/G	G/G	A/G	A/G	A/G	G/G	G/G	G/G	A/G	G/G	G/G	A/G	A/G	12	chr2D	63216481	2d	48.651	2D_BIN-0094
AX-109270966	C/C	C/C	C/C	---	C/C	---	C/C	---	C/C	---	C/C	---	C/C	C/C	A/C	C/C	C/C	---	A/C	C/C	C/C	---	12	chr2D	80226923	2d	109.61	2D_BIN-0189
AX-109274813	C/C	C/C	C/C	T/T	T/T	C/C	T/T	T/T	C/C	C/C	T/T	C/C	T/C	T/T	T/T	C/C	C/C	C/C	T/T	C/C	C/C	C/C	12	chr2D	522505394	2d	182.07	2D_BIN-0269
AX-109279597	T/C	T/T	T/T	T/C	T/C	T/C	T/T	T/T	T/T	T/T	T/C	T/C	T/T	T/C	T/C	T/C	T/C	T/C	T/T	T/T	T/C	T/C	12	chr2D	620528708	2d	82.753	2D_BIN-0160
AX-109287188	T/T	T/T	C/C	T/T	C/C	C/C	T/T	T/T	T/T	C/C	C/C	T/T	T/T	T/T	T/T	C/C	C/C	T/T	T/T	T/T	C/C	C/C	12	chr2D	619847926	#N/A	#N/A	#N/A
AX-109292499	A/A	G/G	G/G	A/A	G/G	A/A	A/A	A/A	A/A	A/A	A/A	A/A	A/A	A/A	G/G	G/G	G/G	G/G	G/G	A/A	G/G	A/A	12	chr2D	404040177	2d	150.3	2D_BIN-0234
AX-109341700	T/T	---	---	T/T	---	---	T/T	T/T	T/T	T/T	---	T/T	T/T	T/T	T/T	---	---	T/T	T/T	T/T	---	---	12	chr2D	607955356	#N/A	#N/A	#N/A
AX-109351015	C/C	C/C	C/G	C/G	C/G	C/C	C/C	C/G	C/C	C/C	C/C	C/C	C/C	C/C	C/G	C/G	C/G	C/G	C/G	C/C	C/C	C/C	12	chr2D	300434529	#N/A	#N/A	#N/A
AX-109381963	C/C	T/T	T/T	C/C	T/T	C/C	C/C	C/C	C/C	C/C	C/C	C/C	C/C	C/C	T/T	T/T	T/T	T/T	T/T	C/C	T/T	C/C	12	chr2D	386822492	2d	148.88	2D_BIN-0231
AX-109384286	T/C	T/C	T/T	T/C	T/T	T/T	T/C	T/C	T/C	T/T	T/T	T/C	T/C	T/C	T/C	T/T	T/T	T/C	T/C	T/C	T/T	T/T	12	chr2D	619297240	2d	82.753	2D_BIN-0160
AX-109392722	A/A	A/G	G/G	A/A	A/A	A/A	G/G	G/G	G/G	G/G	A/A	A/A	A/G	A/A	A/A	A/A	A/A	A/A	G/G	G/G	A/A	A/A	12	chr2D	622377314	2b	112.7	2B_BIN-0274
AX-109395807	T/T	C/C	C/C	T/T	T/T	C/C	T/T	T/T	C/C	C/C	T/T	T/T	T/T	T/T	T/T	T/T	T/T	C/C	C/C	C/C	C/C	T/T	12	chr2D	484367605	2d	172.33	2D_BIN-0255
AX-109404964	C/C	C/C	T/T	C/C	T/T	T/T	C/C	C/C	C/C	T/T	T/T	C/C	C/C	C/C	C/C	T/T	T/T	C/C	C/C	C/C	T/T	T/T	12	chr2D	619248970	2d	82.753	2D_BIN-0160
AX-109406338	G/G	A/A	A/A	---	A/G	G/G	A/A	G/G	G/G	G/G	G/G	G/G	G/G	G/G	---	G/G	G/G	G/G	A/A	A/A	A/A	G/G	12	chr2D	647818307	#N/A	#N/A	#N/A
AX-109411965	T/T	C/C	C/C	T/T	T/T	C/C	T/T	T/T	C/C	C/C	T/T	T/T	T/T	T/T	T/T	T/T	T/T	C/C	C/C	C/C	T/C	T/T	12	chr2D	482055148	2d	171.76	2D_BIN-0253
AX-109415045	G/G	G/G	A/G	G/G	A/A	A/A	G/G	G/G	G/G	A/G	A/A	G/G	G/G	G/G	G/G	A/A	A/A	G/G	G/G	G/G	A/G	A/A	12	chr2D	619524129	2d	82.753	2D_BIN-0160
AX-109415513	C/C	---	T/T	C/C	C/C	C/C	C/C	C/C	T/T	C/C	T/T	C/C	T/C	C/C	C/C	C/C	C/C	T/T	C/C	T/T	T/T	T/T	12	chr2D	650453448	2d	278.07	2D_BIN-0326
AX-109444572	A/A	A/G	A/A	A/G	A/A	A/G	A/A	A/A	A/A	A/G	A/G	A/G	A/A	A/G	A/A	A/A	A/A	A/A	A/A	A/G	A/G	A/A	12	chr2D	62953576	2b	80.14	2B_BIN-0151
AX-109450909	T/T	T/T	T/G	T/G	T/G	T/G	T/T	T/G	T/T	T/T	T/T	T/T	T/T	T/G	T/G	T/G	T/G	T/T	T/T	T/T	T/T	T/T	12	chr2D	172823139	2a	425.73	2A_BIN-0189
AX-109451073	G/G	A/A	G/G	A/A	G/G	G/G	A/A	G/G	G/G	G/G	G/G	G/G	A/A	G/G	A/A	A/A	A/A	G/G	G/G	G/G	A/G	A/A	12	chr2D	22534398	2d	13.642	2D_BIN-0028
AX-109452714	A/G	A/G	A/G	A/G	G/G	G/G	A/G	A/G	A/G	---	G/G	A/G	---	A/G	A/G	G/G	G/G	A/G	A/G	A/A	G/G	A/G	12	chr2D	601250728	2d	79.343	2D_BIN-0154
AX-109473824	T/T	G/G	G/G	T/T	T/T	T/T	T/T	T/T	G/G	T/T	G/G	T/T	T/G	T/T	T/T	T/T	T/T	G/G	T/T	G/G	G/G	G/G	12	chr2D	647573978	#N/A	#N/A	#N/A
AX-109482467	G/G	A/G	A/G	G/G	A/G	G/G	G/G	G/G	G/G	A/G	A/A	G/G	G/G	G/G	A/A	A/G	A/A	G/G	A/A	G/G	G/G	G/G	12	chr2D	110045630	2d	61.156	2D_BIN-0114
AX-109487867	A/A	G/G	G/G	A/A	G/G	G/G	A/A	A/A	A/A	G/G	G/G	A/A	A/A	A/A	A/A	A/A	A/A	A/A	A/A	G/G	G/G	G/G	12	chr2D	625646454	2d	240.49	2D_BIN-0312
AX-109492504	T/T	---	T/G	T/T	T/T	G/G	T/T	T/T	T/T	---	---	T/T	T/T	T/T	T/T	---	---	T/T	T/T	T/T	---	---	12	chr2D	264298228	2d	65.703	2D_BIN-0126
AX-109497315	C/C	T/T	T/T	C/C	C/C	C/C	C/C	C/C	T/T	C/C	T/T	C/C	T/C	C/C	C/C	C/C	C/C	T/T	C/C	T/T	T/T	T/T	12	chr2D	649694886	2d	278.07	2D_BIN-0326
AX-109509798	G/G	G/G	G/G	A/A	A/A	G/G	A/A	A/A	G/G	G/G	A/A	G/G	A/G	A/A	A/A	G/G	G/G	G/G	A/A	G/G	G/G	G/G	12	chr2D	516641079	2d	186.23	2D_BIN-0271
AX-109560578	T/T	C/C	C/C	T/T	T/T	T/T	C/C	C/C	C/C	C/C	T/T	T/T	C/C	T/T	T/T	T/T	T/T	T/T	C/C	T/T	---	T/T	12	chr2D	618154318	2b	103.15	2B_BIN-0249
AX-109581094	G/G	---	A/A	G/G	G/G	G/G	G/G	G/G	A/A	G/G	A/A	G/G	A/G	G/G	G/G	G/G	G/G	A/A	G/G	A/A	A/A	A/A	12	chr2D	650058102	2d	278.07	2D_BIN-0326
AX-109584529	A/A	G/G	G/G	A/A	A/A	A/A	G/G	A/A	A/A	A/A	G/G	A/A	A/A	A/A	G/G	G/G	G/G	A/A	G/G	G/G	A/A	A/A	12	chr2D	62972556	2d	99.52	2D_BIN-0178
AX-109594237	C/C	C/C	C/C	C/C	---	C/C	C/C	C/C	T/C	---	T/C	C/C	C/C	T/C	---	---	C/C	T/C	C/C	T/C	C/C	C/C	12	chr2D	510402254	2d	64.566	2D_BIN-0124
AX-109619688	G/G	A/A	A/A	G/G	A/A	G/G	G/G	G/G	G/G	G/G	G/G	G/G	G/G	G/G	A/A	A/A	A/A	A/A	A/A	G/G	A/A	G/G	12	chr2D	397890455	2d	149.59	2D_BIN-0232
AX-109652694	T/T	T/T	G/G	T/T	G/G	G/G	T/T	T/T	T/T	G/G	G/G	T/T	T/T	T/T	T/T	G/G	T/G	T/T	T/T	T/T	G/G	G/G	12	chr2D	619700499	#N/A	#N/A	#N/A
AX-109707948	G/G	A/A	G/G	A/A	G/G	G/G	A/A	G/G	G/G	G/G	G/G	G/G	A/A	G/G	A/A	A/A	A/A	G/G	G/G	G/G	A/G	A/A	12	chr2D	22207314	2d	43.96	2D_BIN-0086
AX-109732459	C/C	---	---	C/C	C/C	C/C	C/C	C/C	---	C/C	---	---	---	T/C	C/C	C/C	C/C	---	C/C	C/C	---	C/C	12	chr2D	482220362	#N/A	#N/A	#N/A
AX-109763015	C/C	C/C	G/G	C/C	G/G	G/G	C/C	C/C	C/C	G/G	G/G	C/C	C/C	C/C	C/C	G/G	G/G	C/C	C/C	C/C	G/G	G/G	12	chr2D	619320650	#N/A	#N/A	#N/A
AX-109806627	G/G	T/T	T/T	G/G	T/T	G/G	G/G	G/G	G/G	T/T	G/G	G/G	T/G	G/G	T/T	T/T	T/T	G/G	T/T	G/G	G/G	G/G	12	chr2D	97991412	2d	118.91	2D_BIN-0200
AX-109832877	A/G	A/A	A/A	A/G	A/G	A/G	A/A	A/A	A/A	A/A	A/G	A/G	A/A	A/G	A/G	A/G	A/G	A/G	A/A	A/A	A/G	A/G	12	chr2D	622382931	2d	64.566	2D_BIN-0124
AX-109835030	G/G	C/G	C/G	G/G	C/G	C/G	G/G	G/G	G/G	---	G/G	G/G	G/G	G/G	G/G	G/G	G/G	G/G	---	C/C	---	C/G	12	chr2D	69221189	2d	100.23	2D_BIN-0179
AX-109839882	T/C	C/C	T/C	T/C	---	C/C	T/C	T/C	C/C	T/C	T/C	T/C	T/C	C/C	T/C	T/C	T/C	C/C	T/C	T/T	C/C	C/C	12	chr2D	22664718	2d	13.642	2D_BIN-0028
AX-109844080	G/G	G/G	T/G	G/G	T/G	T/G	G/G	G/G	G/G	T/G	T/G	G/G	G/G	G/G	G/G	T/G	T/G	G/G	G/G	G/G	T/G	T/G	12	chr2D	619982277	2d	82.753	2D_BIN-0160
AX-109846478	A/A	A/A	A/A	G/G	A/G	A/A	G/G	G/G	A/A	A/A	G/G	A/A	G/G	G/G	G/G	A/A	A/A	A/A	A/A	G/G	A/A	A/A	12	chr2D	508137929	2d	181.5	2D_BIN-0268
AX-109847396	A/G	A/A	A/A	A/G	A/G	A/G	A/A	A/A	A/A	A/A	A/G	A/G	A/A	A/G	A/G	A/G	A/G	A/G	A/A	A/A	A/G	A/G	12	chr2D	619297743	2d	82.753	2D_BIN-0160
AX-109847853	G/G	G/G	G/G	T/G	T/G	G/G	T/G	T/G	G/G	G/G	T/G	G/G	T/G	T/G	T/G	G/G	G/G	G/G	G/G	T/G	G/G	G/G	12	chr2D	507752401	2d	178.73	2D_BIN-0267
AX-109849028	T/T	T/T	T/T	C/C	C/C	T/T	C/C	C/C	T/T	T/T	C/C	T/T	T/C	C/C	C/C	T/T	T/T	T/T	C/C	T/T	T/T	T/T	12	chr2D	518148697	2d	186.8	2D_BIN-0272
AX-109855777	A/G	A/A	A/A	A/G	A/G	A/G	A/A	A/A	A/A	A/A	A/G	A/G	A/A	A/G	A/G	A/G	A/G	A/G	A/A	A/A	A/G	A/G	12	chr2D	619519401	2b	103.43	2B_BIN-0250
AX-109866675	G/G	C/C	C/C	G/G	G/G	G/G	G/G	G/G	C/C	G/G	C/C	G/G	C/G	G/G	G/G	G/G	G/G	C/C	G/G	C/C	C/C	C/C	12	chr2D	649655147	2d	278.07	2D_BIN-0326
AX-109870299	T/C	T/C	T/C	T/T	T/T	T/C	T/T	T/T	T/C	T/C	T/T	T/C	T/T	T/T	T/T	T/C	T/C	T/C	T/T	T/C	T/C	T/C	12	chr2D	520645570	2d	187.37	2D_BIN-0273
AX-109873896	T/C	C/C	C/C	T/C	T/C	T/C	C/C	C/C	C/C	C/C	T/C	T/C	C/C	T/C	T/C	T/C	T/C	T/C	C/C	C/C	T/C	T/C	12	chr2D	620387972	2d	83.89	2D_BIN-0161
AX-109880763	A/G	---	A/G	A/G	A/G	---	---	A/G	G/G	A/G	A/G	A/G	A/G	A/G	A/G	G/G	G/G	G/G	A/G	A/G	G/G	G/G	12	chr2D	55766026	2d	45.24	2D_BIN-0090
AX-109883288	G/G	G/G	A/G	A/G	G/G	G/G	A/G	G/G	A/G	A/G	G/G	G/G	A/G	A/G	G/G	A/G	A/G	G/G	G/G	G/G	G/G	G/G	12	chr2D	110058809	6b	126.21	6B_BIN-0163
AX-109885863	A/G	A/A	A/G	---	A/G	A/G	---	---	A/G	A/G	---	---	A/G	---	A/G	---	A/G	A/G	A/G	A/A	A/G	A/G	12	chr2D	639075863	#N/A	#N/A	#N/A
AX-109891310	G/G	C/G	C/G	G/G	G/G	C/G	G/G	G/G	G/G	C/G	G/G	G/G	G/G	G/G	C/G	C/G	C/G	C/G	G/G	G/G	C/G	G/G	12	chr2D	54496817	#N/A	#N/A	#N/A
AX-109899312	---	T/T	---	T/C	---	---	---	T/T	---	---	---	T/C	T/T	---	T/T	---	T/T	T/T	---	---	---	T/T	12	chr2D	446932361	#N/A	#N/A	#N/A
AX-109911016	T/C	T/C	C/C	C/C	C/C	T/C	T/C	C/C	T/C	T/C	T/C	T/C	T/C	T/C	C/C	C/C	C/C	C/C	C/C	T/C	T/C	T/C	12	chr2D	30581536	2d	25.909	2D_BIN-0044
AX-109911091	C/C	C/C	C/C	T/T	T/T	C/C	T/T	T/T	C/C	C/C	T/T	C/C	T/C	T/T	T/T	C/C	C/C	C/C	T/T	C/C	C/C	C/C	12	chr2D	521530431	2d	186.8	2D_BIN-0272
AX-109922575	G/G	T/G	T/G	G/G	T/G	G/G	T/G	G/G	G/G	T/G	G/G	G/G	G/G	G/G	T/G	T/G	T/G	G/G	T/G	G/G	G/G	G/G	12	chr2D	88601785	2d	118.02	2D_BIN-0198
AX-109938006	C/G	G/G	G/G	C/G	C/G	C/G	G/G	G/G	G/G	G/G	C/G	C/G	G/G	C/G	C/G	C/G	C/G	C/G	G/G	G/G	C/G	C/G	12	chr2D	623437296	#N/A	#N/A	#N/A
AX-109951929	A/G	A/G	A/A	A/A	A/A	A/G	A/G	A/A	A/G	A/G	A/G	A/G	A/G	A/G	A/A	A/A	A/A	A/A	A/A	A/G	A/G	A/G	12	chr2D	30581832	2d	25.909	2D_BIN-0044
AX-109960040	A/A	A/T	A/T	A/A	A/A	A/A	A/A	A/T	A/T	A/T	A/A	A/A	A/A	A/A	A/A	A/A	A/A	A/A	---	A/T	---	A/T	12	chr2D	580192815	2b	93.34	2B_BIN-0223
AX-109963733	T/C	T/C	T/C	T/C	T/C	T/C	T/T	T/C	T/T	T/T	T/T	T/T	T/C	T/C	T/C	T/C	T/C	T/T	T/T	T/C	T/T	T/T	12	chr2D	73022287	2a	423.46	2A_BIN-0180
AX-109969886	G/G	T/G	T/G	G/G	G/G	G/G	G/G	T/T	T/T	T/G	G/G	G/G	G/G	G/G	G/G	G/G	G/G	G/G	T/G	T/G	T/G	T/G	12	chr2D	602515326	2d	78.206	2D_BIN-0152
AX-109973247	G/G	C/G	G/G	C/G	G/G	C/G	G/G	G/G	G/G	C/G	C/G	C/G	G/G	C/G	G/G	G/G	G/G	G/G	G/G	C/C	C/G	G/G	12	chr2D	68939184	2d	101.64	2D_BIN-0181
AX-109985782	G/G	G/G	G/G	A/A	---	G/G	A/A	A/A	G/G	G/G	A/A	G/G	A/G	A/A	A/A	G/G	G/G	G/G	A/A	G/G	G/G	G/G	12	chr2D	516702749	2d	186.8	2D_BIN-0272
AX-109999670	A/C	C/C	C/C	A/C	C/C	C/C	A/C	C/C	C/C	C/C	A/C	A/C	A/C	A/C	A/C	A/C	A/C	A/C	C/C	A/C	A/C	C/C	12	chr2D	568081395	2d	71.387	2D_BIN-0137
AX-110003315	A/A	A/A	A/A	G/G	G/G	A/A	G/G	G/G	A/A	A/A	G/G	A/A	G/G	G/G	G/G	A/A	A/A	A/A	G/G	A/A	A/A	A/A	12	chr2D	517242250	2d	187.92	2D_BIN-0274
AX-110032576	G/G	G/G	G/G	A/A	---	G/G	---	A/A	G/G	G/G	A/A	G/G	---	A/A	A/A	G/G	G/G	G/G	A/A	G/G	G/G	G/G	12	chr2D	516514779	2d	186.8	2D_BIN-0272
AX-110034562	A/G	A/G	G/G	G/G	G/G	A/G	A/G	G/G	A/G	A/G	A/G	A/G	A/G	A/G	G/G	G/G	G/G	G/G	G/G	A/G	A/G	A/G	12	chr2D	30583538	2d	25.909	2D_BIN-0044
AX-110065936	A/G	A/A	A/A	A/G	A/A	A/A	A/G	A/A	A/A	A/A	A/G	A/G	A/G	A/G	A/G	A/G	A/G	A/G	A/A	A/G	A/G	A/A	12	chr2D	524217378	2d	65.703	2D_BIN-0126
AX-110091663	C/C	T/T	C/C	C/C	T/T	T/T	C/C	T/T	T/T	T/T	C/C	C/C	C/C	C/C	C/C	C/C	C/C	C/C	T/T	C/C	---	T/T	12	chr2D	561844305	2d	70.25	2D_BIN-0135
AX-110092469	G/G	A/G	---	G/G	G/G	G/G	A/A	A/A	A/A	A/G	G/G	G/G	A/A	G/G	G/G	G/G	G/G	G/G	A/A	G/G	A/G	G/G	12	chr2D	617212823	2d	81.616	2D_BIN-0159
AX-110118670	G/G	G/G	T/G	G/G	G/G	---	G/G	T/G	---	G/G	T/G	T/G	G/G	G/G	---	G/G	G/G	G/G	T/G	T/G	G/G	G/G	12	chr2D	490121855	6d	52.35	6D_BIN-0075
AX-110128680	C/C	C/C	C/C	T/C	C/C	C/C	T/C	T/C	T/C	C/C	C/C	T/C	C/C	T/C	T/C	C/C	C/C	T/C	T/C	C/C	C/C	C/C	12	chr2D	606060164	2d	79.343	2D_BIN-0154
AX-110156363	A/A	A/G	A/A	A/A	A/A	A/A	A/A	A/A	A/A	---	---	A/A	A/A	A/G	A/A	---	A/A	---	---	---	A/A	---	12	chr2D	118235305	2d	64.566	2D_BIN-0124
AX-110166018	A/G	A/G	A/G	A/G	A/A	A/A	A/G	G/G	G/G	A/G	A/A	A/G	A/G	A/G	A/G	A/A	A/A	A/G	G/G	A/G	---	A/G	12	chr2D	605393249	2d	79.343	2D_BIN-0154
AX-110167384	T/T	T/T	A/A	T/T	A/A	A/A	T/T	T/T	T/T	A/A	A/A	T/T	T/T	T/T	T/T	A/A	A/A	T/T	T/T	T/T	A/A	A/A	12	chr2D	618147795	2d	82.753	2D_BIN-0160
AX-110168404	A/A	A/A	A/A	A/A	A/G	A/G	A/A	A/G	A/A	---	A/G	A/A	A/A	A/A	A/A	A/G	A/A	A/A	---	A/A	---	A/G	12	chr2D	338677365	2d	64.566	2D_BIN-0124
AX-110169850	T/C	T/C	C/C	C/C	---	T/C	T/C	T/C	T/C	C/C	---	---	T/C	C/C	T/C	T/C	---	T/C	T/C	T/C	C/C	T/C	12	chr2D	213037974	2d	64.566	2D_BIN-0124
AX-110264728	T/C	T/C	T/T	T/C	T/T	T/T	T/C	T/C	T/C	T/T	T/T	T/C	T/C	T/C	T/C	T/T	T/T	T/C	T/C	T/C	T/T	T/T	12	chr2D	619769936	#N/A	#N/A	#N/A
AX-110277684	T/C	T/T	T/T	T/C	T/C	T/C	T/T	T/T	T/T	T/T	T/C	T/C	T/T	T/C	T/C	T/C	T/C	T/C	T/T	T/T	T/C	T/C	12	chr2D	620599346	2d	83.89	2D_BIN-0161
AX-110379432	G/G	T/T	---	G/G	G/G	G/G	T/T	---	---	T/T	G/G	G/G	---	G/G	G/G	G/G	G/G	G/G	---	G/G	T/G	G/G	12	chr2D	618202195	2b	92.479	2B_BIN-0214
AX-110396077	A/A	G/G	A/A	A/A	G/G	G/G	A/A	G/G	G/G	G/G	A/A	A/A	A/A	A/A	A/A	A/A	A/A	A/A	G/G	A/A	A/G	G/G	12	chr2D	557848476	2b	91.56	2B_BIN-0205
AX-110399360	A/A	A/A	A/A	---	A/A	A/A	---	---	A/G	A/A	A/A	A/A	---	A/G	---	A/A	A/A	---	---	A/A	A/A	A/A	12	chr2D	574108588	2d	71.387	2D_BIN-0137
AX-110410377	T/T	T/T	T/T	C/C	C/C	T/T	C/C	C/C	T/T	T/T	C/C	T/T	T/C	C/C	C/C	T/T	T/T	T/T	C/C	T/T	T/T	T/T	12	chr2D	520533251	2d	187.37	2D_BIN-0273
AX-110423675	C/C	C/C	C/C	T/T	T/T	C/C	T/T	T/T	C/C	C/C	T/T	C/C	T/C	T/T	T/T	C/C	C/C	C/C	T/T	C/C	C/C	C/C	12	chr2D	516639017	2d	186.23	2D_BIN-0271
AX-110435558	A/G	G/G	A/G	A/G	A/G	A/G	A/G	A/A	A/G	A/G	A/A	A/A	A/G	A/A	A/G	A/G	A/A	---	---	G/G	A/G	A/G	12	chr2D	637512485	#N/A	#N/A	#N/A
AX-110451716	G/G	G/G	G/G	A/G	A/G	G/G	A/G	---	G/G	G/G	---	G/G	A/G	A/A	A/G	G/G	G/G	G/G	G/G	A/G	G/G	G/G	12	chr2D	507831624	2d	181.5	2D_BIN-0268
AX-110454791	T/C	T/C	C/C	C/C	C/C	T/C	T/C	C/C	T/C	T/C	T/C	T/C	T/C	T/C	C/C	C/C	C/C	C/C	C/C	T/C	T/C	T/C	12	chr2D	43244621	2d	33.867	2D_BIN-0058
AX-110462687	A/G	G/G	G/G	A/G	G/G	G/G	A/G	G/G	G/G	G/G	A/G	A/G	A/G	A/G	A/G	A/G	A/G	A/G	G/G	A/G	A/G	G/G	12	chr2D	568273462	2d	70.8185	2D_BIN-0136
AX-110482010	A/A	C/C	C/C	A/A	C/C	C/C	A/A	A/A	A/A	C/C	C/C	A/A	A/A	A/A	A/A	A/A	A/A	A/A	A/A	C/C	C/C	C/C	12	chr2D	626676643	2d	241.2	2D_BIN-0313
AX-110500639	G/G	G/G	G/G	A/A	A/A	G/G	A/A	A/A	G/G	G/G	A/A	G/G	A/A	A/A	A/A	G/G	G/G	G/G	G/G	A/A	G/G	G/G	12	chr2D	509942525	2d	178.73	2D_BIN-0267
AX-110509039	C/C	C/C	C/C	T/T	T/T	C/C	T/T	T/T	C/C	C/C	T/T	C/C	T/T	T/T	T/T	C/C	C/C	C/C	C/C	T/T	C/C	C/C	12	chr2D	507757235	2d	175.96	2D_BIN-0265
AX-110514662	T/T	C/C	C/C	T/T	T/T	C/C	T/T	T/T	C/C	C/C	T/T	T/T	T/T	T/T	T/T	T/T	T/T	C/C	C/C	C/C	T/C	T/T	12	chr2D	478702010	2d	172.04	2D_BIN-0254
AX-110515536	C/G	C/C	C/C	C/G	C/C	C/G	C/G	C/G	C/G	C/G	C/G	C/G	C/G	C/G	C/C	C/C	C/C	C/C	C/C	C/G	C/C	C/G	12	chr2D	406289664	2d	151.43	2D_BIN-0237
AX-110519154	A/A	A/A	A/A	G/G	G/G	A/A	G/G	G/G	A/A	A/A	G/G	A/A	G/G	G/G	G/G	A/A	A/A	A/A	A/A	G/G	A/A	A/A	12	chr2D	508189161	2d	178.73	2D_BIN-0267
AX-110523316	T/G	T/G	T/T	T/T	T/G	T/T	T/G	T/T	T/G	T/T	T/G	T/G	T/T	T/G	T/G	T/G	T/G	T/T	T/G	T/G	T/T	T/T	12	chr2D	559296208	3b	83.25	3B_BIN-0236
AX-110527257	G/G	G/G	G/G	T/T	T/T	G/G	T/T	T/T	G/G	G/G	T/T	G/G	T/T	T/T	T/T	G/G	G/G	G/G	G/G	T/T	G/G	G/G	12	chr2D	508413928	2d	178.73	2D_BIN-0267
AX-110527352	A/G	A/G	G/G	G/G	G/G	A/G	A/G	G/G	A/G	A/G	A/G	A/G	A/G	A/G	G/G	G/G	G/G	G/G	G/G	A/G	A/G	A/G	12	chr2D	30586522	2d	25.909	2D_BIN-0044
AX-110527535	T/C	T/T	T/T	T/C	T/C	T/C	T/T	T/T	T/T	T/T	T/C	T/C	T/T	T/C	T/C	T/C	T/C	T/C	T/T	T/T	T/C	T/C	12	chr2D	620323813	2d	82.753	2D_BIN-0160
AX-110529301	C/C	A/A	A/C	C/C	C/C	C/C	A/C	C/C	C/C	C/C	A/A	C/C	C/C	C/C	A/C	A/C	A/C	C/C	A/C	A/C	C/C	C/C	12	chr2D	63373724	2d	47.514	2D_BIN-0092
AX-110544009	T/T	C/C	C/C	T/T	C/C	T/T	T/T	T/T	T/T	C/C	T/T	T/T	T/T	T/T	C/C	C/C	C/C	T/T	C/C	C/C	T/T	T/T	12	chr2D	95895696	2d	119.19	2D_BIN-0201
AX-110552619	A/A	A/A	A/A	C/C	C/C	A/A	C/C	C/C	A/A	A/A	C/C	A/A	C/C	C/C	C/C	A/A	A/A	A/A	A/A	C/C	A/A	A/A	12	chr2D	509540817	2d	178.73	2D_BIN-0267
AX-110566095	T/C	T/T	T/T	T/C	T/C	T/C	T/T	T/T	T/T	T/T	T/C	T/C	---	T/C	T/C	T/C	T/C	T/C	T/T	C/C	T/C	T/C	12	chr2D	64901615	2d	101.64	2D_BIN-0181
AX-110566790	T/C	T/T	T/T	T/C	T/T	T/T	T/C	T/T	T/T	T/T	T/C	T/C	T/C	T/C	T/C	T/C	T/C	T/C	T/T	T/C	T/C	T/T	12	chr2D	568104635	2d	71.387	2D_BIN-0137
AX-110577922	T/T	G/G	G/G	T/T	T/T	G/G	T/T	T/T	G/G	G/G	T/T	T/T	T/T	T/T	T/T	T/T	T/T	G/G	G/G	G/G	T/G	T/T	12	chr2D	480659212	2d	172.04	2D_BIN-0254
AX-110580254	---	T/T	T/T	---	---	T/T	---	---	---	---	T/C	T/T	T/C	T/T	---	---	T/T	---	---	---	---	T/T	12	chr2D	156550267	2a	59.228	2A_BIN-0046
AX-110580993	T/C	C/C	T/C	T/C	T/C	T/C	T/C	T/C	T/C	T/C	T/C	T/C	C/C	C/C	C/C	C/C	C/C	C/C	T/C	C/C	T/C	C/C	12	chr2D	2751630	2d	0	2D_BIN-0001
AX-110599766	---	C/C	---	---	---	T/C	T/C	---	C/C	C/C	---	---	---	---	C/C	---	---	T/C	T/C	C/C	---	---	12	chr2D	29841875	2d	24.772	2D_BIN-0043
AX-110610774	A/A	A/G	A/G	A/A	A/G	A/G	A/A	A/A	A/A	A/G	A/G	A/A	A/A	A/A	A/A	A/A	A/A	A/A	A/A	A/G	A/G	A/G	12	chr2D	626672685	2d	240.49	2D_BIN-0312
AX-110617394	C/C	C/C	C/C	C/C	C/C	C/C	T/C	C/C	T/C	T/C	T/C	T/C	C/C	C/C	C/C	C/C	C/C	T/C	T/C	C/C	T/C	T/C	12	chr2D	187969138	2d	64.566	2D_BIN-0124
AX-110625869	---	G/G	G/G	---	---	G/G	---	A/G	G/G	G/G	---	---	---	---	---	---	A/G	---	---	G/G	---	G/G	12	chr2D	579902469	2a	76.592	2A_BIN-0064
AX-110634531	G/G	A/A	A/A	G/G	G/G	G/G	A/A	G/G	G/G	G/G	A/A	G/G	G/G	G/G	A/A	A/A	A/A	G/G	A/A	A/A	G/G	G/G	12	chr2D	62957125	2d	48.651	2D_BIN-0094
AX-110640185	G/G	A/A	A/A	G/G	A/A	G/G	G/G	G/G	G/G	A/A	A/A	G/G	G/G	G/G	A/A	A/A	A/A	G/G	A/A	G/G	G/G	G/G	12	chr2D	106319813	2d	61.156	2D_BIN-0114
AX-110641107	C/C	C/C	T/C	C/C	T/C	T/C	C/C	C/C	C/C	T/C	T/C	C/C	C/C	C/C	C/C	T/C	T/C	C/C	C/C	C/C	T/C	T/C	12	chr2D	619297621	2d	82.753	2D_BIN-0160
AX-110650264	C/C	T/C	T/C	T/C	C/C	C/C	T/C	C/C	T/C	C/C	---	C/C	C/C	C/C	---	C/C	C/C	---	T/C	C/C	C/C	C/C	12	chr2D	435335965	2d	64.566	2D_BIN-0124
AX-110665768	G/G	G/G	G/G	---	G/G	G/G	---	G/G	---	---	G/G	G/G	G/G	G/G	G/G	---	---	---	G/G	G/G	---	---	12	chr2D	131469150	2b	59.184	2B_BIN-0109
AX-110678340	A/G	A/G	G/G	A/G	A/G	A/G	A/G	A/G	A/G	A/G	---	A/G	G/G	G/G	A/G	G/G	A/G	---	A/G	A/A	---	G/G	12	chr2D	534312773	2d	66.839	2D_BIN-0129
AX-110790501	T/C	T/C	T/C	T/C	C/C	C/C	T/C	T/T	T/T	T/C	C/C	T/C	T/C	T/C	T/C	C/C	C/C	T/C	T/T	T/C	C/C	T/C	12	chr2D	605373348	2d	78.7745	2D_BIN-0153
AX-110802126	G/G	A/A	A/A	G/G	A/A	G/G	G/G	G/G	G/G	G/G	G/G	G/G	G/G	G/G	A/A	A/A	A/A	A/A	A/A	G/G	A/A	G/G	12	chr2D	379335243	2d	64.566	2D_BIN-0124
AX-110823690	G/G	A/A	A/A	G/G	A/G	A/A	G/G	G/G	A/A	A/A	G/G	G/G	G/G	G/G	G/G	G/G	G/G	A/A	A/A	G/G	A/G	G/G	12	chr2D	478021922	2d	170.9	2D_BIN-0250
AX-110833961	T/T	T/T	T/T	C/C	C/C	T/T	C/C	C/C	T/T	T/T	C/C	T/T	T/C	C/C	C/C	T/T	T/T	T/T	C/C	T/T	T/T	T/T	12	chr2D	518184388	2d	182.07	2D_BIN-0269
AX-110858887	C/C	C/C	T/T	C/C	---	---	C/C	C/C	C/C	T/T	---	C/C	C/C	C/C	C/C	---	---	C/C	C/C	C/C	---	---	12	chr2D	619387557	2d	82.753	2D_BIN-0160
AX-110860587	C/C	C/C	---	---	---	---	C/C	C/C	C/C	C/C	C/C	C/C	C/C	C/C	C/C	---	---	C/C	C/C	T/C	---	---	12	chr2D	601111704	2d	79.343	2D_BIN-0154
AX-110872743	C/C	C/C	C/C	T/T	T/T	C/C	T/T	T/T	C/C	C/C	T/T	C/C	T/T	T/T	T/T	C/C	C/C	C/C	C/C	T/T	C/C	C/C	12	chr2D	508076907	2d	178.73	2D_BIN-0267
AX-110877580	G/G	G/G	G/G	---	G/G	---	A/G	G/G	G/G	---	G/G	---	---	---	---	G/G	---	G/G	G/G	G/G	G/G	G/G	12	chr2D	18882824	#N/A	#N/A	#N/A
AX-110901179	C/C	T/T	T/T	C/C	C/C	C/C	C/C	C/C	T/T	C/C	T/T	C/C	T/C	C/C	C/C	C/C	C/C	T/T	C/C	T/T	T/T	T/T	12	chr2D	649655204	2d	278.07	2D_BIN-0326
AX-110909411	T/T	T/T	C/C	T/T	C/C	C/C	T/T	T/T	T/T	C/C	C/C	T/T	T/T	T/T	T/T	C/C	C/C	T/T	T/T	T/T	C/C	C/C	12	chr2D	619544752	#N/A	#N/A	#N/A
AX-110912133	G/G	C/C	C/C	G/G	C/C	G/G	G/G	G/G	G/G	G/G	G/G	G/G	G/G	G/G	C/C	C/C	C/C	C/C	C/C	G/G	C/C	G/G	12	chr2D	379707010	#N/A	#N/A	#N/A
AX-110919062	A/A	A/A	G/G	A/A	G/G	G/G	A/A	A/A	A/A	G/G	G/G	A/A	A/A	A/A	A/A	G/G	G/G	A/A	A/A	A/A	G/G	G/G	12	chr2D	619833384	2d	82.753	2D_BIN-0160
AX-110922927	G/G	T/T	T/T	G/G	T/T	G/G	G/G	G/G	G/G	G/G	G/G	G/G	G/G	G/G	T/T	T/T	T/T	T/T	T/T	G/G	T/T	G/G	12	chr2D	405252314	2d	64.566	2D_BIN-0124
AX-110924222	C/C	T/C	T/T	C/C	C/C	C/C	T/T	C/C	C/C	C/C	T/T	C/C	C/C	C/C	T/T	T/T	T/T	C/C	T/T	C/C	T/C	C/C	12	chr2D	57192157	2d	92.49	2D_BIN-0174
AX-110926874	T/T	T/T	T/G	T/T	G/G	G/G	T/T	T/T	T/T	T/G	G/G	T/T	T/T	T/T	T/T	G/G	G/G	T/T	T/T	T/T	G/G	G/G	12	chr2D	617337874	2d	81.616	2D_BIN-0159
AX-110928500	T/C	C/C	C/C	T/C	C/C	C/C	T/C	C/C	C/C	C/C	T/C	T/C	T/C	T/C	T/C	T/C	T/C	T/C	C/C	T/C	T/C	C/C	12	chr2D	478823012	2d	65.703	2D_BIN-0126
AX-110949784	T/C	T/T	T/T	T/C	T/C	T/C	T/T	T/T	T/T	T/T	T/C	T/C	T/T	T/C	T/C	T/C	T/C	T/C	T/T	T/T	T/C	T/C	12	chr2D	619297846	2d	82.753	2D_BIN-0160
AX-110950358	A/G	A/A	A/A	A/G	A/G	A/G	A/A	A/A	A/A	A/A	A/G	A/G	A/A	A/G	A/G	A/G	A/G	A/G	A/A	A/A	A/G	A/G	12	chr2D	622382644	#N/A	#N/A	#N/A
AX-110951748	A/C	A/C	A/C	A/C	C/C	C/C	A/C	A/A	A/A	A/C	C/C	A/C	A/C	A/C	A/C	C/C	C/C	A/C	A/A	C/C	A/C	A/C	12	chr2D	612341202	#N/A	#N/A	#N/A
AX-110955068	C/C	C/C	C/C	T/T	---	C/C	T/C	T/T	C/C	C/C	T/T	C/C	T/C	T/T	T/T	C/C	C/C	C/C	T/T	C/C	C/C	C/C	12	chr2D	517058145	2d	186.8	2D_BIN-0272
AX-110959284	C/C	T/T	---	T/C	T/C	T/C	C/C	T/C	C/C	C/C	T/C	C/C	C/C	---	C/C	C/C	C/C	C/C	C/C	C/C	T/C	C/C	12	chr2D	22638880	2d	13.642	2D_BIN-0028
AX-110964977	C/C	C/C	T/T	C/C	C/C	C/C	T/T	C/C	C/C	C/C	T/T	C/C	C/C	C/C	T/T	T/T	T/T	C/C	T/T	T/T	T/C	C/C	12	chr2D	58508797	2d	92.49	2D_BIN-0174
AX-110973291	T/T	T/T	---	A/T	T/T	A/T	---	A/T	---	T/T	T/T	---	T/T	T/T	T/T	A/T	T/T	T/T	---	T/T	T/T	T/T	12	chr2D	640299672	2d	300.71	2D_BIN-0328
AX-110992483	A/G	G/G	G/G	A/G	A/G	A/G	G/G	G/G	G/G	G/G	A/G	A/G	G/G	A/G	A/G	A/G	A/G	A/G	G/G	G/G	A/G	A/G	12	chr2D	620322465	2d	82.753	2D_BIN-0160
AX-110995977	A/G	A/G	G/G	A/G	G/G	G/G	A/G	A/G	A/G	G/G	G/G	A/G	A/G	A/G	A/G	G/G	G/G	A/G	A/G	A/G	G/G	G/G	12	chr2D	619770592	#N/A	#N/A	#N/A
AX-111000216	G/G	---	A/G	A/G	A/G	G/G	G/G	G/G	---	G/G	G/G	---	G/G	G/G	G/G	A/G	G/G	---	G/G	---	G/G	G/G	12	chr2D	610016441	2d	220.73	2D_BIN-0307
AX-111007730	A/G	G/G	A/G	A/G	A/G	G/G	G/G	A/G	A/G	G/G	G/G	G/G	A/G	G/G	A/G	A/G	A/G	A/G	A/G	G/G	G/G	A/G	12	chr2D	60077942	2d	47.514	2D_BIN-0092
AX-111024808	A/A	A/A	G/G	A/A	G/G	G/G	A/A	A/A	A/A	G/G	G/G	A/A	A/A	A/A	A/A	G/G	G/G	A/A	A/A	A/A	G/G	G/G	12	chr2D	619940179	2d	82.753	2D_BIN-0160
AX-111025492	A/A	A/G	A/G	A/A	A/A	A/A	A/A	G/G	G/G	A/G	A/A	A/A	A/A	A/A	A/A	A/A	A/A	A/A	A/G	G/G	---	A/G	12	chr2D	608536505	2d	220.03	2D_BIN-0306
AX-111027759	A/C	A/C	C/C	C/C	C/C	A/C	A/C	C/C	A/C	A/C	A/C	A/C	A/C	A/C	C/C	C/C	C/C	C/C	C/C	A/C	A/C	A/C	12	chr2D	30581796	2d	25.909	2D_BIN-0044
AX-111036076	T/T	C/C	C/C	T/T	T/T	T/T	T/T	T/T	C/C	T/T	C/C	T/T	T/C	T/T	T/T	T/T	T/T	C/C	T/T	C/C	C/C	C/C	12	chr2D	647630430	#N/A	#N/A	#N/A
AX-111036246	C/G	G/G	C/G	C/G	C/G	C/G	---	C/G	C/G	C/G	---	---	C/G	C/G	---	C/G	---	---	C/G	C/G	---	---	12	chr2D	256669303	2b	55.2045	2B_BIN-0095
AX-111039921	G/G	C/C	C/C	G/G	C/C	G/G	G/G	G/G	G/G	G/G	G/G	G/G	G/G	G/G	C/C	C/C	C/C	C/C	C/C	G/G	C/C	G/G	12	chr2D	381880220	2d	147.03	2D_BIN-0230
AX-111045226	C/C	T/T	C/C	T/T	C/C	C/C	T/T	C/C	C/C	C/C	C/C	C/C	T/T	C/C	T/T	T/T	T/T	C/C	C/C	C/C	T/C	T/T	12	chr2D	24546093	2d	15.917	2D_BIN-0033
AX-111063434	C/C	C/C	C/C	C/C	C/C	---	A/C	A/C	C/C	C/C	C/C	C/C	A/C	C/C	C/C	C/C	A/C	---	A/C	---	---	C/C	12	chr2D	85046413	2d	64.566	2D_BIN-0124
AX-111068080	T/G	T/T	T/T	T/G	T/T	T/T	T/G	T/T	T/T	T/T	T/G	T/G	T/G	T/G	T/G	T/G	T/G	T/G	T/T	T/G	T/G	T/T	12	chr2D	568277369	2d	70.8185	2D_BIN-0136
AX-111073071	G/G	G/G	T/T	G/G	T/T	T/T	G/G	G/G	G/G	T/T	T/T	G/G	G/G	G/G	G/G	T/T	T/T	G/G	G/G	G/G	T/T	T/T	12	chr2D	619810797	2d	82.753	2D_BIN-0160
AX-111080522	A/C	C/C	C/C	A/C	C/C	A/C	A/C	A/C	A/C	A/C	A/C	A/C	A/C	A/C	C/C	C/C	C/C	C/C	C/C	A/C	C/C	A/C	12	chr2D	406260145	2b	59.184	2B_BIN-0109
AX-111081410	A/A	A/A	A/A	G/G	G/G	A/A	G/G	G/G	A/A	A/A	G/G	A/A	G/G	G/G	G/G	A/A	A/A	A/A	A/A	G/G	A/A	A/A	12	chr2D	506777335	2d	175.96	2D_BIN-0265
AX-111085838	T/T	C/C	C/C	T/T	T/T	C/C	T/T	T/T	C/C	C/C	T/T	T/T	T/T	T/T	T/T	T/T	T/T	C/C	C/C	C/C	T/C	T/T	12	chr2D	480308233	2d	172.04	2D_BIN-0254
AX-111096465	C/C	C/C	C/C	A/C	C/C	A/C	A/C	A/C	A/C	C/C	C/C	A/C	A/C	A/C	C/C	C/C	C/C	C/C	C/C	C/C	C/C	A/C	12	chr2D	177419909	2d	64.566	2D_BIN-0124
AX-111115549	A/A	A/A	A/A	---	A/T	A/A	A/T	A/T	A/A	A/A	T/T	A/A	A/T	---	A/T	A/A	A/A	A/A	---	A/A	A/A	A/A	12	chr2D	522543558	2d	186.23	2D_BIN-0271
AX-111120304	C/C	A/A	A/A	C/C	A/A	C/C	C/C	C/C	C/C	C/C	C/C	C/C	C/C	C/C	A/A	A/A	A/A	A/A	A/A	C/C	A/A	C/C	12	chr2D	391281059	2d	147.03	2D_BIN-0230
AX-111124089	C/C	C/C	C/C	G/G	G/G	C/C	G/G	G/G	C/C	C/C	G/G	C/C	C/G	G/G	G/G	C/C	C/C	C/C	G/G	C/C	C/C	C/C	12	chr2D	519662188	2d	187.37	2D_BIN-0273
AX-111124756	G/G	G/G	G/G	A/A	A/A	G/G	A/A	A/A	G/G	G/G	A/A	G/G	A/A	A/A	A/A	G/G	G/G	G/G	G/G	A/A	G/G	G/G	12	chr2D	509222483	2d	178.73	2D_BIN-0267
AX-111151139	C/C	A/A	A/A	C/C	A/A	C/C	C/C	C/C	C/C	C/C	C/C	C/C	C/C	C/C	A/A	A/A	A/A	A/A	A/A	C/C	A/A	C/C	12	chr2D	411476506	2d	151.72	2D_BIN-0238
AX-111154547	C/C	C/G	C/G	C/C	C/C	C/C	C/G	C/G	C/G	C/G	C/C	C/C	C/G	C/C	C/C	C/C	C/C	C/C	C/G	C/C	C/G	C/C	12	chr2D	619195056	2b	96.718	2B_BIN-0234
AX-111159688	T/C	T/C	T/T	T/C	T/T	T/T	T/C	T/C	T/C	T/T	T/T	T/C	T/C	T/C	T/C	T/T	T/T	T/C	T/C	T/C	T/T	T/T	12	chr2D	619841968	#N/A	#N/A	#N/A
AX-111162265	G/G	G/G	---	G/G	T/G	T/G	G/G	G/G	G/G	T/G	T/G	G/G	G/G	G/G	G/G	T/G	T/G	G/G	G/G	G/G	T/G	T/G	12	chr2D	616651204	#N/A	#N/A	#N/A
AX-111169886	T/T	C/C	C/C	T/T	C/C	T/T	T/T	T/T	T/T	C/C	C/C	T/T	T/T	T/T	C/C	C/C	C/C	T/T	C/C	T/T	T/T	T/T	12	chr2D	119832992	2d	62.293	2D_BIN-0118
AX-111177044	A/G	A/G	G/G	G/G	G/G	G/G	A/G	G/G	A/G	A/G	A/G	A/G	A/G	G/G	G/G	G/G	G/G	A/G	A/G	A/G	A/G	A/G	12	chr2D	355985574	2a	426.3	2A_BIN-0192
AX-111180395	G/G	---	---	---	A/G	G/G	---	G/G	G/G	---	A/G	G/G	---	G/G	G/G	G/G	G/G	G/G	G/G	G/G	A/G	G/G	12	chr2D	629689327	2d	83.89	2D_BIN-0161
AX-111187286	C/C	C/C	C/C	C/C	C/C	C/C	C/C	C/C	C/C	C/C	C/C	C/C	T/C	T/C	T/C	T/C	T/C	T/C	C/C	T/C	T/C	T/C	12	chr2D	5382951	2d	1.137	2D_BIN-0003
AX-111200871	C/C	C/C	T/C	C/C	T/C	T/C	C/C	C/C	C/C	T/C	T/C	C/C	C/C	C/C	C/C	T/C	T/C	C/C	C/C	C/C	T/C	T/C	12	chr2D	618102314	2d	64.566	2D_BIN-0124
AX-111208486	T/C	---	T/C	---	T/C	T/C	T/C	---	T/C	T/C	---	---	---	T/C	T/C	T/C	T/C	T/C	---	---	---	T/C	12	chr2D	261747839	2b	59.184	2B_BIN-0109
AX-111240548	C/C	C/C	T/C	T/C	C/C	T/C	C/C	T/C	C/C	T/C	C/C	C/C	T/C	C/C	C/C	C/C	C/C	T/C	C/C	C/C	T/C	T/C	12	chr2D	431988144	3b	83.96	3B_BIN-0242
AX-111258111	T/C	T/T	T/T	T/C	T/T	T/T	T/C	T/T	T/T	T/T	T/C	T/C	T/C	T/C	T/C	T/C	T/C	T/C	T/T	T/C	T/C	T/T	12	chr2D	568274817	2d	70.8185	2D_BIN-0136
AX-111260573	G/G	G/G	G/G	---	G/G	G/G	T/G	T/G	---	G/G	G/G	G/G	T/G	T/G	G/G	---	---	T/G	G/G	G/G	G/G	G/G	12	chr2D	461672990	2d	64.566	2D_BIN-0124
AX-111281971	A/C	A/A	A/A	A/C	A/C	A/C	A/C	---	A/C	A/C	A/C	A/A	A/C	A/A	A/C	A/A	A/C	A/A	A/A	A/C	A/C	---	12	chr2D	407564701	2d	64.566	2D_BIN-0124
AX-111284991	G/G	T/G	T/G	G/G	T/G	G/G	G/G	G/G	G/G	G/G	T/G	G/G	G/G	G/G	T/G	T/G	G/G	T/G	T/G	G/G	T/G	G/G	12	chr2D	230673084	2d	65.1345	2D_BIN-0125
AX-111307282	C/C	T/C	C/C	C/C	C/C	C/C	T/C	T/C	C/C	C/C	C/C	C/C	---	T/C	C/C	T/C	T/C	T/C	T/C	C/C	C/C	C/C	12	chr2D	643187890	#N/A	#N/A	#N/A
AX-111342539	A/A	G/G	G/G	A/A	G/G	A/A	A/A	A/A	A/A	G/G	A/A	A/A	A/A	A/A	G/G	G/G	G/G	A/A	G/G	G/G	A/A	A/A	12	chr2D	100545024	2d	119.44	2D_BIN-0202
AX-111348648	A/A	G/G	G/G	A/A	A/A	G/G	A/A	A/A	G/G	G/G	A/A	A/A	A/A	A/A	A/A	A/A	A/A	G/G	G/G	G/G	A/G	A/A	12	chr2D	481354543	2d	172.04	2D_BIN-0254
AX-111382753	G/G	T/T	T/T	G/G	T/T	G/G	T/T	G/G	G/G	T/T	G/G	G/G	G/G	G/G	T/T	T/T	T/T	G/G	T/T	G/G	G/G	G/G	12	chr2D	89015689	2d	61.156	2D_BIN-0114
AX-111407364	C/C	T/C	C/C	C/C	C/C	C/C	T/C	T/C	T/C	T/C	C/C	C/C	T/C	C/C	C/C	C/C	C/C	C/C	T/C	C/C	T/C	T/C	12	chr2D	360640549	#N/A	#N/A	#N/A
AX-111416368	A/A	A/G	A/G	A/A	A/A	A/A	A/G	A/A	A/A	A/A	A/G	A/A	A/A	A/A	A/G	A/G	A/G	A/A	A/G	A/G	A/A	A/A	12	chr2D	62984060	2d	100.23	2D_BIN-0179
AX-111425698	T/C	---	---	T/C	---	C/C	T/C	T/C	T/C	T/C	T/C	T/C	C/C	---	---	T/C	T/C	T/C	---	T/C	---	T/C	12	chr2D	97267568	#N/A	#N/A	#N/A
AX-111429245	C/C	C/C	---	---	C/C	C/C	---	---	---	C/C	---	---	C/C	---	C/C	C/C	C/C	C/C	C/C	C/C	A/C	C/C	12	chr2D	482925179	2d	64.566	2D_BIN-0124
AX-111433844	C/C	C/C	T/C	C/C	T/C	T/C	C/C	C/C	C/C	T/C	T/C	C/C	C/C	C/C	C/C	T/C	T/C	C/C	C/C	C/C	T/C	T/C	12	chr2D	618242789	2d	81.616	2D_BIN-0159
[truncated: 6,438 more rows]
