# Supplementary material for: Molecular mapping of a novel lesion mimic gene (lm4) associated with enhanced resistance to stripe rust in bread wheat
Source: BMC Genom Data. 2021 Jan 25;22:1. doi: 10.1186/s12863-021-00963-6 (PMC7853307; doi:10.1186/s12863-021-00963-6)
Supplement: Supplementary file 2 — Additional file 2. [file 12863_2021_963_MOESM2_ESM.xlsx]

## Sheet: S1
Marker Name		5'-3'	Size(bp)
lm4_01_cib	F	GGAAAACAAGCACTCCATCC	175
	R	AGCTAGGTTGGCTCCATTTT
lm4_02_cib	F	CCTGGTTCAAGCACAAACAA	237
	R	CAGCGCTCAACTTTATGCAA
lm4_03_cib	F	GGAGCGGTAGCAGTGGTAGT	237
	R	GCTGTTGCTCCTCCTGCTC
lm4_04_cib	F	AATAACGGCAAGGTCAATCG	154
	R	CTCTCTCTCGTTTGCGTGTG

## Sheet: S2
	Genotypes						LM phenotypes					Stripe rust IT value
wheat lines	lm4_02_cib	lm4_03_cib	lm4_04_cib	lm4_01_cib	lm4		2015_lm	2016_lm	2017_lm	2018_lm		2015_yr	2016_yr	2017_yr	2018_yr
1	0	0	0	0	0		4	3	4	4		1	1	1	2
2	0	0	0	0	0		4	4	4	4		1	2	2	2
3	0	0	0	0	0		4	3	4	3		2	2	2	1
4	0	0	0	0	0		2	2	4	3		2	2	0	0
5	0	0	2	0	0		4	2	4	3		2	1	1	1
6	0	0	0	0	0		3	3	3	2		2	2	2	2
7	2	2	2	2	2		1	0	0	1		3	4	3	4
8	0	0	2	0	0		1	0	2	1		4	4	4	3
9	2	2	0	2	2		2	0	0	0		4	2	3	4
10	0	0	0	0	0		1	0	NA	0		4	3	2	4
11	2	2	0	2	2		1	0	0	0		3	2	3	3
12	2	0	0	2	2		1	0	1	0		3	2	2	3
13	0	0	0	0	0		4	4	4	4		1	2	0	1
14	0	0	0	0	0		4	3	4	3		1	1	2	1
15	0	0	0	0	0		3	2	4	3		1	1	1	1
16	2	2	2	2	2		1	0	0	1		4	4	3	4
17	2	2	2	2	2		1	0	1	1		4	4	4	4
18	2	2	2	2	2		1	0	1	1		4	4	3	4
19	0	0	0	0	0		4	4	4	4		2	2	2	2
20	0	0	0	0	0		4	4	4	4		2	2	2	1
21	0	0	2	0	0		1	0	1	2		2	3	2	2
22	0	0	2	0	0		2	0	NA	0		4	2	1	4
23	0	0	2	0	0		3	1	3	2		2	3	2	2
24	2	2	2	2	2		1	0	0	1		3	4	4	4
25	0	0	0	0	0		1	0	2	0		4	4	4	4
26	2	2	2	2	2		1	0	1	0		4	3	3	4
28	2	2	2	2	2		1	0	0	0		4	3	4	4
29	2	2	2	2	2		1	0	0	0		4	2	3	4
30	2	2	2	2	2		1	0	1	0		4	3	3	4
31	0	0	2	0	0		1	0	2	2		4	3	3	4
32	0	0	0	0	0		3	4	NA	4		2	3	2	2
33	0	0	0	0	0		4	4	4	4		1	2	0	1
34	0	0	0	0	0		4	4	4	4		2	1	0	2
35	0	0	0	0	0		4	4	4	4		2	1	2	0
36	2	0	0	2	2		2	1	2	1		4	3	3	4
37	0	0	0	0	0		4	4	4	4		1	1	0	0
38	0	0	0	0	0		3	4	2	3		1	2	2	1
39	0	0	0	0	0		3	3	3	3		4	3	4	3
40	0	0	0	0	0		3	4	4	3		2	1	2	2
41	0	0	0	0	0		4	4	4	4		2	2	0	0
42	2	2	2	2	2		1	0	1	0		4	4	3	3
43	2	2	2	2	2		1	0	0	0		4	3	3	3
44	2	2	2	2	2		1	0	0	0		4	4	3	4
45	0	0	2	0	0		4	4	4	4		1	2	2	1
46	2	2	2	2	2		1	0	0	1		2	2	3	2
47	2	2	2	2	2		1	0	1	1		4	4	2	4
48	0	2	0	0	0		1	0	0	2		4	4	3	4
49	2	2	0	2	2		2	0	2	1		4	4	4	4
50	0	0	0	0	0		4	4	3	3		1	1	1	1
51	2	0	0	2	2		1	0	0	0		4	4	3	4
52	2	0	0	2	2		1	0	0	0		4	4	4	4
53	0	0	0	0	0		4	4	4	4		1	1	0	0
54	2	2	0	2	2		1	0	1	0		4	2	3	3
55	0	0	0	0	0		4	2	4	4		4	2	3	4
56	0	0	0	0	0		4	2	NA	4		1	2	1	0
57	0	0	0	0	0		4	4	3	2		1	1	1	0
58	2	2	2	2	2		1	1	0	0		4	4	4	4
59	2	2	2	2	2		1	1	0	0		4	3	3	4
60	0	0	0	0	0		4	NA	4	4		1	1	1	1
61	2	2	2	2	2		1	0	0	0		4	3	3	3
62	2	2	2	2	2		1	0	0	0		4	4	4	4
63	0	0	0	0	0		4	4	4	4		1	1	1	1
64	0	0	0	0	0		3	3	4	4		1	2	1	1
65	0	0	0	0	0		3	2	2	3		1	2	2	2
66	0	0	0	0	0		1	2	1	1		4	4	3	4
67	0	0	0	0	0		4	3	2	3		1	2	2	1
68	0	0	0	0	0		4	NA	4	4		1	1	2	0
69	2	2	2	2	2		1	1	0	0		4	3	4	4
70	2	2	2	2	2		1	0	0	0		4	2	3	4
71	2	2	2	2	2		1	0	0	0		4	4	3	3
72	0	0	0	0	0		4	4	3	3		1	1	2	0
73	2	2	0	2	2		1	0	1	0		4	3	4	2
74	2	2	2	2	2		1	0	0	1		4	4	4	4
75	2	2	2	2	2		1	0	0	0		4	4	4	4
76	2	2	2	2	2		1	0	0	0		4	3	3	4
77	2	2	2	2	2		1	0	0	0		4	4	4	4
78	2	2	2	2	2		1	0	0	1		4	3	3	3
79	2	2	2	2	2		1	1	0	0		4	4	4	3
80	0	0	0	0	0		2	NA	3	3		4	4	4	4
81	0	0	0	0	0		3	3	4	3		1	1	2	1
82	0	0	0	0	0		2	3	4	3		1	2	2	1
83	0	0	0	0	0		2	2	1	NA		2	2	3	3
84	2	2	0	2	2		1	1	0	2		3	4	4	4
85	2	2	0	2	2		1	1	0	0		4	4	3	3
86	2	2	0	2	2		1	1	0	0		3	4	4	4
87	2	2	0	2	2		1	0	0	0		4	4	4	4
88	2	2	2	2	2		1	0	0	1		4	4	4	4
89	2	2	2	2	2		1	0	0	0		4	4	4	4
90	2	2	2	2	2		1	1	0	0		4	4	4	4
91	0	0	0	0	0		3	3	4	3		1	2	0	0
92	0	0	0	0	0		NA	3	4	3		2	2	1	0
93	2	2	2	2	0		3	3	4	3		1	2	1	2
94	2	2	2	2	2		1	1	1	0		4	4	3	3
95	0	0	2	0	0		1	1	2	2		4	4	4	3
96	0	0	0	0	0		3	4	4	3		2	2	1	0
97	0	0	0	0	0		3	3	4	3		1	2	1	0
98	0	0	0	2	2		1	2	0	0		2	3	3	3
99	2	2	2	2	2		1	0	0	0		3	4	4	3
100	0	2	2	0	0		1	0	1	0		2	3	4	4
101	0	2	2	0	0		3	4	3	3		1	1	1	0
102	0	2	2	0	0		4	4	4	3		1	2	1	2
103	2	2	2	2	2		1	0	0	0		2	3	3	4
104	2	2	2	2	2		1	0	0	0		2	3	3	3
105	0	0	0	0	0		2	1	0	1		4	4	4	4
106	0	0	0	0	0		1	2	0	2		3	4	4	4
107	2	2	2	2	2		1	0	0	0		2	3	3	3
108	2	2	2	2	2		1	0	0	0		4	4	3	4
109	2	2	2	2	2		1	0	0	0		3	4	4	4
110	2	2	2	0	0		1	0	1	0		3	2	4	4
111	2	2	2	2	2		1	0	1	0		3	4	4	4
112	2	2	2	2	2		1	0	0	0		3	3	4	4
113	0	0	2	0	0		1	1	0	0		2	3	4	4
114	2	2	2	2	2		1	0	1	0		4	4	3	3
115	2	2	2	2	2		1	0	0	0		4	4	4	4
116	2	2	2	2	2		1	0	0	0		3	4	4	4
117	2	2	2	2	2		1	0	0	0		4	4	4	4
118	2	2	2	2	2		1	0	0	0		3	4	4	4
119	2	2	2	2	2		1	0	0	0		3	4	4	4
120	0	0	2	0	0		4	4	4	4		0	1	1	0
121	0	0	0	0	0		4	4	4	3		1	1	2	1
122	2	2	0	2	2		1	0	1	0		4	4	4	3
123	0	0	0	0	0		1	1	0	0		4	4	3	3
124	0	0	0	0	0		3	4	3	4		1	1	1	0
125	0	0	0	0	0		3	4	4	4		1	1	1	0
126	0	0	0	0	0		3	4	3	4		2	2	0	0
127	0	0	0	0	0		3	4	3	3		2	1	0	0
128	0	0	0	0	0		3	4	4	4		1	1	0	0
129	2	2	0	2	2		1	1	0	0		3	4	3	3
130	0	0	0	0	0		4	4	4	4		0	1	0	0
131	0	0	0	0	0		4	4	4	4		0	1	0	0
132	2	0	0	2	2		1	0	0	0		3	4	3	3
133	0	0	0	0	0		4	4	4	4		1	1	0	0
134	2	2	2	2	2		1	0	0	1		3	3	4	4
135	2	2	2	2	2		1	0	1	0		4	3	4	4
136	2	2	2	2	2		1	0	0	0		3	4	3	3
137	0	0	0	0	0		NA	4	4	4		2	2	2	1
138	0	0	0	0	0		3	4	3	4		1	1	1	1
139	0	0	0	0	0		2	3	3	4		1	2	2	2
140	0	0	0	0	0		3	4	2	3		1	1	2	2
141	2	2	0	2	2		1	0	1	1		1	1	0	0
142	0	0	0	0	0		1	0	0	1		4	4	3	3
143	0	0	0	0	0		3	4	3	3		2	1	1	1
144	0	0	0	0	0		3	4	3	4		1	2	0	0
145	2	2	2	2	2		1	0	0	0		3	4	4	4
146	2	2	2	2	2		1	0	0	1		4	3	3	3
147	2	2	2	2	2		1	0	0	0		1	1	0	0
148	2	2	2	2	2		1	0	0	0		4	3	3	3
149	0	0	0	0	0		4	3	3	4		1	1	1	1
150	0	0	0	0	0		2	1	2	1		3	4	3	3
151	2	2	0	2	2		1	0	1	2		2	4	3	3
152	2	2	0	2	2		1	0	1	1		2	2	1	1
153	2	2	0	2	2		1	0	1	0		3	4	4	4
154	0	0	0	0	0		3	2	3	3		1	2	2	1
155	2	2	2	2	2		1	1	0	0		4	4	4	4
156	2	2	2	2	2		1	1	0	0		3	4	4	4
157	0	0	2	0	0		3	4	4	4		2	1	0	0
158	2	2	2	2	2		1	1	0	0		4	4	4	4
159	2	2	2	2	2		1	0	0	NA		4	4	4	4
160	2	2	2	2	2		1	0	0	1		4	3	4	4
161	0	0	0	0	0		3	3	4	4		1	2	0	0
162	0	0	0	0	0		3	4	3	4		2	1	0	0
163	0	0	0	0	0		2	2	2	3		2	2	0	0
164	0	0	0	0	0		3	4	4	4		2	4	0	0
165	2	2	0	2	2		1	0	1	0		2	3	3	3
166	0	0	0	0	0		3	2	3	2		4	4	3	4
167	0	0	0	0	0		3	2	4	3		4	4	3	3
168	2	2	0	2	2		1	0	0	0		1	1	0	0
169	2	2	0	2	2		1	0	0	0		2	2	0	0
170	0	0	0	0	0		3	3	2	3		2	1	2	1
171	2	2	0	0	2		1	0	0	0		4	4	4	4
172	0	0	0	0	0		4	4	4	4		3	2	2	2
173	0	0	0	0	0		1	0	0	2		4	4	4	2
174	0	0	0	0	0		2	2	2	2		4	4	4	4
175	2	2	0	2	2		1	0	0	2		3	3	4	4
176	0	0	0	0	0		3	4	4	3		2	2	1	0
177	0	0	0	0	0		2	2	4	4		4	4	3	4
178	0	0	0	0	0		2	3	2	3		2	4	3	3
179	0	0	0	0	0		3	3	2	2		2	3	3	3
180	0	0	0	0	0		3	3	4	4		2	1	1	1
181	0	0	0	0	0		4	4	3	4		1	1	1	1
182	0	0	0	0	0		4	3	3	4		3	2	0	0
183	0	0	0	0	0		3	2	3	3		4	4	3	4
184	0	0	0	0	0		4	2	4	3		2	2	1	2
185	0	0	0	0	0		1	4	4	4		1	1	1	1
186	0	0	0	0	0		4	2	4	4		1	2	2	1
187	2	2	2	2	2		2	2	2	3		1	2	1	1
188	2	2	2	2	2		1	0	0	0		1	3	0	0
189	2	2	2	2	2		1	0	0	1		3	4	4	4
190	0	0	0	0	0		4	4	4	4		1	2	0	0
191	0	0	0	0	0		4	4	4	4		0	1	0	0
192	2	2	0	2	2		1	0	0	1		1	2	1	1
193	0	0	0	0	0		2	2	2	3		1	3	0	0
194	2	2	0	2	2		1	0	0	1		3	4	3	3
195	0	0	0	0	0		3	3	3	4		1	1	0	0
196	0	0	0	0	0		3	4	4	3		1	1	0	0
197	0	0	0	0	0		4	3	2	3		1	1	0	0
198	0	0	0	0	0		3	3	3	4		1	2	1	1
199	0	0	0	0	0		2	3	2	3		2	1	1	1

## Sheet: S3
Prediction and GO annotation of candidate genes in the lm4 interval of 2DS in wheat
Chr	Candidate gene ID	GO annotation
chr2D	TraesCS2D02G090500	AB hydrolase-1
chr2D	TraesCS2D02G090600	Physiological defense response, immunity protein activity, protein transport
chr2D	TraesCS2D02G090700	Methyltransferase activity, G protein-coupled receptor signaling pathway
chr2D	TraesCS2D02G090800	lytic vacuole, serine-type carboxypeptidase activity, response to chemical
chr2D	TraesCS2D02G090900	Intracellular, signal transduction , transferase activity, hydrolase activity
chr2D	TraesCS2D02G091000	Serine/threonine kinase activity, protein phosphorylation, response to stimulus
chr2D	TraesCS2D02G091100	Protein kinase activity, ATP binding, protein phosphorylation, signal transduction
chr2D	TraesCS2D02G091200	F-box, protein ubiquitination, SCF ubiquitin ligase complex
chr2D	TraesCS2D02G091300	Response to molecule of fungal origin, leaf senescence, transferase activity
chr2D	TraesCS2D02G091400	ATP binding, chloroplast, transport, peptidoglycan biosynthetic process
chr2D	TraesCS2D02G091500	Regulation of transcription, metal ion transport, multicellular organismal process
chr2D	TraesCS2D02G091600	Phosphorylation, response to stimulus, kinase activity
chr2D	TraesCS2D02G091700	Amino acid binding, response to cytokinin, cysteine biosynthetic process
chr2D	TraesCS2D02G091800	Plant-type cell wall modification, carbohydrate catabolic process
chr2D	TraesCS2D02G091900	DNA binding, response to stimulus, chromosome organization
chr2D	TraesCS2D02G092000	Zinc ion binding, cellular lipid metabolic process, small molecule metabolic process
chr2D	TraesCS2D02G092100	Plant-type cell wall organization or biogenesis, response to stimulus
chr2D	TraesCS2D02G092200	Cytoplasmic translation, protein ubiquitination, protein tag, mitochondrion
